# Supplementary material for: Pecan kinome: classification and expression analysis of all protein kinases in Carya illinoinensis
Source: For Res (Fayettev). 2021 Aug 18;1:14. doi: 10.48130/FR-2021-0014 (PMC11524300; doi:10.48130/FR-2021-0014)
Supplement: Supplementary file 1 — Supplementary data to this article can be found online. [file FR-2021-0014-S1.zip]

Archive with 15 entries (15 files):
- 10.48130_FR-2021-0014-Suppl-FigureS1.pdf
- 10.48130_FR-2021-0014-Suppl-FigureS2.pdf
- 10.48130_FR-2021-0014-Suppl-FigureS3.pdf
- 10.48130_FR-2021-0014-Suppl-FigureS4.docx
- 10.48130_FR-2021-0014-Suppl-FigureS5.docx
- 10.48130_FR-2021-0014-Suppl-TableS1.xlsx
- 10.48130_FR-2021-0014-Suppl-TableS10.xlsx
- 10.48130_FR-2021-0014-Suppl-TableS2.xlsx
- 10.48130_FR-2021-0014-Suppl-TableS3.xlsx
- 10.48130_FR-2021-0014-Suppl-TableS4.xlsx
- 10.48130_FR-2021-0014-Suppl-TableS5.xlsx
- 10.48130_FR-2021-0014-Suppl-TableS6.xlsx
- 10.48130_FR-2021-0014-Suppl-TableS7.xlsx
- 10.48130_FR-2021-0014-Suppl-TableS8.xlsx
- 10.48130_FR-2021-0014-Suppl-TableS9.xlsx
