# Supplementary material for: Pecan kinome: classification and expression analysis of all protein kinases in Carya illinoinensis
Source: For Res (Fayettev). 2021 Aug 18;1:14. doi: 10.48130/FR-2021-0014 (PMC11524300; doi:10.48130/FR-2021-0014)
Supplement: Supplementary file 1 — Supplementary data to this article can be found online. [file FR-2021-0014-S1.zip › 10.48130_FR-2021-0014-Suppl-TableS1.xlsx]

## Sheet: Table s1
Supplemental Table S1: Kinase domain annotation of 967 pecan PKs.
Gene ID	Alignment start	Alignment end	Envelope start	Envelope end	HMM accession #	HMM name	HMM start	HMM end	HMM length	E-value	% Coverage
CIL0001S0028	711	980	709	983	PF00069.25	Pkinase	3	258	264	7e-51	96.9697
CIL0002S0029	119	417	118	417	PF00069.25	Pkinase	2	264	264	1.3e-66	99.6212
CIL0003S0001	783	1051	780	1053	PF00069.25	Pkinase	5	259	264	6.5e-31	96.5909
CIL0004S0023	568	736	566	741	PF07714.17	Pkinase_Tyr	3	176	259	8.7e-36	67.1815
CIL0006S0014	47	201	45	210	PF00069.25	Pkinase	3	154	264	1.3e-30	57.5758
CIL0008S0014	4	257	4	258	PF00069.25	Pkinase	1	263	264	6.2e-66	99.6212
CIL0009S0020	458	710	453	713	PF07714.17	Pkinase_Tyr	6	254	259	5.3e-44	96.139
CIL0009S0021	77	280	74	354	PF07714.17	Pkinase_Tyr	5	211	259	2.9e-32	79.9228
CIL0010S0006	355	557	353	619	PF00069.25	Pkinase	3	201	264	2.9e-50	75.3788
CIL0010S0023	305	571	304	573	PF00069.25	Pkinase	2	260	264	6.8e-48	98.1061
CIL0010S0030	206	454	201	456	PF00069.25	Pkinase	22	259	264	2.2e-48	90.1515
CIL0018S0001	119	403	119	403	PF00069.25	Pkinase	1	264	264	4.7e-71	100
CIL0030S0014	219	490	216	491	PF07714.17	Pkinase_Tyr	5	258	259	5.4e-40	98.0695
CIL0030S0018	282	551	281	554	PF00069.25	Pkinase	2	260	264	5e-53	98.1061
CIL0035S0004	219	496	218	498	PF00069.25	Pkinase	2	260	264	6.1e-47	98.1061
CIL0037S0022	172	434	169	434	PF07714.17	Pkinase_Tyr	4	259	259	7.2e-46	98.8417
CIL0039S0009	755	992	755	993	PF07714.17	Pkinase_Tyr	1	244	259	4.6e-63	94.2085
CIL0039S0012	132	423	132	423	PF00069.25	Pkinase	1	264	264	1.6e-71	100
CIL0047S0014	426	634	423	699	PF00069.25	Pkinase	4	206	264	1.7e-48	76.8939
CIL0049S0020	166	430	163	430	PF07714.17	Pkinase_Tyr	4	259	259	1.6e-44	98.8417
CIL0049S0022	472	618	463	632	PF07714.17	Pkinase_Tyr	10	155	259	8.7e-28	56.3707
CIL0050S0013	47	252	46	278	PF00069.25	Pkinase	2	202	264	6.8e-44	76.1364
CIL0059S0001	276	546	272	546	PF07714.17	Pkinase_Tyr	5	259	259	1.3e-45	98.4556
CIL0061S0011	535	786	530	792	PF00069.25	Pkinase	6	254	264	1e-45	94.3182
CIL0061S0012	473	724	471	731	PF00069.25	Pkinase	3	252	264	9.5e-44	94.697
CIL0064S0004	70	305	58	307	PF07714.17	Pkinase_Tyr	15	257	259	2.7e-30	93.8224
CIL0064S0025	133	401	130	403	PF00069.25	Pkinase	4	261	264	8.9e-55	97.7273
CIL0078S0009	499	760	497	762	PF00069.25	Pkinase	4	260	264	1.7e-51	97.3485
CIL0078S0016	366	632	365	635	PF00069.25	Pkinase	2	258	264	1.3e-47	97.3485
CIL0080S0001	414	682	414	698	PF00069.25	Pkinase	1	258	264	1.3e-59	97.7273
CIL0091S0004	304	574	303	576	PF00069.25	Pkinase	2	260	264	4.2e-48	98.1061
CIL0099S0005	163	448	163	448	PF00069.25	Pkinase	1	264	264	3.2e-67	100
CIL0100S0009	165	420	162	420	PF07714.17	Pkinase_Tyr	4	259	259	4.3e-68	98.8417
CIL0112S0019	91	299	89	363	PF00069.25	Pkinase	3	203	264	1.7e-50	76.1364
CIL0120S0007	27	289	25	289	PF00069.25	Pkinase	3	264	264	2.6e-59	99.2424
CIL0123S0001	266	533	265	536	PF00069.25	Pkinase	2	259	264	3.3e-51	97.7273
CIL0123S0010	650	789	647	789	PF00069.25	Pkinase	4	139	264	6.8e-31	51.5152
CIL0125S0004	523	796	518	798	PF07714.17	Pkinase_Tyr	6	257	259	3.5e-24	97.2973
CIL0131S0019	249	498	248	498	PF07714.17	Pkinase_Tyr	2	259	259	2.7e-73	99.6139
CIL0132S0007	291	539	291	539	PF07714.17	Pkinase_Tyr	1	259	259	1.4e-77	100
CIL0133S0005	376	636	371	639	PF00069.25	Pkinase	6	258	264	3.4e-47	95.8333
CIL0134S0022	237	495	236	496	PF07714.17	Pkinase_Tyr	3	258	259	2.2e-28	98.8417
CIL0135S0010	13	271	11	271	PF00069.25	Pkinase	3	264	264	1.5e-58	99.2424
CIL0143S0028	4	260	4	260	PF00069.25	Pkinase	1	264	264	2.5e-75	100
CIL0145S0010	344	603	342	603	PF00069.25	Pkinase	3	264	264	2.7e-69	99.2424
CIL0149S0012	2	215	1	215	PF00069.25	Pkinase	50	264	264	3e-57	81.4394
CIL0152S0003	90	254	85	260	PF00069.25	Pkinase	6	162	264	9.2e-38	59.4697
CIL0152S0004	478	628	477	646	PF00069.25	Pkinase	2	149	264	8.6e-40	56.0606
CIL0156S0021	79	316	70	316	PF07714.17	Pkinase_Tyr	15	259	259	2.4e-30	94.5946
CIL0156S0034	149	307	146	321	PF00069.25	Pkinase	4	158	264	8.9e-38	58.7121
CIL0163S0018	72	352	69	352	PF00069.25	Pkinase	6	264	264	7.7e-76	98.1061
CIL0166S0014	94	362	92	369	PF00069.25	Pkinase	3	258	264	8.9e-50	96.9697
CIL0168S0002	331	597	331	600	PF00069.25	Pkinase	1	258	264	2.6e-52	97.7273
CIL0170S0013	669	951	668	953	PF00069.25	Pkinase	2	260	264	1.6e-46	98.1061
CIL0171S0002	813	1083	813	1086	PF00069.25	Pkinase	1	259	264	5.5e-49	98.1061
CIL0171S0007	252	391	246	403	PF07714.17	Pkinase_Tyr	7	153	259	3.8e-17	56.7568
CIL0176S0010	723	990	721	993	PF00069.25	Pkinase	3	258	264	6.3e-52	96.9697
CIL0176S0021	118	402	118	402	PF00069.25	Pkinase	1	264	264	1.1e-74	100
CIL0176S0022	19	271	19	271	PF00069.25	Pkinase	1	264	264	2.5e-83	100
CIL0176S0067	126	403	122	403	PF07714.17	Pkinase_Tyr	5	259	259	1.4e-49	98.4556
CIL0183S0010	658	917	655	919	PF00069.25	Pkinase	4	259	264	5.8e-48	96.9697
CIL0185S0005	1	179	1	179	PF00069.25	Pkinase	104	264	264	5.6e-50	60.9848
CIL0189S0002	961	1178	960	1185	PF07714.17	Pkinase_Tyr	2	215	259	6.2e-55	82.6255
CIL0202S0003	1235	1497	1233	1497	PF07714.17	Pkinase_Tyr	3	259	259	6.2e-61	99.2278
CIL0203S0012	33	289	31	289	PF00069.25	Pkinase	3	264	264	4.8e-79	99.2424
CIL0205S0009	183	450	182	453	PF00069.25	Pkinase	2	259	264	3.3e-51	97.7273
CIL0212S0006	124	358	124	417	PF00069.25	Pkinase	1	212	264	6.4e-20	80.303
CIL0212S0014	32	281	30	281	PF00069.25	Pkinase	3	264	264	1.4e-77	99.2424
CIL0225S0006	87	240	86	264	PF00069.25	Pkinase	2	145	264	3.2e-37	54.5455
CIL0228S0004	304	570	303	572	PF00069.25	Pkinase	2	260	264	1.6e-46	98.1061
CIL0233S0007	20	277	20	277	PF00069.25	Pkinase	1	264	264	4.4e-77	100
CIL0235S0010	477	728	477	729	PF07714.17	Pkinase_Tyr	1	258	259	7.8e-70	99.6139
CIL0243S0002	241	496	238	499	PF07714.17	Pkinase_Tyr	4	255	259	8.7e-45	97.2973
CIL0246S0018	732	998	730	1000	PF00069.25	Pkinase	3	259	264	1.3e-45	97.3485
CIL0247S0009	341	537	337	606	PF07714.17	Pkinase_Tyr	5	204	259	5.7e-49	77.2201
CIL0259S0012	10	228	9	270	PF00069.25	Pkinase	2	213	264	1.5e-29	80.303
CIL0259S0014	121	417	119	417	PF00069.25	Pkinase	3	264	264	3.6e-66	99.2424
CIL0263S0008	518	780	514	785	PF07714.17	Pkinase_Tyr	5	254	259	3.2e-49	96.5251
CIL0282S0004	693	969	690	971	PF00069.25	Pkinase	5	260	264	1e-50	96.9697
CIL0293S0005	19	229	19	253	PF00069.25	Pkinase	1	209	264	6.9e-76	79.1667
CIL0293S0011	137	421	137	421	PF00069.25	Pkinase	1	264	264	2.8e-74	100
CIL0293S0019	726	996	724	998	PF00069.25	Pkinase	3	259	264	7.7e-51	97.3485
CIL0294S0003	27	180	14	189	PF07714.17	Pkinase_Tyr	50	201	259	9.7e-27	58.6873
CIL0302S0016	4	260	4	260	PF00069.25	Pkinase	1	264	264	6.8e-77	100
CIL0319S0005	32	286	29	286	PF00069.25	Pkinase	5	264	264	2.6e-55	98.4848
CIL0319S0009	30	286	26	286	PF07714.17	Pkinase_Tyr	5	259	259	1.8e-61	98.4556
CIL0324S0017	93	372	88	372	PF07714.17	Pkinase_Tyr	6	259	259	1.8e-52	98.0695
CIL0328S0007	88	227	82	235	PF07714.17	Pkinase_Tyr	7	153	259	5.9e-17	56.7568
CIL0331S0006	283	495	280	552	PF07714.17	Pkinase_Tyr	4	206	259	3.3e-48	78.3784
CIL0344S0005	133	368	133	423	PF00069.25	Pkinase	1	212	264	2.7e-18	80.303
CIL0344S0013	366	562	362	583	PF07714.17	Pkinase_Tyr	5	205	259	1.2e-48	77.6062
CIL0344S0023	603	866	600	868	PF00069.25	Pkinase	5	259	264	4.9e-52	96.5909
CIL0364S0012	595	868	594	870	PF00069.25	Pkinase	2	260	264	3.5e-50	98.1061
CIL0366S0012	85	239	84	253	PF07714.17	Pkinase_Tyr	2	153	259	1.9e-22	58.6873
CIL0366S0018	482	677	479	685	PF07714.17	Pkinase_Tyr	4	203	259	1.8e-47	77.2201
CIL0381S0008	73	222	66	230	PF07714.17	Pkinase_Tyr	15	175	259	9.4e-21	62.1622
CIL0392S0007	752	1021	749	1024	PF00069.25	Pkinase	4	259	264	4.8e-45	96.9697
CIL0394S0014	336	473	334	484	PF07714.17	Pkinase_Tyr	3	147	259	4.8e-26	55.9846
CIL0394S0021	323	591	321	592	PF07714.17	Pkinase_Tyr	3	258	259	9.6e-51	98.8417
CIL0400S0002	69	241	32	241	PF00069.25	Pkinase	75	264	264	3.7e-39	71.9697
CIL0401S0002	127	411	127	411	PF00069.25	Pkinase	1	264	264	1.3e-72	100
CIL0409S0006	4	260	4	260	PF00069.25	Pkinase	1	264	264	8.3e-77	100
CIL0410S0003	297	546	297	546	PF07714.17	Pkinase_Tyr	1	259	259	1.7e-77	100
CIL0411S0002	269	539	266	540	PF07714.17	Pkinase_Tyr	4	258	259	3.9e-50	98.4556
CIL0419S0009	79	279	77	327	PF00069.25	Pkinase	3	196	264	9.7e-45	73.4848
CIL0429S0008	16	271	16	271	PF00069.25	Pkinase	1	264	264	7.6e-78	100
CIL0436S0015	63	343	60	343	PF00069.25	Pkinase	6	264	264	3.6e-77	98.1061
CIL0452S0002	570	834	568	838	PF00069.25	Pkinase	3	257	264	1.9e-49	96.5909
CIL0454S0007	103	306	100	332	PF00069.25	Pkinase	4	198	264	1.7e-50	73.8636
CIL0462S0003	701	865	700	865	PF00069.25	Pkinase	2	160	264	6.7e-36	60.2273
CIL0465S0002	371	642	368	644	PF00069.25	Pkinase	5	260	264	1.9e-39	96.9697
CIL0465S0011	52	192	52	199	PF00069.25	Pkinase	1	132	264	4.5e-25	50
CIL0470S0005	162	428	159	429	PF07714.17	Pkinase_Tyr	4	258	259	1.4e-51	98.4556
CIL0516S0003	549	744	547	821	PF00069.25	Pkinase	4	196	264	8.3e-50	73.1061
CIL0523S0002	226	377	223	377	PF07714.17	Pkinase_Tyr	122	259	259	3.6e-23	53.2819
CIL0538S0004	100	360	100	360	PF00069.25	Pkinase	1	264	264	5.3e-73	100
CIL0539S0006	481	676	478	676	PF00069.25	Pkinase	4	193	264	1.7e-46	71.9697
CIL0554S0001	337	606	334	607	PF07714.17	Pkinase_Tyr	4	258	259	1.6e-51	98.4556
CIL0554S0003	71	225	70	236	PF00069.25	Pkinase	2	153	264	5e-36	57.5758
CIL0568S0001	542	805	537	808	PF07714.17	Pkinase_Tyr	7	256	259	1.7e-48	96.5251
CIL0609S0002	515	808	511	809	PF07714.17	Pkinase_Tyr	5	258	259	7.9e-36	98.0695
CIL0628S0008	165	423	165	423	PF00069.25	Pkinase	1	264	264	7.3e-75	100
CIL0644S0033	298	519	297	574	PF00069.25	Pkinase	2	209	264	1.3e-45	78.7879
CIL0644S0034	293	514	292	569	PF00069.25	Pkinase	2	209	264	2.7e-46	78.7879
CIL0697S0001	35	330	33	330	PF07714.17	Pkinase_Tyr	3	259	259	2.1e-45	99.2278
CIL0838S0001	197	337	192	353	PF07714.17	Pkinase_Tyr	7	145	259	2.8e-20	53.668
CIL0893S0029	52	192	52	199	PF00069.25	Pkinase	1	132	264	2.9e-24	50
CIL0893S0036	13	193	5	196	PF00069.25	Pkinase	95	260	264	3.3e-22	62.8788
CIL0893S0046	592	829	591	830	PF07714.17	Pkinase_Tyr	2	243	259	1.6e-67	93.4363
CIL0893S0066	486	635	484	648	PF00069.25	Pkinase	3	149	264	5.8e-39	55.6818
CIL0893S0191	190	458	189	460	PF00069.25	Pkinase	2	260	264	2.3e-52	98.1061
CIL0893S0218	149	370	149	392	PF00069.25	Pkinase	1	212	264	3.8e-15	80.303
CIL0893S0285	39	323	39	323	PF00069.25	Pkinase	1	264	264	4.4e-67	100
CIL0893S0289	406	577	403	584	PF07714.17	Pkinase_Tyr	4	152	259	4e-24	57.529
CIL0893S0290	25	279	25	279	PF00069.25	Pkinase	1	264	264	1.4e-77	100
CIL0893S0292	427	679	424	679	PF07714.17	Pkinase_Tyr	14	259	259	2.1e-26	94.9807
CIL0893S0367	66	323	63	324	PF07714.17	Pkinase_Tyr	4	258	259	1.2e-30	98.4556
CIL0893S0368	724	943	722	1002	PF00069.25	Pkinase	3	204	264	1.1e-45	76.5152
CIL0893S0400	228	479	223	479	PF07714.17	Pkinase_Tyr	6	259	259	2.1e-64	98.0695
CIL0895S0004	107	372	103	373	PF07714.17	Pkinase_Tyr	7	258	259	3e-54	97.2973
CIL0895S0011	76	296	74	321	PF00069.25	Pkinase	3	222	264	8e-50	83.3333
CIL0895S0064	561	825	558	829	PF07714.17	Pkinase_Tyr	4	255	259	4.8e-50	97.2973
CIL0895S0070	5	140	2	148	PF07714.17	Pkinase_Tyr	27	160	259	6.1e-33	51.7375
CIL0895S0100	721	987	718	989	PF07714.17	Pkinase_Tyr	4	257	259	1.7e-49	98.0695
CIL0895S0106	708	973	705	976	PF07714.17	Pkinase_Tyr	4	256	259	2.8e-48	97.6834
CIL0895S0168	229	446	228	460	PF00069.25	Pkinase	2	206	264	4.7e-42	77.6515
CIL0895S0186	9	227	9	255	PF00069.25	Pkinase	1	212	264	2e-29	80.303
CIL0895S0206	709	953	687	955	PF07714.17	Pkinase_Tyr	23	257	259	3.9e-18	90.7336
CIL0895S0253	350	610	347	612	PF00069.25	Pkinase	4	260	264	8e-39	97.3485
CIL0897S0043	64	338	63	341	PF00069.25	Pkinase	2	260	264	1.2e-53	98.1061
CIL0897S0068	745	996	745	997	PF07714.17	Pkinase_Tyr	1	258	259	3.8e-71	99.6139
CIL0897S0175	341	606	339	608	PF00069.25	Pkinase	4	260	264	1e-53	97.3485
CIL0899S0037	519	782	515	786	PF07714.17	Pkinase_Tyr	5	255	259	1.9e-50	96.9112
CIL0899S0068	411	608	408	665	PF00069.25	Pkinase	5	198	264	2.4e-33	73.4848
CIL0899S0089	198	466	197	468	PF00069.25	Pkinase	2	260	264	1.6e-51	98.1061
CIL0899S0106	108	411	108	411	PF00069.25	Pkinase	1	264	264	8.9e-68	100
CIL0899S0147	71	307	68	365	PF00069.25	Pkinase	4	204	264	6e-37	76.1364
CIL0899S0156	9	227	9	264	PF00069.25	Pkinase	1	212	264	3.7e-30	80.303
CIL0899S0175	10	227	9	251	PF00069.25	Pkinase	2	212	264	1.8e-29	79.9242
CIL0899S0185	72	331	70	331	PF00069.25	Pkinase	3	264	264	1.6e-71	99.2424
CIL0902S0027	5	283	4	283	PF00069.25	Pkinase	2	264	264	1.2e-79	99.6212
CIL0902S0049	272	535	270	537	PF00069.25	Pkinase	3	260	264	3.8e-50	97.7273
CIL0902S0054	68	353	66	354	PF00069.25	Pkinase	3	261	264	1.8e-47	98.1061
CIL0902S0137	778	1046	777	1048	PF00069.25	Pkinase	2	260	264	5.3e-44	98.1061
CIL0902S0141	373	643	371	643	PF07714.17	Pkinase_Tyr	3	259	259	2.4e-42	99.2278
CIL0902S0216	90	367	86	367	PF07714.17	Pkinase_Tyr	5	259	259	1.5e-52	98.4556
CIL0906S0030	337	598	334	600	PF00069.25	Pkinase	4	260	264	2.7e-38	97.3485
CIL0906S0066	25	316	25	316	PF00069.25	Pkinase	1	264	264	6.3e-71	100
CIL0906S0101	306	572	305	574	PF00069.25	Pkinase	2	260	264	5.2e-55	98.1061
CIL0906S0115	705	976	703	976	PF07714.17	Pkinase_Tyr	3	259	259	2.3e-49	99.2278
CIL0906S0179	75	348	74	348	PF07714.17	Pkinase_Tyr	2	259	259	9.8e-67	99.6139
CIL0908S0059	487	635	486	649	PF00069.25	Pkinase	2	147	264	3.2e-40	55.303
CIL0909S0025	364	613	363	615	PF07714.17	Pkinase_Tyr	2	257	259	4.4e-67	98.8417
CIL0909S0035	27	281	25	281	PF00069.25	Pkinase	4	264	264	8.3e-52	98.8636
CIL0909S0055	97	376	95	377	PF07714.17	Pkinase_Tyr	3	258	259	4.1e-52	98.8417
CIL0909S0118	23	279	23	279	PF00069.25	Pkinase	1	264	264	4.9e-73	100
CIL0909S0127	395	655	394	655	PF00069.25	Pkinase	2	264	264	1.2e-69	99.6212
CIL0909S0138	159	421	159	421	PF00069.25	Pkinase	1	264	264	9.2e-75	100
CIL0909S0241	373	638	368	640	PF07714.17	Pkinase_Tyr	6	257	259	1.4e-53	97.2973
CIL0909S0242	532	796	527	799	PF07714.17	Pkinase_Tyr	6	256	259	3e-53	96.9112
CIL0914S0153	507	705	504	771	PF07714.17	Pkinase_Tyr	4	205	259	9.2e-49	77.9923
CIL0914S0154	539	735	536	779	PF07714.17	Pkinase_Tyr	4	203	259	6e-49	77.2201
CIL0914S0155	508	775	507	778	PF07714.17	Pkinase_Tyr	2	256	259	1.7e-51	98.4556
CIL0917S0053	233	380	231	391	PF07714.17	Pkinase_Tyr	3	153	259	2.6e-36	58.3012
CIL0917S0064	95	338	84	338	PF07714.17	Pkinase_Tyr	14	259	259	1.8e-30	94.9807
CIL0917S0140	83	285	78	302	PF00069.25	Pkinase	6	200	264	7.4e-49	73.8636
CIL0917S0149	200	467	199	470	PF00069.25	Pkinase	2	259	264	2e-51	97.7273
CIL0919S0040	276	510	268	510	PF07714.17	Pkinase_Tyr	50	259	259	6.8e-44	81.0811
CIL0919S0046	331	593	328	595	PF07714.17	Pkinase_Tyr	5	257	259	6.6e-35	97.6834
CIL0921S0073	331	594	328	596	PF07714.17	Pkinase_Tyr	5	257	259	6.2e-34	97.6834
CIL0922S0017	86	344	86	344	PF00069.25	Pkinase	1	264	264	8.8e-75	100
CIL0922S0049	42	316	41	317	PF07714.17	Pkinase_Tyr	2	258	259	1.2e-42	99.2278
CIL0922S0101	305	577	305	579	PF00069.25	Pkinase	1	259	264	3.6e-40	98.1061
CIL0922S0178	29	286	26	286	PF07714.17	Pkinase_Tyr	4	259	259	1.6e-59	98.8417
CIL0922S0210	78	356	74	356	PF07714.17	Pkinase_Tyr	5	259	259	3.3e-49	98.4556
CIL0923S0004	30	288	30	288	PF00069.25	Pkinase	1	264	264	5e-79	100
CIL0923S0007	2	196	1	214	PF00069.25	Pkinase	53	246	264	3.1e-45	73.4848
CIL0923S0083	415	676	411	676	PF07714.17	Pkinase_Tyr	5	259	259	1.3e-41	98.4556
CIL0923S0109	599	871	595	873	PF00069.25	Pkinase	5	260	264	1.4e-37	96.9697
CIL0923S0164	18	279	18	279	PF00069.25	Pkinase	1	264	264	8e-64	100
CIL0923S0173	29	283	26	283	PF00069.25	Pkinase	4	264	264	5e-55	98.8636
CIL0925S0023	462	727	460	731	PF00069.25	Pkinase	3	258	264	4.4e-50	96.9697
CIL0925S0081	101	256	99	271	PF00069.25	Pkinase	3	155	264	2.5e-37	57.9545
CIL0925S0088	270	409	264	429	PF07714.17	Pkinase_Tyr	7	153	259	8.8e-17	56.7568
CIL0925S0095	118	422	117	422	PF00069.25	Pkinase	2	264	264	1.6e-69	99.6212
CIL0929S0099	678	963	675	968	PF00069.25	Pkinase	4	256	264	8.7e-44	95.8333
CIL0929S0152	410	668	406	668	PF07714.17	Pkinase_Tyr	5	259	259	2.6e-38	98.4556
CIL0935S0072	524	786	520	789	PF07714.17	Pkinase_Tyr	5	256	259	6.1e-53	97.2973
CIL0937S0005	697	975	696	977	PF00069.25	Pkinase	2	260	264	4.1e-45	98.1061
CIL0937S0011	298	556	296	565	PF00069.25	Pkinase	3	254	264	4e-45	95.4545
CIL0937S0043	168	424	157	427	PF00069.25	Pkinase	25	260	264	8.5e-33	89.3939
CIL0938S0048	316	542	314	603	PF00069.25	Pkinase	3	211	264	2.2e-46	79.1667
CIL0938S0063	759	1030	757	1030	PF07714.17	Pkinase_Tyr	3	259	259	3.7e-52	99.2278
CIL0938S0096	60	311	57	311	PF07714.17	Pkinase_Tyr	4	259	259	4.3e-69	98.8417
CIL0938S0143	787	1056	783	1059	PF00069.25	Pkinase	5	258	264	2.9e-43	96.2121
CIL0940S0029	87	304	83	362	PF07714.17	Pkinase_Tyr	5	206	259	1.8e-48	77.9923
CIL0940S0108	518	771	514	774	PF07714.17	Pkinase_Tyr	5	254	259	2e-42	96.5251
CIL0940S0109	76	351	74	353	PF07714.17	Pkinase_Tyr	4	257	259	5.5e-34	98.0695
CIL0940S0189	1	184	1	184	PF00069.25	Pkinase	77	264	264	1.2e-53	71.2121
CIL0942S0004	7	261	3	261	PF00069.25	Pkinase	5	264	264	8.7e-61	98.4848
CIL0942S0045	80	335	78	335	PF00069.25	Pkinase	4	264	264	1.3e-55	98.8636
CIL0942S0152	470	727	461	729	PF00069.25	Pkinase	24	260	264	1.3e-35	89.7727
CIL0942S0164	783	1020	774	1020	PF00069.25	Pkinase	18	264	264	1.8e-37	93.5606
CIL0942S0226	54	323	52	328	PF00069.25	Pkinase	3	260	264	4.1e-52	97.7273
CIL0945S0080	505	773	503	775	PF07714.17	Pkinase_Tyr	3	257	259	5e-53	98.4556
CIL0945S0082	503	769	501	772	PF07714.17	Pkinase_Tyr	3	256	259	6.8e-53	98.0695
CIL0945S0118	12	266	12	266	PF00069.25	Pkinase	1	264	264	5.3e-78	100
CIL0945S0164	44	306	43	316	PF00069.25	Pkinase	2	254	264	6e-52	95.8333
CIL0945S0165	516	664	516	672	PF00069.25	Pkinase	1	146	264	1.3e-34	55.303
CIL0946S0005	382	532	381	551	PF00069.25	Pkinase	2	149	264	1.4e-40	56.0606
CIL0946S0088	745	1013	742	1013	PF07714.17	Pkinase_Tyr	4	259	259	2.1e-49	98.8417
CIL0946S0116	134	399	131	402	PF07714.17	Pkinase_Tyr	4	256	259	3.1e-51	97.6834
CIL0948S0014	4	287	4	287	PF00069.25	Pkinase	1	264	264	7.9e-84	100
CIL0948S0049	83	365	79	365	PF07714.17	Pkinase_Tyr	5	259	259	1.3e-44	98.4556
CIL0948S0083	339	540	337	574	PF00069.25	Pkinase	3	201	264	1.1e-50	75.3788
CIL0948S0105	304	570	303	572	PF00069.25	Pkinase	2	260	264	7.4e-48	98.1061
CIL0948S0181	33	319	32	319	PF00069.25	Pkinase	2	264	264	1.3e-75	99.6212
CIL0948S0223	847	1113	845	1116	PF00069.25	Pkinase	3	258	264	5.5e-36	96.9697
CIL0951S0017	208	466	208	466	PF00069.25	Pkinase	1	264	264	4.3e-77	100
CIL0951S0066	70	308	59	308	PF07714.17	Pkinase_Tyr	14	259	259	2.5e-31	94.9807
CIL0951S0111	487	685	482	719	PF07714.17	Pkinase_Tyr	6	200	259	1.1e-46	75.2896
CIL0951S0170	693	963	692	963	PF07714.17	Pkinase_Tyr	2	259	259	7.1e-49	99.6139
CIL0953S0080	541	805	537	805	PF07714.17	Pkinase_Tyr	5	259	259	9.3e-51	98.4556
CIL0953S0089	597	862	595	863	PF07714.17	Pkinase_Tyr	3	258	259	1.2e-51	98.8417
CIL0953S0107	22	180	20	191	PF00069.25	Pkinase	3	153	264	2.5e-37	57.197
CIL0954S0001	368	643	364	645	PF00069.25	Pkinase	5	259	264	2.5e-42	96.5909
CIL0957S0106	57	315	57	315	PF00069.25	Pkinase	1	264	264	7.3e-80	100
CIL0957S0149	663	928	659	930	PF07714.17	Pkinase_Tyr	5	257	259	3.4e-51	97.6834
CIL0957S0166	71	246	64	247	PF07714.17	Pkinase_Tyr	100	258	259	2.3e-28	61.39
CIL0957S0171	54	316	54	318	PF07714.17	Pkinase_Tyr	1	257	259	1.2e-31	99.2278
CIL0962S0054	1021	1288	1017	1289	PF07714.17	Pkinase_Tyr	5	258	259	3.1e-49	98.0695
CIL0962S0102	111	344	92	344	PF00069.25	Pkinase	52	264	264	2.3e-26	80.6818
CIL0962S0105	292	548	273	548	PF07714.17	Pkinase_Tyr	27	259	259	2.2e-42	89.9614
CIL0962S0128	511	775	509	778	PF07714.17	Pkinase_Tyr	4	256	259	7.6e-47	97.6834
CIL0962S0129	21	264	21	265	PF00069.25	Pkinase	1	249	264	1.6e-66	94.3182
CIL0967S0132	20	275	20	275	PF00069.25	Pkinase	1	264	264	1.2e-71	100
CIL0967S0151	144	368	144	392	PF00069.25	Pkinase	1	226	264	4.8e-62	85.6061
CIL0967S0155	332	614	331	617	PF00069.25	Pkinase	2	259	264	1.2e-45	97.7273
CIL0967S0209	380	532	379	545	PF00069.25	Pkinase	2	151	264	1.4e-40	56.8182
CIL0970S0010	440	702	435	704	PF00069.25	Pkinase	6	260	264	6.3e-52	96.5909
CIL0972S0002	331	532	330	597	PF00069.25	Pkinase	2	198	264	3.9e-49	74.6212
CIL0972S0053	90	346	86	351	PF07714.17	Pkinase_Tyr	5	254	259	5.4e-40	96.5251
CIL0972S0129	366	580	330	580	PF07714.17	Pkinase_Tyr	46	259	259	3.6e-45	82.6255
CIL0972S0133	402	660	400	660	PF07714.17	Pkinase_Tyr	4	259	259	9.7e-34	98.8417
CIL0974S0020	368	634	365	636	PF07714.17	Pkinase_Tyr	4	257	259	2e-52	98.0695
CIL0974S0021	340	535	337	564	PF07714.17	Pkinase_Tyr	4	201	259	9.9e-49	76.4479
CIL0974S0060	144	405	141	407	PF00069.25	Pkinase	4	260	264	3.2e-48	97.3485
CIL0974S0083	9	264	9	264	PF00069.25	Pkinase	1	264	264	1.4e-76	100
CIL0976S0015	4	257	4	258	PF00069.25	Pkinase	1	263	264	1.1e-66	99.6212
CIL0976S0023	48	191	45	191	PF00069.25	Pkinase	117	264	264	1.6e-41	56.0606
CIL0976S0046	13	268	13	268	PF00069.25	Pkinase	1	264	264	7.3e-76	100
CIL0976S0048	90	365	87	366	PF07714.17	Pkinase_Tyr	6	258	259	8.9e-52	97.6834
CIL0976S0073	56	322	55	324	PF00069.25	Pkinase	2	260	264	1.4e-43	98.1061
CIL0978S0016	25	288	21	288	PF00069.25	Pkinase	5	264	264	5.8e-53	98.4848
CIL0978S0018	25	288	21	288	PF00069.25	Pkinase	5	264	264	2.3e-52	98.4848
CIL0978S0059	465	732	463	733	PF07714.17	Pkinase_Tyr	3	258	259	1.9e-50	98.8417
CIL0978S0141	347	612	346	615	PF00069.25	Pkinase	2	259	264	1.4e-55	97.7273
CIL0978S0157	22	263	14	263	PF07714.17	Pkinase_Tyr	27	259	259	4.8e-54	89.9614
CIL0978S0166	31	286	29	286	PF00069.25	Pkinase	4	264	264	1.4e-56	98.8636
CIL0979S0047	123	385	123	385	PF00069.25	Pkinase	1	264	264	5.9e-75	100
CIL0979S0069	32	308	30	311	PF00069.25	Pkinase	3	259	264	1e-46	97.3485
CIL0979S0135	364	630	363	632	PF00069.25	Pkinase	2	260	264	1.3e-51	98.1061
CIL0979S0147	6	256	3	256	PF07714.17	Pkinase_Tyr	29	259	259	1.1e-44	89.1892
CIL0979S0177	693	960	691	962	PF00069.25	Pkinase	3	260	264	1.5e-49	97.7273
CIL0979S0179	684	972	683	975	PF00069.25	Pkinase	2	258	264	7.2e-45	97.3485
CIL0982S0017	137	407	134	410	PF00069.25	Pkinase	4	260	264	9.3e-55	97.3485
CIL0982S0034	2	200	1	202	PF00069.25	Pkinase	75	260	264	4e-35	70.4545
CIL0982S0106	2	284	1	284	PF00069.25	Pkinase	18	264	264	3.5e-68	93.5606
CIL0982S0116	260	531	259	533	PF00069.25	Pkinase	2	260	264	1.1e-46	98.1061
CIL0982S0151	347	617	346	619	PF00069.25	Pkinase	2	260	264	2.4e-50	98.1061
CIL0984S0025	722	991	720	993	PF00069.25	Pkinase	3	260	264	1.5e-46	97.7273
CIL0984S0119	389	588	386	641	PF00069.25	Pkinase	4	199	264	8.5e-35	74.2424
CIL0987S0030	336	609	333	611	PF00069.25	Pkinase	4	260	264	8.4e-55	97.3485
CIL0987S0064	730	1043	728	1043	PF00069.25	Pkinase	3	264	264	1e-50	99.2424
CIL0987S0068	501	773	499	775	PF00069.25	Pkinase	4	260	264	2.6e-49	97.3485
CIL0987S0076	234	504	233	506	PF00069.25	Pkinase	2	259	264	1.7e-47	97.7273
CIL0987S0125	707	950	693	952	PF00069.25	Pkinase	16	260	264	4.9e-22	92.803
CIL0987S0126	141	375	141	430	PF00069.25	Pkinase	1	212	264	4.7e-19	80.303
CIL0987S0132	742	1021	740	1022	PF00069.25	Pkinase	3	260	264	1.6e-48	97.7273
CIL0987S0138	32	281	30	281	PF00069.25	Pkinase	3	264	264	1e-77	99.2424
CIL0989S0045	41	325	41	325	PF00069.25	Pkinase	1	264	264	7.9e-68	100
CIL0989S0068	601	818	599	870	PF00069.25	Pkinase	3	219	264	8.9e-48	82.197
CIL0990S0002	510	772	505	774	PF07714.17	Pkinase_Tyr	6	257	259	1.3e-50	97.2973
CIL0990S0067	25	318	25	318	PF00069.25	Pkinase	1	264	264	1.4e-72	100
CIL0990S0142	78	355	74	356	PF07714.17	Pkinase_Tyr	5	258	259	2.6e-53	98.0695
CIL0990S0174	346	617	343	618	PF07714.17	Pkinase_Tyr	4	258	259	4.1e-50	98.4556
CIL0992S0042	91	351	91	351	PF00069.25	Pkinase	1	264	264	8.9e-73	100
CIL0992S0080	20	294	16	294	PF00069.25	Pkinase	5	264	264	6.9e-54	98.4848
CIL0992S0108	141	425	141	425	PF00069.25	Pkinase	1	264	264	1.7e-69	100
CIL0993S0026	117	390	113	390	PF07714.17	Pkinase_Tyr	6	259	259	2.7e-51	98.0695
CIL0993S0058	697	964	695	964	PF07714.17	Pkinase_Tyr	3	259	259	1.9e-45	99.2278
CIL0993S0093	324	593	323	596	PF00069.25	Pkinase	2	259	264	1.7e-48	97.7273
CIL0996S0022	691	885	689	887	PF00069.25	Pkinase	3	166	264	1.5e-39	62.1212
CIL0996S0024	107	371	102	380	PF00069.25	Pkinase	6	257	264	3.1e-49	95.4545
CIL0996S0044	95	366	90	366	PF07714.17	Pkinase_Tyr	7	259	259	7e-49	97.6834
CIL0998S0061	501	772	498	772	PF07714.17	Pkinase_Tyr	4	259	259	1.2e-48	98.8417
CIL1002S0049	245	488	245	489	PF00069.25	Pkinase	1	263	264	4.1e-53	99.6212
CIL1002S0129	644	911	641	911	PF07714.17	Pkinase_Tyr	4	259	259	7.9e-53	98.8417
CIL1003S0036	339	543	338	608	PF00069.25	Pkinase	2	200	264	1.9e-43	75.3788
CIL1003S0057	71	338	66	340	PF07714.17	Pkinase_Tyr	6	257	259	3.1e-50	97.2973
CIL1003S0119	167	410	154	412	PF07714.17	Pkinase_Tyr	17	257	259	1.1e-57	93.0502
CIL1003S0150	226	484	222	485	PF07714.17	Pkinase_Tyr	6	258	259	3.3e-48	97.6834
CIL1006S0055	693	919	690	937	PF00069.25	Pkinase	5	212	264	2.6e-49	78.7879
CIL1006S0075	163	421	163	421	PF00069.25	Pkinase	1	264	264	4.3e-73	100
CIL1006S0100	608	879	605	881	PF07714.17	Pkinase_Tyr	4	257	259	3e-51	98.0695
CIL1009S0054	523	784	519	788	PF07714.17	Pkinase_Tyr	5	255	259	1.9e-51	96.9112
CIL1009S0084	60	319	60	319	PF07714.17	Pkinase_Tyr	1	259	259	1.2e-70	100
CIL1009S0101	53	320	52	322	PF07714.17	Pkinase_Tyr	2	257	259	4.5e-54	98.8417
CIL1012S0021	118	405	118	414	PF00069.25	Pkinase	1	253	264	8.4e-21	95.8333
CIL1012S0075	1	184	1	184	PF00069.25	Pkinase	77	264	264	2.4e-53	71.2121
CIL1012S0097	88	366	84	366	PF07714.17	Pkinase_Tyr	5	259	259	2e-53	98.4556
CIL1012S0098	84	298	83	361	PF00069.25	Pkinase	2	211	264	5.1e-50	79.5455
CIL1015S0018	552	823	549	825	PF07714.17	Pkinase_Tyr	4	257	259	4.1e-51	98.0695
CIL1015S0091	137	320	115	320	PF00069.25	Pkinase	96	264	264	2.3e-46	64.0152
CIL1018S0002	802	959	801	974	PF07714.17	Pkinase_Tyr	2	153	259	1.7e-32	58.6873
CIL1018S0006	107	333	104	391	PF00069.25	Pkinase	5	222	264	1.1e-46	82.5758
CIL1018S0049	62	281	59	293	PF00069.25	Pkinase	4	200	264	2e-46	74.6212
CIL1018S0107	103	387	103	387	PF00069.25	Pkinase	1	264	264	2.6e-72	100
CIL1020S0003	337	501	336	502	PF00069.25	Pkinase	2	160	264	8.1e-37	60.2273
CIL1020S0105	854	1113	844	1116	PF00069.25	Pkinase	11	258	264	3.5e-34	93.9394
CIL1021S0037	495	764	493	766	PF00069.25	Pkinase	4	260	264	1.4e-53	97.3485
CIL1021S0040	736	1049	734	1049	PF00069.25	Pkinase	3	264	264	4.6e-50	99.2424
CIL1021S0046	101	371	101	372	PF07714.17	Pkinase_Tyr	1	258	259	6.6e-51	99.6139
CIL1021S0087	393	693	391	693	PF00069.25	Pkinase	3	264	264	2.6e-56	99.2424
CIL1021S0115	154	416	154	416	PF00069.25	Pkinase	1	264	264	3.9e-73	100
CIL1023S0022	410	661	407	664	PF00069.25	Pkinase	5	259	264	7.8e-36	96.5909
CIL1025S0011	91	361	87	363	PF07714.17	Pkinase_Tyr	6	257	259	1.3e-49	97.2973
CIL1025S0056	49	315	47	318	PF00069.25	Pkinase	3	259	264	2e-50	97.3485
CIL1025S0107	4	256	4	257	PF00069.25	Pkinase	1	263	264	2.8e-70	99.6212
CIL1025S0116	111	395	111	395	PF00069.25	Pkinase	1	264	264	1.1e-72	100
CIL1025S0130	91	275	87	279	PF07714.17	Pkinase_Tyr	6	151	259	7.8e-28	56.3707
CIL1028S0001	326	597	324	599	PF00069.25	Pkinase	3	260	264	3.6e-51	97.7273
CIL1028S0002	309	513	300	556	PF00069.25	Pkinase	23	221	264	5.6e-44	75.3788
CIL1028S0080	74	279	70	319	PF07714.17	Pkinase_Tyr	6	209	259	7.5e-46	78.7645
CIL1029S0032	787	1054	785	1056	PF00069.25	Pkinase	3	259	264	2.1e-48	97.3485
CIL1029S0085	250	499	237	499	PF07714.17	Pkinase_Tyr	28	259	259	1.5e-44	89.5753
CIL1030S0008	597	816	597	890	PF00069.25	Pkinase	1	199	264	3.2e-43	75.3788
CIL1030S0022	85	234	83	250	PF00069.25	Pkinase	3	150	264	1.3e-31	56.0606
CIL1030S0030	26	280	26	280	PF00069.25	Pkinase	1	264	264	3e-77	100
CIL1030S0056	157	363	157	426	PF00069.25	Pkinase	1	204	264	7.3e-47	77.2727
CIL1030S0082	326	580	316	580	PF07714.17	Pkinase_Tyr	30	259	259	5.7e-33	88.8031
CIL1030S0126	572	836	568	836	PF07714.17	Pkinase_Tyr	5	259	259	6.5e-40	98.4556
CIL1031S0030	330	593	327	595	PF00069.25	Pkinase	4	260	264	9.1e-36	97.3485
CIL1031S0047	3	217	1	217	PF00069.25	Pkinase	44	264	264	9e-66	83.7121
CIL1031S0140	471	688	470	750	PF00069.25	Pkinase	2	205	264	9.4e-50	77.2727
CIL1031S0141	685	953	683	956	PF00069.25	Pkinase	3	260	264	1.5e-51	97.7273
CIL1032S0005	148	465	146	465	PF00069.25	Pkinase	3	264	264	1.2e-25	99.2424
CIL1032S0059	9	267	9	267	PF00069.25	Pkinase	1	264	264	1.9e-72	100
CIL1032S0081	108	388	108	393	PF00069.25	Pkinase	1	259	264	3.7e-65	98.1061
CIL1032S0107	1021	1288	1017	1289	PF07714.17	Pkinase_Tyr	5	258	259	3.8e-49	98.0695
CIL1032S0135	44	300	42	300	PF00069.25	Pkinase	3	264	264	1.1e-75	99.2424
CIL1034S0068	610	882	607	882	PF07714.17	Pkinase_Tyr	4	259	259	1.8e-30	98.8417
CIL1037S0063	6	263	3	263	PF00069.25	Pkinase	4	264	264	3.4e-58	98.8636
CIL1037S0068	191	458	190	461	PF00069.25	Pkinase	2	259	264	2.6e-51	97.7273
CIL1037S0101	482	770	478	772	PF00069.25	Pkinase	7	260	264	3.1e-35	96.2121
CIL1038S0114	6	152	3	159	PF00069.25	Pkinase	114	258	264	1.2e-24	54.9242
CIL1040S0007	410	608	409	619	PF00069.25	Pkinase	2	195	264	3.4e-61	73.4848
CIL1040S0079	22	174	22	200	PF00069.25	Pkinase	1	153	264	1.4e-35	57.9545
CIL1043S0017	606	854	603	879	PF07714.17	Pkinase_Tyr	4	255	259	9.3e-51	97.2973
CIL1043S0062	119	358	112	358	PF00069.25	Pkinase	23	264	264	1.4e-54	91.6667
CIL1047S0024	112	369	111	369	PF00069.25	Pkinase	2	264	264	4.4e-78	99.6212
CIL1047S0081	337	611	336	613	PF00069.25	Pkinase	2	260	264	3.6e-55	98.1061
CIL1047S0100	416	689	413	689	PF07714.17	Pkinase_Tyr	4	259	259	4.7e-38	98.8417
CIL1047S0114	355	596	351	649	PF00069.25	Pkinase	7	212	264	1.5e-31	78.0303
CIL1047S0120	598	860	591	860	PF07714.17	Pkinase_Tyr	8	259	259	1.7e-39	97.2973
CIL1047S0125	15	268	15	269	PF00069.25	Pkinase	1	263	264	1.2e-69	99.6212
CIL1047S0142	49	292	49	294	PF00069.25	Pkinase	1	249	264	7.3e-72	94.3182
CIL1048S0036	417	689	416	689	PF00069.25	Pkinase	2	264	264	2.4e-63	99.6212
CIL1048S0074	83	360	80	360	PF07714.17	Pkinase_Tyr	4	259	259	3.5e-53	98.8417
CIL1050S0012	303	573	301	573	PF07714.17	Pkinase_Tyr	3	259	259	6.4e-49	99.2278
CIL1050S0021	503	695	499	761	PF07714.17	Pkinase_Tyr	6	203	259	2.7e-51	76.4479
CIL1050S0078	55	321	52	322	PF07714.17	Pkinase_Tyr	4	258	259	1.8e-54	98.4556
CIL1053S0002	547	811	544	811	PF07714.17	Pkinase_Tyr	5	259	259	3e-50	98.4556
CIL1055S0026	149	418	145	418	PF07714.17	Pkinase_Tyr	5	259	259	4.4e-49	98.4556
CIL1055S0038	4	243	1	247	PF00069.25	Pkinase	20	260	264	2.9e-68	91.2879
CIL1055S0042	742	1024	740	1027	PF00069.25	Pkinase	3	259	264	1.7e-46	97.3485
CIL1055S0087	651	925	649	927	PF00069.25	Pkinase	3	260	264	4.5e-50	97.7273
CIL1055S0088	673	958	671	960	PF00069.25	Pkinase	3	260	264	1e-46	97.7273
CIL1055S0114	4	287	4	287	PF00069.25	Pkinase	1	264	264	4.1e-84	100
CIL1055S0124	899	1201	899	1201	PF00069.25	Pkinase	1	264	264	1.6e-53	100
CIL1056S0002	207	400	203	449	PF00069.25	Pkinase	6	198	264	3.6e-42	73.1061
CIL1057S0090	220	373	219	386	PF00069.25	Pkinase	2	152	264	2.8e-40	57.197
CIL1060S0012	615	884	612	887	PF00069.25	Pkinase	4	258	264	1.4e-49	96.5909
CIL1060S0039	474	677	472	755	PF00069.25	Pkinase	4	204	264	1.4e-53	76.1364
CIL1060S0056	460	753	460	753	PF00069.25	Pkinase	1	264	264	1.5e-58	100
CIL1060S0073	310	561	309	561	PF00069.25	Pkinase	2	264	264	6.2e-71	99.6212
CIL1061S0064	66	303	65	304	PF00069.25	Pkinase	2	240	264	1.1e-66	90.5303
CIL1061S0097	27	281	25	281	PF00069.25	Pkinase	4	264	264	2.8e-52	98.8636
CIL1066S0033	370	569	370	604	PF00069.25	Pkinase	1	199	264	5.6e-64	75.3788
CIL1066S0079	73	357	73	357	PF00069.25	Pkinase	1	264	264	3.3e-67	100
CIL1068S0023	583	809	580	856	PF07714.17	Pkinase_Tyr	4	230	259	3.2e-51	87.6448
CIL1068S0102	107	369	102	372	PF00069.25	Pkinase	6	260	264	1.3e-48	96.5909
CIL1071S0009	4	263	4	263	PF00069.25	Pkinase	1	264	264	8.4e-73	100
CIL1071S0014	332	470	328	476	PF07714.17	Pkinase_Tyr	5	147	259	3.3e-16	55.2124
CIL1071S0063	308	574	305	576	PF00069.25	Pkinase	4	260	264	3.9e-52	97.3485
CIL1075S0049	130	471	129	471	PF00069.25	Pkinase	2	264	264	2.9e-53	99.6212
CIL1075S0064	66	350	66	350	PF00069.25	Pkinase	1	264	264	1.3e-68	100
CIL1076S0104	72	342	69	342	PF07714.17	Pkinase_Tyr	4	259	259	4.8e-52	98.8417
CIL1078S0068	150	355	149	413	PF00069.25	Pkinase	2	201	264	1.3e-48	75.7576
CIL1078S0071	772	1040	771	1042	PF00069.25	Pkinase	2	260	264	5.2e-48	98.1061
CIL1078S0078	6	135	4	136	PF07714.17	Pkinase_Tyr	4	133	259	4.3e-14	50.1931
CIL1078S0101	503	697	499	769	PF07714.17	Pkinase_Tyr	5	204	259	1.4e-50	77.2201
CIL1081S0022	56	341	54	344	PF00069.25	Pkinase	3	259	264	1.4e-40	97.3485
CIL1081S0032	108	355	107	355	PF00069.25	Pkinase	2	264	264	2.7e-70	99.6212
CIL1081S0043	649	923	647	924	PF00069.25	Pkinase	3	260	264	3.6e-52	97.7273
CIL1082S0003	370	630	369	630	PF00069.25	Pkinase	2	264	264	3.7e-72	99.6212
CIL1082S0050	289	559	288	561	PF00069.25	Pkinase	2	259	264	7.5e-44	97.7273
CIL1082S0077	291	420	289	424	PF07714.17	Pkinase_Tyr	3	136	259	1.4e-25	51.7375
CIL1082S0106	317	536	316	603	PF00069.25	Pkinase	2	203	264	5.4e-46	76.5152
CIL1082S0113	4	260	4	260	PF00069.25	Pkinase	1	264	264	4e-73	100
CIL1083S0004	33	298	31	300	PF00069.25	Pkinase	4	260	264	9.8e-54	97.3485
CIL1083S0027	363	629	362	631	PF00069.25	Pkinase	2	260	264	2.6e-53	98.1061
CIL1084S0021	671	935	668	938	PF00069.25	Pkinase	4	258	264	1.7e-50	96.5909
CIL1084S0022	669	937	666	937	PF07714.17	Pkinase_Tyr	4	259	259	1.3e-50	98.8417
CIL1084S0026	164	412	154	412	PF07714.17	Pkinase_Tyr	14	259	259	2e-58	94.9807
CIL1086S0049	67	326	64	328	PF07714.17	Pkinase_Tyr	4	257	259	2.2e-32	98.0695
CIL1086S0052	687	908	685	965	PF00069.25	Pkinase	3	205	264	1.8e-46	76.8939
CIL1087S0030	64	332	63	332	PF00069.25	Pkinase	2	264	264	5.3e-74	99.6212
CIL1087S0054	144	350	141	415	PF00069.25	Pkinase	4	202	264	2.3e-48	75.3788
CIL1087S0081	307	513	307	535	PF00069.25	Pkinase	1	198	264	3e-43	75
CIL1089S0026	25	280	25	280	PF00069.25	Pkinase	1	264	264	1.6e-75	100
CIL1090S0028	343	606	340	609	PF00069.25	Pkinase	4	259	264	1.5e-41	96.9697
CIL1090S0042	683	949	681	950	PF07714.17	Pkinase_Tyr	3	258	259	9.1e-45	98.8417
CIL1090S0045	197	467	192	467	PF07714.17	Pkinase_Tyr	6	259	259	5.2e-31	98.0695
CIL1090S0050	31	285	31	285	PF00069.25	Pkinase	1	264	264	1.7e-73	100
CIL1090S0052	12	266	12	266	PF00069.25	Pkinase	1	264	264	8.5e-79	100
CIL1092S0008	130	405	127	407	PF00069.25	Pkinase	4	260	264	1.9e-49	97.3485
CIL1092S0018	370	606	370	609	PF07714.17	Pkinase_Tyr	1	243	259	8.9e-67	93.8224
CIL1092S0121	282	553	281	555	PF00069.25	Pkinase	2	260	264	1.1e-47	98.1061
CIL1093S0013	486	638	485	649	PF00069.25	Pkinase	2	151	264	2.3e-39	56.8182
CIL1093S0111	769	1027	765	1034	PF00069.25	Pkinase	5	256	264	2.1e-49	95.4545
CIL1094S0022	33	319	32	319	PF00069.25	Pkinase	2	264	264	1.9e-74	99.6212
CIL1094S0044	41	178	39	182	PF07714.17	Pkinase_Tyr	4	137	259	1.5e-13	51.7375
CIL1094S0060	86	366	84	366	PF07714.17	Pkinase_Tyr	3	259	259	1.9e-53	99.2278
CIL1094S0089	290	539	290	539	PF07714.17	Pkinase_Tyr	1	259	259	1.9e-77	100
CIL1096S0071	291	557	290	560	PF00069.25	Pkinase	2	259	264	5.8e-46	97.7273
CIL1096S0073	136	389	135	389	PF07714.17	Pkinase_Tyr	2	259	259	9.3e-71	99.6139
CIL1099S0019	404	599	400	610	PF07714.17	Pkinase_Tyr	5	204	259	2.4e-43	77.2201
CIL1099S0084	696	957	695	957	PF00069.25	Pkinase	2	252	264	5e-45	95.0758
CIL1099S0086	16	294	14	294	PF00069.25	Pkinase	3	264	264	8.8e-77	99.2424
CIL1100S0077	601	873	597	875	PF00069.25	Pkinase	5	260	264	3.5e-38	96.9697
CIL1100S0108	411	672	407	672	PF07714.17	Pkinase_Tyr	5	259	259	1.4e-40	98.4556
CIL1100S0112	66	255	49	266	PF07714.17	Pkinase_Tyr	25	205	259	2.1e-20	69.8842
CIL1101S0002	291	554	288	557	PF07714.17	Pkinase_Tyr	7	256	259	4.2e-50	96.5251
CIL1101S0081	571	822	570	822	PF07714.17	Pkinase_Tyr	2	259	259	3e-65	99.6139
CIL1104S0028	135	419	135	419	PF00069.25	Pkinase	1	264	264	1.1e-68	100
CIL1105S0034	484	750	479	753	PF07714.17	Pkinase_Tyr	6	256	259	9.1e-25	96.9112
CIL1106S0005	738	1012	736	1013	PF07714.17	Pkinase_Tyr	5	258	259	1.1e-30	98.0695
CIL1106S0032	81	357	76	357	PF07714.17	Pkinase_Tyr	6	259	259	1.3e-53	98.0695
CIL1106S0063	867	1065	864	1134	PF00069.25	Pkinase	4	198	264	9e-47	73.8636
CIL1107S0085	170	428	170	428	PF00069.25	Pkinase	1	264	264	2e-75	100
CIL1112S0095	327	518	325	532	PF07714.17	Pkinase_Tyr	3	202	259	3.6e-44	77.2201
CIL1114S0012	527	728	524	760	PF07714.17	Pkinase_Tyr	4	208	259	1.6e-50	79.1506
CIL1114S0080	1	184	1	185	PF07714.17	Pkinase_Tyr	77	258	259	5.4e-23	70.2703
CIL1118S0016	351	499	349	507	PF07714.17	Pkinase_Tyr	3	151	259	2.6e-16	57.529
CIL1118S0020	226	441	224	456	PF00069.25	Pkinase	3	194	264	1.5e-18	72.7273
CIL1118S0042	59	229	47	229	PF00069.25	Pkinase	91	264	264	1.5e-45	65.9091
CIL1118S0062	65	335	62	336	PF07714.17	Pkinase_Tyr	4	258	259	2.6e-66	98.4556
CIL1119S0029	716	946	705	948	PF07714.17	Pkinase_Tyr	28	257	259	7.5e-20	88.8031
CIL1119S0056	17	271	17	271	PF00069.25	Pkinase	1	264	264	6e-78	100
CIL1119S0065	515	808	511	809	PF07714.17	Pkinase_Tyr	5	258	259	7.9e-36	98.0695
CIL1120S0012	84	238	83	261	PF00069.25	Pkinase	2	146	264	3.6e-37	54.9242
CIL1122S0022	75	352	73	354	PF00069.25	Pkinase	3	260	264	1.3e-50	97.7273
CIL1122S0041	47	316	46	316	PF07714.17	Pkinase_Tyr	2	259	259	2.9e-50	99.6139
CIL1126S0031	41	308	40	310	PF00069.25	Pkinase	2	259	264	3.1e-47	97.7273
CIL1126S0041	491	756	489	758	PF00069.25	Pkinase	4	260	264	7e-54	97.3485
CIL1127S0015	355	619	353	621	PF00069.25	Pkinase	4	260	264	8e-41	97.3485
CIL1127S0040	305	563	304	563	PF07714.17	Pkinase_Tyr	3	259	259	4.7e-30	99.2278
CIL1128S0055	78	356	74	356	PF07714.17	Pkinase_Tyr	5	259	259	4e-52	98.4556
CIL1130S0018	373	641	370	642	PF07714.17	Pkinase_Tyr	4	258	259	1.7e-51	98.4556
CIL1130S0047	926	1129	922	1189	PF00069.25	Pkinase	5	198	264	3.2e-48	73.4848
CIL1130S0055	10	227	9	257	PF00069.25	Pkinase	2	212	264	7.8e-29	79.9242
CIL1130S0056	133	354	44	354	PF00069.25	Pkinase	78	264	264	4.6e-45	70.8333
CIL1131S0040	10	227	9	258	PF00069.25	Pkinase	2	212	264	8.3e-31	79.9242
CIL1131S0046	446	697	443	703	PF00069.25	Pkinase	4	254	264	4.6e-44	95.0758
CIL1131S0078	409	604	405	622	PF07714.17	Pkinase_Tyr	5	204	259	9.6e-44	77.2201
CIL1131S0100	537	798	535	802	PF07714.17	Pkinase_Tyr	3	255	259	1.5e-49	97.6834
CIL1131S0101	571	858	569	858	PF07714.17	Pkinase_Tyr	3	259	259	8.8e-48	99.2278
CIL1132S0014	120	382	119	385	PF00069.25	Pkinase	2	260	264	1.9e-45	98.1061
CIL1133S0019	339	566	338	608	PF00069.25	Pkinase	2	221	264	6.2e-42	83.3333
CIL1133S0061	4	257	4	258	PF00069.25	Pkinase	1	263	264	4.4e-67	99.6212
CIL1133S0070	142	341	141	402	PF00069.25	Pkinase	2	197	264	1.4e-47	74.2424
CIL1134S0036	647	901	647	901	PF07714.17	Pkinase_Tyr	1	259	259	1.1e-68	100
CIL1134S0049	9	262	9	262	PF00069.25	Pkinase	1	264	264	4.1e-76	100
CIL1134S0065	33	289	31	289	PF00069.25	Pkinase	3	264	264	3.3e-79	99.2424
CIL1135S0026	830	1067	829	1131	PF00069.25	Pkinase	2	219	264	2.6e-46	82.5758
CIL1136S0016	703	958	702	963	PF00069.25	Pkinase	2	249	264	6.3e-45	93.9394
CIL1136S0043	123	385	123	385	PF00069.25	Pkinase	1	264	264	2.1e-74	100
CIL1136S0074	22	271	19	273	PF00069.25	Pkinase	5	259	264	1.9e-28	96.5909
CIL1137S0052	315	581	313	583	PF00069.25	Pkinase	3	260	264	1.4e-53	97.7273
CIL1139S0046	62	349	60	351	PF00069.25	Pkinase	3	260	264	7e-43	97.7273
CIL1141S0049	11	264	11	264	PF00069.25	Pkinase	1	264	264	7.1e-72	100
CIL1141S0060	100	430	100	430	PF00069.25	Pkinase	1	264	264	8.6e-54	100
CIL1142S0037	111	396	111	397	PF00069.25	Pkinase	1	258	264	4.2e-70	97.7273
CIL1143S0009	203	452	200	453	PF07714.17	Pkinase_Tyr	16	258	259	9.8e-52	93.8224
CIL1143S0043	815	984	814	987	PF00069.25	Pkinase	2	166	264	1.2e-40	62.5
CIL1143S0052	360	626	357	627	PF07714.17	Pkinase_Tyr	5	258	259	2.5e-29	98.0695
CIL1143S0055	13	199	7	219	PF00069.25	Pkinase	74	254	264	6.6e-32	68.5606
CIL1143S0076	247	516	245	516	PF07714.17	Pkinase_Tyr	3	259	259	2.5e-46	99.2278
CIL1144S0005	57	316	54	319	PF00069.25	Pkinase	4	258	264	5e-45	96.5909
CIL1144S0063	876	1178	876	1178	PF00069.25	Pkinase	1	264	264	1e-54	100
CIL1145S0081	373	644	372	646	PF00069.25	Pkinase	13	260	264	1.7e-35	93.9394
CIL1145S0085	482	740	478	743	PF07714.17	Pkinase_Tyr	5	256	259	2.1e-24	97.2973
CIL1147S0042	37	234	36	300	PF00069.25	Pkinase	2	196	264	2.2e-49	73.8636
CIL1147S0058	426	660	423	734	PF00069.25	Pkinase	4	208	264	4.9e-42	77.6515
CIL1147S0095	835	1105	834	1107	PF00069.25	Pkinase	2	260	264	7.1e-46	98.1061
CIL1147S0111	588	825	573	832	PF00069.25	Pkinase	27	257	264	8.7e-44	87.5
CIL1148S0074	717	986	715	986	PF07714.17	Pkinase_Tyr	3	259	259	8.2e-49	99.2278
CIL1149S0038	610	818	607	881	PF00069.25	Pkinase	4	204	264	1.3e-31	76.1364
CIL1149S0047	57	315	57	315	PF00069.25	Pkinase	1	264	264	7.6e-80	100
CIL1149S0075	593	856	591	859	PF00069.25	Pkinase	3	259	264	8.8e-42	97.3485
CIL1151S0013	416	679	413	681	PF00069.25	Pkinase	4	260	264	8.4e-41	97.3485
CIL1152S0020	512	741	502	741	PF07714.17	Pkinase_Tyr	30	259	259	3.1e-67	88.8031
CIL1152S0050	72	209	49	257	PF07714.17	Pkinase_Tyr	32	172	259	1.1e-19	54.4402
CIL1153S0004	302	551	302	551	PF07714.17	Pkinase_Tyr	1	259	259	1.5e-78	100
CIL1153S0015	88	362	84	362	PF07714.17	Pkinase_Tyr	5	259	259	2.8e-62	98.4556
CIL1153S0045	845	1117	831	1121	PF00069.25	Pkinase	44	260	264	6.5e-38	82.197
CIL1153S0064	24	279	24	279	PF00069.25	Pkinase	1	264	264	2.8e-72	100
CIL1153S0068	410	590	408	646	PF00069.25	Pkinase	14	199	264	1.2e-42	70.4545
CIL1153S0088	46	308	46	310	PF07714.17	Pkinase_Tyr	1	257	259	7.5e-34	99.2278
CIL1153S0128	108	339	105	374	PF07714.17	Pkinase_Tyr	4	240	259	1.4e-52	91.5058
CIL1154S0026	185	461	184	463	PF00069.25	Pkinase	2	259	264	2.8e-49	97.7273
CIL1154S0074	408	697	404	700	PF00069.25	Pkinase	7	259	264	6.6e-32	95.8333
CIL1154S0079	338	615	336	618	PF00069.25	Pkinase	4	259	264	4.3e-50	96.9697
CIL1157S0040	4	282	3	282	PF00069.25	Pkinase	2	264	264	1.3e-78	99.6212
CIL1157S0056	312	575	310	577	PF00069.25	Pkinase	3	260	264	4.6e-50	97.7273
CIL1157S0104	564	830	562	833	PF07714.17	Pkinase_Tyr	3	256	259	2.2e-50	98.0695
CIL1158S0027	507	776	507	780	PF00069.25	Pkinase	1	258	264	1.3e-47	97.7273
CIL1158S0028	431	736	431	736	PF00069.25	Pkinase	1	263	264	6.1e-54	99.6212
CIL1158S0060	827	1089	826	1089	PF07714.17	Pkinase_Tyr	2	259	259	2.8e-65	99.6139
CIL1158S0067	11	263	11	263	PF00069.25	Pkinase	1	264	264	1.9e-75	100
CIL1161S0008	236	403	227	403	PF00069.25	Pkinase	100	264	264	1e-11	62.5
CIL1162S0026	42	296	39	296	PF00069.25	Pkinase	4	264	264	2.8e-56	98.8636
CIL1164S0057	23	279	23	279	PF00069.25	Pkinase	1	264	264	7.3e-76	100
CIL1164S0087	294	510	293	570	PF00069.25	Pkinase	2	204	264	5.3e-49	76.8939
CIL1166S0031	112	371	110	371	PF00069.25	Pkinase	3	264	264	8.2e-60	99.2424
CIL1166S0040	125	383	122	383	PF07714.17	Pkinase_Tyr	4	259	259	4.2e-39	98.8417
CIL1167S0055	72	330	70	330	PF00069.25	Pkinase	3	264	264	2.9e-71	99.2424
CIL1167S0059	105	254	104	266	PF00069.25	Pkinase	2	150	264	1.5e-47	56.4394
CIL1167S0065	373	626	370	630	PF07714.17	Pkinase_Tyr	4	253	259	2.3e-47	96.5251
CIL1169S0037	117	390	113	390	PF07714.17	Pkinase_Tyr	6	259	259	2.6e-49	98.0695
CIL1169S0047	58	313	58	315	PF00069.25	Pkinase	1	260	264	5.7e-75	98.4848
CIL1171S0006	18	279	18	279	PF00069.25	Pkinase	1	264	264	6.7e-64	100
CIL1171S0013	29	283	26	283	PF00069.25	Pkinase	4	264	264	1.9e-56	98.8636
CIL1171S0045	480	746	477	748	PF07714.17	Pkinase_Tyr	4	257	259	8e-54	98.0695
CIL1173S0045	476	619	467	629	PF07714.17	Pkinase_Tyr	10	153	259	6.7e-27	55.5985
CIL1173S0050	161	367	160	425	PF00069.25	Pkinase	2	202	264	1.1e-43	76.1364
CIL1173S0072	350	609	347	611	PF00069.25	Pkinase	5	260	264	6.7e-40	96.9697
CIL1175S0018	26	305	21	306	PF07714.17	Pkinase_Tyr	6	258	259	6.5e-19	97.6834
CIL1175S0047	49	288	43	302	PF00069.25	Pkinase	15	255	264	5.6e-64	91.2879
CIL1175S0063	401	654	400	654	PF07714.17	Pkinase_Tyr	2	259	259	1e-71	99.6139
CIL1178S0027	668	958	666	960	PF00069.25	Pkinase	3	260	264	1.4e-45	97.7273
CIL1178S0046	16	294	14	294	PF00069.25	Pkinase	3	264	264	2.2e-76	99.2424
CIL1179S0031	69	304	60	307	PF07714.17	Pkinase_Tyr	14	256	259	9e-32	93.8224
CIL1180S0038	415	684	412	687	PF00069.25	Pkinase	4	260	264	3.3e-47	97.3485
CIL1181S0005	499	787	496	792	PF00069.25	Pkinase	5	257	264	8.9e-50	95.8333
CIL1181S0051	57	315	57	315	PF00069.25	Pkinase	1	264	264	8.7e-82	100
CIL1182S0079	159	413	155	413	PF07714.17	Pkinase_Tyr	5	259	259	2.1e-67	98.4556
CIL1184S0007	219	372	218	388	PF00069.25	Pkinase	2	152	264	1.1e-39	57.197
CIL1184S0039	202	471	198	471	PF07714.17	Pkinase_Tyr	5	259	259	7.2e-50	98.4556
CIL1187S0056	107	364	106	364	PF00069.25	Pkinase	2	264	264	3.6e-78	99.6212
CIL1187S0071	480	745	477	748	PF07714.17	Pkinase_Tyr	4	256	259	4e-19	97.6834
CIL1187S0083	98	308	80	308	PF00069.25	Pkinase	49	264	264	7.1e-61	81.8182
CIL1189S0026	699	951	699	951	PF07714.17	Pkinase_Tyr	1	259	259	1.8e-67	100
CIL1189S0070	4	261	4	261	PF00069.25	Pkinase	1	264	264	2.3e-74	100
CIL1190S0038	284	553	281	553	PF07714.17	Pkinase_Tyr	4	259	259	3.4e-48	98.8417
CIL1190S0044	161	430	159	430	PF07714.17	Pkinase_Tyr	3	259	259	5.4e-49	99.2278
CIL1190S0048	521	664	517	681	PF07714.17	Pkinase_Tyr	5	145	259	5.9e-19	54.4402
CIL1193S0033	25	316	25	316	PF00069.25	Pkinase	1	264	264	7.5e-69	100
CIL1193S0038	74	341	72	342	PF07714.17	Pkinase_Tyr	3	258	259	1.9e-52	98.8417
CIL1193S0097	11	263	11	263	PF00069.25	Pkinase	1	264	264	2.1e-78	100
CIL1194S0034	3	212	1	212	PF00069.25	Pkinase	46	264	264	5e-65	82.9545
CIL1194S0038	151	413	151	413	PF00069.25	Pkinase	1	264	264	8.7e-72	100
CIL1196S0036	5	238	1	240	PF00069.25	Pkinase	44	260	264	1.5e-46	82.197
CIL1196S0041	133	393	118	397	PF07714.17	Pkinase_Tyr	47	255	259	6e-29	80.695
CIL1197S0011	411	665	409	665	PF00069.25	Pkinase	3	264	264	2.3e-73	99.2424
CIL1197S0046	363	631	360	631	PF07714.17	Pkinase_Tyr	5	259	259	1.1e-24	98.4556
CIL1197S0075	158	426	155	426	PF07714.17	Pkinase_Tyr	4	259	259	2.7e-49	98.8417
CIL1197S0077	43	245	40	260	PF00069.25	Pkinase	5	202	264	2.6e-67	75
CIL1197S0085	139	407	134	410	PF00069.25	Pkinase	6	260	264	4.5e-56	96.5909
CIL1198S0007	73	331	73	331	PF00069.25	Pkinase	1	264	264	2.2e-76	100
CIL1198S0013	105	435	105	435	PF00069.25	Pkinase	1	264	264	7.7e-54	100
CIL1198S0027	341	622	338	627	PF00069.25	Pkinase	4	257	264	3.7e-46	96.2121
CIL1201S0010	144	426	144	428	PF00069.25	Pkinase	1	261	264	9.7e-66	98.8636
CIL1201S0040	559	824	556	825	PF07714.17	Pkinase_Tyr	7	258	259	1.2e-51	97.2973
CIL1203S0027	163	416	161	418	PF00069.25	Pkinase	3	259	264	1.4e-36	97.3485
CIL1203S0028	286	494	285	551	PF00069.25	Pkinase	2	204	264	8.1e-44	76.8939
CIL1204S0069	490	771	489	773	PF00069.25	Pkinase	2	259	264	5.3e-47	97.7273
CIL1204S0071	400	699	397	699	PF00069.25	Pkinase	4	264	264	4.4e-57	98.8636
CIL1205S0017	20	274	16	274	PF00069.25	Pkinase	5	264	264	1.1e-76	98.4848
CIL1207S0052	480	770	476	772	PF00069.25	Pkinase	7	260	264	4.6e-38	96.2121
CIL1207S0059	492	711	487	766	PF07714.17	Pkinase_Tyr	6	206	259	1.2e-48	77.6062
CIL1207S0073	110	396	110	396	PF00069.25	Pkinase	1	264	264	4.4e-68	100
CIL1211S0038	39	223	29	247	PF00069.25	Pkinase	39	212	264	8e-23	65.9091
CIL1212S0043	7	207	1	207	PF00069.25	Pkinase	57	264	264	1.2e-62	78.7879
CIL1216S0001	102	360	102	360	PF00069.25	Pkinase	1	264	264	3.8e-76	100
CIL1216S0023	355	568	352	634	PF07714.17	Pkinase_Tyr	4	206	259	8.5e-49	78.3784
CIL1216S0026	614	899	612	899	PF00069.25	Pkinase	3	264	264	7.5e-66	99.2424
CIL1216S0080	115	384	113	386	PF00069.25	Pkinase	3	260	264	8.6e-34	97.7273
CIL1218S0031	304	457	300	475	PF07714.17	Pkinase_Tyr	6	162	259	1.8e-35	60.6178
CIL1219S0037	88	295	86	363	PF00069.25	Pkinase	3	202	264	1e-49	75.7576
CIL1219S0074	328	590	325	593	PF00069.25	Pkinase	5	260	264	3.3e-53	96.9697
CIL1220S0004	323	591	321	592	PF07714.17	Pkinase_Tyr	3	258	259	2.1e-50	98.8417
CIL1220S0033	328	581	327	581	PF07714.17	Pkinase_Tyr	2	259	259	2.4e-71	99.6139
CIL1224S0026	21	169	21	184	PF00069.25	Pkinase	1	149	264	3e-34	56.4394
CIL1224S0037	267	535	263	535	PF07714.17	Pkinase_Tyr	6	259	259	2.7e-51	98.0695
CIL1226S0040	78	336	78	336	PF00069.25	Pkinase	1	264	264	2.7e-78	100
CIL1226S0042	143	429	142	431	PF07714.17	Pkinase_Tyr	2	257	259	5.9e-27	98.8417
CIL1226S0053	44	299	41	299	PF00069.25	Pkinase	4	264	264	4.1e-52	98.8636
CIL1227S0018	531	751	530	757	PF07714.17	Pkinase_Tyr	2	228	259	2e-61	87.6448
CIL1227S0038	23	230	23	239	PF00069.25	Pkinase	1	198	264	3.4e-63	75
CIL1229S0011	5	162	1	164	PF07714.17	Pkinase_Tyr	46	200	259	9.6e-34	59.8456
CIL1229S0018	486	743	481	746	PF07714.17	Pkinase_Tyr	6	256	259	3.3e-22	96.9112
CIL1229S0031	330	620	330	620	PF00069.25	Pkinase	1	264	264	3.7e-77	100
CIL1230S0038	30	284	27	284	PF00069.25	Pkinase	5	264	264	5.2e-52	98.4848
CIL1230S0082	40	278	29	281	PF00069.25	Pkinase	42	258	264	3.1e-43	82.197
CIL1231S0003	1038	1299	1036	1299	PF07714.17	Pkinase_Tyr	3	259	259	7.6e-65	99.2278
CIL1231S0030	303	570	300	572	PF00069.25	Pkinase	4	260	264	2e-46	97.3485
CIL1231S0031	39	315	39	319	PF00069.25	Pkinase	1	256	264	3.5e-64	96.9697
CIL1231S0035	386	554	382	561	PF07714.17	Pkinase_Tyr	5	150	259	1.3e-25	56.3707
CIL1231S0037	20	274	20	274	PF00069.25	Pkinase	1	264	264	2.3e-79	100
CIL1231S0038	21	275	21	275	PF00069.25	Pkinase	1	264	264	1.4e-75	100
CIL1231S0043	253	505	250	505	PF07714.17	Pkinase_Tyr	14	259	259	1.6e-24	94.9807
CIL1235S0001	1	159	1	159	PF00069.25	Pkinase	107	264	264	2.4e-48	59.8485
CIL1237S0020	303	574	302	576	PF00069.25	Pkinase	2	260	264	1.6e-47	98.1061
CIL1239S0002	524	791	521	794	PF07714.17	Pkinase_Tyr	4	256	259	8.5e-50	97.6834
CIL1239S0006	1	203	1	205	PF07714.17	Pkinase_Tyr	77	257	259	2.9e-28	69.8842
CIL1240S0060	657	939	655	939	PF00069.25	Pkinase	3	264	264	8.8e-67	99.2424
CIL1240S0069	153	437	153	437	PF00069.25	Pkinase	1	264	264	3.7e-73	100
CIL1242S0028	762	1022	757	1025	PF00069.25	Pkinase	6	259	264	1.6e-48	96.2121
CIL1242S0088	557	821	553	821	PF07714.17	Pkinase_Tyr	5	259	259	1.4e-45	98.4556
CIL1242S0107	539	748	536	776	PF07714.17	Pkinase_Tyr	4	216	259	1e-49	82.2394
CIL1246S0091	11	206	5	224	PF00069.25	Pkinase	72	245	264	8.2e-31	65.9091
CIL1246S0094	574	840	573	842	PF00069.25	Pkinase	2	260	264	3.2e-50	98.1061
CIL1246S0095	5	225	1	227	PF00069.25	Pkinase	53	260	264	3.2e-27	78.7879
CIL1246S0122	395	621	394	669	PF00069.25	Pkinase	2	221	264	2.2e-48	83.3333
CIL1251S0042	18	309	18	309	PF00069.25	Pkinase	1	264	264	1.2e-70	100
CIL1253S0017	368	573	364	650	PF00069.25	Pkinase	5	205	264	1.9e-46	76.1364
CIL1254S0057	60	312	58	312	PF07714.17	Pkinase_Tyr	3	259	259	1.4e-69	99.2278
CIL1256S0031	72	309	61	310	PF07714.17	Pkinase_Tyr	14	258	259	1.1e-32	94.5946
CIL1259S0005	104	350	102	350	PF00069.25	Pkinase	3	264	264	4e-73	99.2424
CIL1263S0010	16	277	16	277	PF00069.25	Pkinase	1	264	264	1.6e-62	100
CIL1263S0020	64	336	62	336	PF07714.17	Pkinase_Tyr	3	259	259	9.1e-67	99.2278
CIL1263S0052	333	517	317	582	PF07714.17	Pkinase_Tyr	30	212	259	3.5e-29	70.6564
CIL1263S0063	2	192	1	195	PF00069.25	Pkinase	81	259	264	1.5e-32	67.803
CIL1263S0094	130	414	130	414	PF00069.25	Pkinase	1	264	264	2.1e-72	100
CIL1264S0007	81	358	77	358	PF07714.17	Pkinase_Tyr	5	259	259	1.1e-53	98.4556
CIL1264S0008	13	268	13	268	PF00069.25	Pkinase	1	264	264	1.4e-74	100
CIL1264S0055	807	1093	806	1093	PF00069.25	Pkinase	2	264	264	2.7e-69	99.6212
CIL1264S0063	413	671	408	671	PF07714.17	Pkinase_Tyr	7	259	259	1.1e-36	97.6834
CIL1264S0074	55	311	53	311	PF00069.25	Pkinase	3	264	264	4.9e-75	99.2424
CIL1265S0021	487	752	485	754	PF00069.25	Pkinase	4	260	264	8.8e-54	97.3485
CIL1265S0022	490	755	487	757	PF00069.25	Pkinase	4	260	264	9.4e-56	97.3485
CIL1265S0107	146	430	146	430	PF00069.25	Pkinase	1	264	264	7.6e-75	100
CIL1266S0019	50	332	47	332	PF00069.25	Pkinase	5	264	264	1.7e-74	98.4848
CIL1267S0024	271	506	265	506	PF07714.17	Pkinase_Tyr	48	259	259	1e-45	81.8533
CIL1268S0020	342	639	339	639	PF00069.25	Pkinase	4	264	264	1.4e-37	98.8636
CIL1268S0029	367	642	363	644	PF07714.17	Pkinase_Tyr	6	257	259	2e-53	97.2973
CIL1268S0048	38	273	38	300	PF00069.25	Pkinase	1	212	264	3.3e-19	80.303
CIL1271S0004	44	306	44	308	PF07714.17	Pkinase_Tyr	1	257	259	1.2e-32	99.2278
CIL1271S0048	749	1008	746	1011	PF00069.25	Pkinase	4	258	264	2.1e-46	96.5909
CIL1277S0028	23	160	16	162	PF00069.25	Pkinase	128	260	264	2.6e-20	50.3788
CIL1277S0029	82	357	78	358	PF07714.17	Pkinase_Tyr	5	258	259	1e-48	98.0695
CIL1277S0031	453	715	449	718	PF00069.25	Pkinase	5	259	264	9.8e-23	96.5909
CIL1277S0046	133	409	129	409	PF07714.17	Pkinase_Tyr	5	259	259	1e-49	98.4556
CIL1277S0072	116	385	114	387	PF00069.25	Pkinase	3	260	264	3.2e-35	97.7273
CIL1282S0021	136	389	135	389	PF07714.17	Pkinase_Tyr	2	259	259	8.2e-69	99.6139
CIL1282S0022	297	510	296	564	PF00069.25	Pkinase	2	212	264	1.7e-44	79.9242
CIL1286S0016	484	624	479	641	PF07714.17	Pkinase_Tyr	7	145	259	2.2e-19	53.668
CIL1286S0033	786	983	784	996	PF07714.17	Pkinase_Tyr	5	200	259	1.3e-31	75.6757
CIL1286S0036	518	780	513	783	PF07714.17	Pkinase_Tyr	6	256	259	1.5e-51	96.9112
CIL1290S0029	528	732	526	797	PF00069.25	Pkinase	3	200	264	1.5e-50	75
CIL1290S0041	1071	1335	1068	1354	PF00069.25	Pkinase	4	260	264	3.2e-35	97.3485
CIL1293S0007	34	179	10	206	PF00069.25	Pkinase	85	226	264	3.1e-21	53.7879
CIL1293S0054	715	986	713	988	PF00069.25	Pkinase	3	259	264	3.1e-49	97.3485
CIL1294S0017	4	257	4	281	PF00069.25	Pkinase	1	234	264	2.1e-67	88.6364
CIL1294S0020	87	340	69	341	PF07714.17	Pkinase_Tyr	27	258	259	7.3e-42	89.5753
CIL1295S0025	46	297	44	311	PF00069.25	Pkinase	3	255	264	3.6e-67	95.8333
CIL1295S0044	33	319	32	319	PF00069.25	Pkinase	2	264	264	2.1e-75	99.6212
CIL1295S0047	70	314	58	314	PF07714.17	Pkinase_Tyr	26	259	259	5.7e-33	90.3475
CIL1295S0048	101	340	82	340	PF07714.17	Pkinase_Tyr	39	259	259	4.2e-27	85.3282
CIL1295S0050	78	327	61	328	PF07714.17	Pkinase_Tyr	32	258	259	1.5e-29	87.6448
CIL1300S0014	379	650	377	652	PF00069.25	Pkinase	3	260	264	1.3e-51	97.7273
CIL1300S0047	12	267	12	267	PF00069.25	Pkinase	1	264	264	3.3e-77	100
CIL1303S0021	775	1037	770	1039	PF00069.25	Pkinase	6	260	264	1.3e-49	96.5909
CIL1303S0052	66	324	66	324	PF00069.25	Pkinase	1	264	264	1.5e-76	100
CIL1304S0014	501	788	498	788	PF00069.25	Pkinase	4	264	264	7.5e-41	98.8636
CIL1304S0038	88	363	83	364	PF07714.17	Pkinase_Tyr	6	258	259	1.1e-52	97.6834
CIL1305S0047	149	434	149	434	PF00069.25	Pkinase	1	264	264	1.2e-76	100
CIL1305S0062	105	313	100	373	PF00069.25	Pkinase	6	206	264	1.3e-47	76.1364
CIL1305S0065	679	964	677	964	PF00069.25	Pkinase	3	264	264	2.1e-64	99.2424
CIL1306S0009	552	845	548	846	PF07714.17	Pkinase_Tyr	5	258	259	3.4e-36	98.0695
CIL1306S0047	76	360	76	360	PF00069.25	Pkinase	1	264	264	8.6e-69	100
CIL1310S0009	1	184	1	188	PF00069.25	Pkinase	80	259	264	2.4e-28	68.1818
CIL1310S0043	71	265	70	268	PF07714.17	Pkinase_Tyr	2	180	259	3e-39	69.112
CIL1310S0053	60	227	26	230	PF00069.25	Pkinase	102	259	264	1.1e-26	59.8485
CIL1310S0060	1028	1289	1026	1289	PF07714.17	Pkinase_Tyr	3	259	259	4.8e-65	99.2278
CIL1312S0019	321	584	318	605	PF00069.25	Pkinase	4	260	264	1.5e-41	97.3485
CIL1312S0044	885	1155	885	1157	PF00069.25	Pkinase	1	260	264	3.4e-48	98.4848
CIL1315S0017	453	726	448	728	PF07714.17	Pkinase_Tyr	6	257	259	1.4e-22	97.2973
CIL1316S0016	712	986	711	996	PF00069.25	Pkinase	2	257	264	5.7e-67	96.9697
CIL1317S0050	411	676	407	677	PF07714.17	Pkinase_Tyr	5	258	259	5.3e-45	98.0695
CIL1317S0066	550	819	546	819	PF07714.17	Pkinase_Tyr	5	259	259	1.1e-51	98.4556
CIL1318S0014	83	326	72	326	PF07714.17	Pkinase_Tyr	14	259	259	4.7e-32	94.9807
CIL1318S0034	22	274	20	274	PF00069.25	Pkinase	3	264	264	3.1e-76	99.2424
CIL1321S0026	120	375	118	377	PF07714.17	Pkinase_Tyr	4	257	259	9.8e-52	98.0695
CIL1321S0046	343	608	340	610	PF07714.17	Pkinase_Tyr	7	257	259	1.1e-51	96.9112
CIL1321S0049	703	917	702	958	PF00069.25	Pkinase	2	198	264	7.9e-46	74.6212
CIL1324S0012	4	296	4	296	PF00069.25	Pkinase	1	264	264	8.3e-69	100
CIL1324S0017	93	365	88	365	PF07714.17	Pkinase_Tyr	6	259	259	4.1e-52	98.0695
CIL1324S0034	341	603	338	606	PF00069.25	Pkinase	4	259	264	1.1e-41	96.9697
CIL1324S0036	546	808	541	811	PF07714.17	Pkinase_Tyr	7	256	259	4e-53	96.5251
CIL1324S0038	281	480	252	480	PF00069.25	Pkinase	93	264	264	2.5e-23	65.1515
CIL1324S0040	157	337	157	337	PF00069.25	Pkinase	1	180	264	5.5e-58	68.1818
CIL1324S0053	175	443	168	443	PF07714.17	Pkinase_Tyr	8	259	259	6.8e-29	97.2973
CIL1324S0062	46	305	44	305	PF07714.17	Pkinase_Tyr	3	259	259	5e-62	99.2278
CIL1325S0041	144	420	140	420	PF07714.17	Pkinase_Tyr	5	259	259	2.3e-51	98.4556
CIL1325S0062	339	527	325	584	PF07714.17	Pkinase_Tyr	33	206	259	4e-30	67.1815
CIL1326S0005	36	290	33	290	PF00069.25	Pkinase	5	264	264	3.1e-51	98.4848
CIL1326S0010	25	279	25	279	PF00069.25	Pkinase	1	264	264	4.4e-73	100
CIL1326S0013	12	266	12	266	PF00069.25	Pkinase	1	264	264	1.7e-79	100
CIL1326S0040	314	565	313	565	PF00069.25	Pkinase	2	264	264	4.2e-70	99.6212
CIL1328S0030	84	236	82	245	PF00069.25	Pkinase	3	149	264	1.5e-32	55.6818
CIL1328S0065	409	670	405	670	PF07714.17	Pkinase_Tyr	5	259	259	5.6e-41	98.4556
CIL1329S0001	7	195	3	203	PF00069.25	Pkinase	71	252	264	5.4e-29	68.9394
CIL1330S0039	390	662	387	662	PF07714.17	Pkinase_Tyr	4	259	259	3e-48	98.8417
CIL1330S0058	540	793	536	798	PF00069.25	Pkinase	5	256	264	2e-43	95.4545
CIL1330S0061	495	742	492	746	PF00069.25	Pkinase	4	256	264	1.5e-41	95.8333
CIL1332S0005	498	762	495	764	PF00069.25	Pkinase	5	260	264	1.1e-54	96.9697
CIL1333S0017	91	289	88	359	PF00069.25	Pkinase	5	196	264	7.4e-47	72.7273
CIL1333S0039	456	728	456	733	PF00069.25	Pkinase	1	257	264	1.8e-45	97.3485
CIL1333S0040	338	604	335	606	PF00069.25	Pkinase	5	260	264	2e-30	96.9697
CIL1336S0052	25	316	25	316	PF00069.25	Pkinase	1	264	264	1.5e-71	100
CIL1339S0002	184	452	183	454	PF00069.25	Pkinase	2	260	264	4.7e-51	98.1061
CIL1339S0013	16	271	16	271	PF00069.25	Pkinase	1	264	264	7.8e-75	100
CIL1342S0003	29	292	27	295	PF00069.25	Pkinase	3	260	264	8.7e-24	97.7273
CIL1342S0007	70	329	69	329	PF00069.25	Pkinase	2	264	264	3.2e-70	99.6212
CIL1342S0024	392	535	388	544	PF07714.17	Pkinase_Tyr	5	152	259	4.8e-22	57.1429
CIL1343S0048	130	414	130	414	PF00069.25	Pkinase	1	264	264	2e-72	100
CIL1346S0028	309	575	306	577	PF00069.25	Pkinase	4	260	264	2.4e-51	97.3485
CIL1348S0008	69	329	69	329	PF00069.25	Pkinase	1	264	264	3.1e-70	100
CIL1348S0051	87	364	85	366	PF00069.25	Pkinase	3	260	264	3.8e-53	97.7273
CIL1358S0004	388	598	387	656	PF00069.25	Pkinase	2	209	264	1.3e-53	78.7879
CIL1358S0009	103	378	99	378	PF07714.17	Pkinase_Tyr	5	259	259	2.1e-53	98.4556
CIL1358S0042	11	264	11	264	PF00069.25	Pkinase	1	264	264	7.6e-75	100
CIL1361S0045	772	1040	771	1042	PF00069.25	Pkinase	2	260	264	6.7e-47	98.1061
CIL1361S0051	75	326	74	326	PF00069.25	Pkinase	2	264	264	2.1e-70	99.6212
CIL1363S0018	357	582	353	645	PF00069.25	Pkinase	6	209	264	1.3e-37	77.2727
CIL1363S0033	41	178	39	184	PF07714.17	Pkinase_Tyr	4	137	259	9.3e-14	51.7375
CIL1366S0002	903	1165	902	1165	PF07714.17	Pkinase_Tyr	2	259	259	4.9e-66	99.6139
CIL1366S0020	613	883	612	883	PF07714.17	Pkinase_Tyr	2	259	259	1.2e-52	99.6139
CIL1369S0007	343	609	339	611	PF00069.25	Pkinase	5	260	264	2.1e-47	96.9697
CIL1371S0004	45	307	43	307	PF00069.25	Pkinase	3	264	264	9.2e-64	99.2424
CIL1371S0017	86	368	84	368	PF00069.25	Pkinase	3	264	264	1.7e-66	99.2424
CIL1371S0026	613	888	611	890	PF00069.25	Pkinase	3	260	264	1.1e-43	97.7273
CIL1371S0047	321	583	318	586	PF00069.25	Pkinase	5	260	264	4.6e-53	96.9697
CIL1371S0065	465	766	461	768	PF00069.25	Pkinase	7	260	264	1.7e-33	96.2121
CIL1372S0010	185	451	184	455	PF00069.25	Pkinase	2	260	264	2.2e-52	98.1061
CIL1372S0012	343	609	342	613	PF00069.25	Pkinase	2	260	264	3.1e-51	98.1061
CIL1372S0026	24	335	24	335	PF00069.25	Pkinase	1	264	264	8.1e-72	100
CIL1372S0045	61	337	57	338	PF00069.25	Pkinase	10	261	264	3.1e-33	95.4545
CIL1374S0027	4	261	3	261	PF00069.25	Pkinase	2	264	264	3.1e-59	99.6212
CIL1375S0025	73	253	70	262	PF07714.17	Pkinase_Tyr	4	180	259	7.2e-37	68.3398
CIL1375S0033	324	577	313	577	PF07714.17	Pkinase_Tyr	31	259	259	6.1e-33	88.417
CIL1376S0015	253	504	248	504	PF07714.17	Pkinase_Tyr	6	259	259	1.5e-64	98.0695
CIL1378S0029	127	396	122	398	PF07714.17	Pkinase_Tyr	7	257	259	2.4e-49	96.9112
CIL1383S0021	4	256	3	256	PF00069.25	Pkinase	2	264	264	4.6e-57	99.6212
CIL1386S0001	414	680	414	696	PF00069.25	Pkinase	1	258	264	1.3e-57	97.7273
CIL1386S0050	770	1037	766	1040	PF00069.25	Pkinase	5	258	264	1.3e-45	96.2121
CIL1390S0007	684	944	682	946	PF00069.25	Pkinase	11	260	264	5.9e-27	94.697
CIL1390S0008	667	926	664	928	PF00069.25	Pkinase	12	260	264	2e-26	94.3182
CIL1390S0028	891	1179	890	1179	PF00069.25	Pkinase	2	264	264	4.1e-69	99.6212
CIL1390S0029	375	539	371	541	PF00069.25	Pkinase	100	260	264	1.9e-27	60.9848
CIL1391S0026	4	260	3	260	PF00069.25	Pkinase	2	264	264	2.6e-62	99.6212
CIL1393S0025	870	1152	869	1154	PF00069.25	Pkinase	2	259	264	6.3e-49	97.7273
CIL1393S0041	432	683	429	687	PF07714.17	Pkinase_Tyr	6	254	259	5.1e-43	96.139
CIL1393S0049	10	227	9	258	PF00069.25	Pkinase	2	212	264	2.5e-31	79.9242
CIL1396S0004	33	298	31	300	PF00069.25	Pkinase	4	260	264	7.6e-54	97.3485
CIL1396S0029	412	704	408	707	PF00069.25	Pkinase	7	258	264	1.1e-35	95.4545
CIL1400S0018	107	383	104	386	PF00069.25	Pkinase	5	259	264	9.3e-47	96.5909
CIL1402S0010	103	382	98	382	PF07714.17	Pkinase_Tyr	7	259	259	2.3e-49	97.6834
CIL1402S0011	76	354	72	354	PF07714.17	Pkinase_Tyr	5	259	259	1e-49	98.4556
CIL1402S0029	5	238	3	245	PF07714.17	Pkinase_Tyr	30	253	259	1.8e-36	86.4865
CIL1402S0034	806	1074	805	1078	PF00069.25	Pkinase	2	258	264	8.3e-47	97.3485
CIL1403S0050	487	633	486	643	PF00069.25	Pkinase	2	153	264	2.7e-27	57.5758
CIL1404S0007	146	407	145	407	PF00069.25	Pkinase	2	264	264	2.5e-74	99.6212
CIL1404S0017	335	500	332	506	PF07714.17	Pkinase_Tyr	4	163	259	1.9e-23	61.7761
CIL1404S0019	376	647	374	649	PF00069.25	Pkinase	13	260	264	1.1e-36	93.9394
CIL1405S0020	93	351	93	351	PF00069.25	Pkinase	1	264	264	2.9e-78	100
CIL1405S0038	75	292	75	351	PF00069.25	Pkinase	1	210	264	2.2e-51	79.5455
CIL1406S0036	49	329	46	329	PF00069.25	Pkinase	7	264	264	1.9e-76	97.7273
CIL1407S0014	308	570	305	575	PF07714.17	Pkinase_Tyr	4	254	259	1e-43	96.9112
CIL1409S0031	335	604	334	606	PF00069.25	Pkinase	2	260	264	1.1e-48	98.1061
CIL1411S0014	48	329	45	329	PF00069.25	Pkinase	6	264	264	6.7e-78	98.1061
CIL1416S0044	797	1071	793	1072	PF07714.17	Pkinase_Tyr	5	258	259	1.4e-44	98.0695
CIL1416S0051	809	1076	808	1078	PF00069.25	Pkinase	2	259	264	1.3e-52	97.7273
CIL1416S0072	12	180	5	221	PF00069.25	Pkinase	73	233	264	3.7e-31	60.9848
CIL1416S0073	6	256	6	256	PF00069.25	Pkinase	1	264	264	8.6e-81	100
CIL1417S0052	6	260	3	260	PF00069.25	Pkinase	4	264	264	1.1e-59	98.8636
CIL1417S0075	85	343	85	343	PF00069.25	Pkinase	1	264	264	4.7e-77	100
CIL1424S0009	72	276	68	293	PF07714.17	Pkinase_Tyr	5	212	259	1.2e-43	80.3089
CIL1424S0012	95	299	92	360	PF00069.25	Pkinase	5	204	264	1e-48	75.7576
CIL1424S0013	148	412	145	414	PF00069.25	Pkinase	5	260	264	1.1e-50	96.9697
CIL1425S0048	2	260	1	262	PF00069.25	Pkinase	16	260	264	2.1e-37	92.803
CIL1427S0001	92	358	88	363	PF00069.25	Pkinase	5	259	264	5.1e-51	96.5909
CIL1427S0022	1022	1283	1020	1283	PF07714.17	Pkinase_Tyr	3	259	259	1.4e-67	99.2278
CIL1427S0029	382	653	379	653	PF07714.17	Pkinase_Tyr	5	259	259	3.6e-27	98.4556
CIL1429S0009	727	942	706	944	PF07714.17	Pkinase_Tyr	45	257	259	3.9e-20	82.2394
CIL1429S0039	45	300	43	300	PF00069.25	Pkinase	4	264	264	6.7e-51	98.8636
CIL1429S0044	20	277	20	277	PF00069.25	Pkinase	1	264	264	1.5e-75	100
CIL1431S0023	202	451	194	452	PF07714.17	Pkinase_Tyr	16	258	259	4.1e-53	93.8224
CIL1433S0005	628	898	625	901	PF00069.25	Pkinase	4	259	264	1.8e-48	96.9697
CIL1433S0008	4	254	4	256	PF00069.25	Pkinase	1	260	264	1.3e-67	98.4848
CIL1439S0027	74	399	74	399	PF00069.25	Pkinase	1	264	264	3.4e-56	100
CIL1440S0008	88	294	87	371	PF00069.25	Pkinase	2	198	264	2.5e-47	74.6212
CIL1440S0017	565	748	564	750	PF07714.17	Pkinase_Tyr	2	190	259	9.1e-48	72.973
CIL1443S0030	74	348	74	348	PF00069.25	Pkinase	1	264	264	9.1e-65	100
CIL1445S0003	13	274	13	274	PF00069.25	Pkinase	1	264	264	4.7e-62	100
CIL1445S0006	43	189	22	191	PF07714.17	Pkinase_Tyr	47	179	259	8.3e-18	51.3514
CIL1445S0028	825	1078	763	1078	PF00069.25	Pkinase	88	264	264	7.1e-28	67.0455
CIL1445S0032	4	257	4	258	PF00069.25	Pkinase	1	263	264	1e-65	99.6212
CIL1445S0037	97	371	94	372	PF07714.17	Pkinase_Tyr	4	258	259	1.9e-62	98.4556
CIL1446S0031	99	357	99	357	PF00069.25	Pkinase	1	264	264	2.3e-74	100
CIL1446S0050	448	734	447	734	PF00069.25	Pkinase	2	264	264	3.8e-66	99.6212
CIL1447S0031	962	1237	957	1242	PF00069.25	Pkinase	6	259	264	1.9e-49	96.2121
CIL1448S0011	78	330	76	330	PF07714.17	Pkinase_Tyr	3	259	259	1.9e-71	99.2278
CIL1454S0055	771	973	768	1042	PF00069.25	Pkinase	4	198	264	2.2e-40	73.8636
CIL1457S0001	81	357	76	357	PF07714.17	Pkinase_Tyr	6	259	259	3.4e-53	98.0695
CIL1463S0013	463	757	459	759	PF00069.25	Pkinase	7	260	264	7.2e-34	96.2121
CIL1464S0020	378	619	363	620	PF00069.25	Pkinase	39	261	264	8e-45	84.4697
CIL1465S0024	18	187	16	200	PF00069.25	Pkinase	3	160	264	1.1e-34	59.8485
CIL1465S0027	15	268	15	269	PF00069.25	Pkinase	1	263	264	3.4e-67	99.6212
CIL1467S0029	71	327	69	327	PF00069.25	Pkinase	3	264	264	7.6e-77	99.2424
CIL1468S0014	158	390	158	424	PF00069.25	Pkinase	1	212	264	2.4e-20	80.303
CIL1469S0044	304	570	303	572	PF00069.25	Pkinase	2	260	264	3.4e-47	98.1061
CIL1471S0007	9	262	9	262	PF00069.25	Pkinase	1	264	264	2.9e-76	100
CIL1473S0003	135	412	117	417	PF00069.25	Pkinase	49	256	264	1.9e-25	78.7879
CIL1473S0020	406	634	396	671	PF07714.17	Pkinase_Tyr	15	245	259	2.3e-41	89.1892
CIL1476S0005	634	898	630	899	PF07714.17	Pkinase_Tyr	5	258	259	5.1e-50	98.0695
CIL1476S0015	416	706	415	706	PF00069.25	Pkinase	2	264	264	6.3e-78	99.6212
CIL1476S0040	67	329	64	336	PF07714.17	Pkinase_Tyr	4	252	259	3.5e-48	96.139
CIL1477S0021	67	325	67	325	PF00069.25	Pkinase	1	264	264	2.4e-77	100
CIL1483S0025	29	284	27	284	PF00069.25	Pkinase	4	264	264	4.9e-55	98.8636
CIL1486S0052	423	638	419	711	PF00069.25	Pkinase	6	196	264	3.6e-35	72.3485
CIL1492S0021	3	226	1	227	PF00069.25	Pkinase	28	263	264	3.6e-45	89.3939
CIL1492S0022	240	495	239	495	PF00069.25	Pkinase	2	264	264	1.4e-74	99.6212
CIL1492S0038	294	511	293	566	PF00069.25	Pkinase	2	212	264	3.1e-47	79.9242
CIL1494S0017	29	286	26	286	PF07714.17	Pkinase_Tyr	4	259	259	5.3e-60	98.8417
CIL1494S0032	285	435	284	452	PF00069.25	Pkinase	2	149	264	2.5e-39	56.0606
CIL1494S0042	88	340	84	340	PF00069.25	Pkinase	5	264	264	2.1e-62	98.4848
CIL1494S0056	332	597	329	597	PF07714.17	Pkinase_Tyr	4	259	259	1.6e-49	98.8417
CIL1495S0015	799	1081	796	1082	PF07714.17	Pkinase_Tyr	4	258	259	2.4e-43	98.4556
CIL1495S0018	714	986	712	986	PF07714.17	Pkinase_Tyr	4	259	259	6.6e-28	98.8417
CIL1497S0005	49	331	46	331	PF00069.25	Pkinase	5	264	264	1.1e-72	98.4848
CIL1497S0045	72	309	61	310	PF07714.17	Pkinase_Tyr	14	258	259	1e-31	94.5946
CIL1497S0056	363	568	360	588	PF07714.17	Pkinase_Tyr	5	208	259	3.2e-22	78.7645
CIL1499S0043	84	358	81	358	PF07714.17	Pkinase_Tyr	4	259	259	1.7e-50	98.8417
CIL1501S0010	350	621	349	625	PF00069.25	Pkinase	2	259	264	4.9e-51	97.7273
CIL1501S0031	14	270	14	270	PF00069.25	Pkinase	1	264	264	3.1e-78	100
CIL1501S0032	517	785	515	787	PF00069.25	Pkinase	3	260	264	5.6e-54	97.7273
CIL1502S0001	486	749	483	751	PF00069.25	Pkinase	5	260	264	1.1e-54	96.9697
CIL1502S0060	343	541	340	562	PF07714.17	Pkinase_Tyr	4	205	259	8.6e-49	77.9923
CIL1503S0012	681	950	680	953	PF00069.25	Pkinase	2	260	264	1.5e-52	98.1061
CIL1503S0013	469	750	468	752	PF00069.25	Pkinase	2	259	264	2.7e-50	97.7273
CIL1505S0018	73	307	64	311	PF07714.17	Pkinase_Tyr	14	255	259	1.3e-30	93.4363
CIL1505S0039	303	476	300	478	PF07714.17	Pkinase_Tyr	4	185	259	1.1e-41	70.2703
CIL1505S0057	361	561	360	615	PF00069.25	Pkinase	2	198	264	9.8e-48	74.6212
CIL1506S0027	389	643	388	651	PF00069.25	Pkinase	2	255	264	9.1e-47	96.2121
CIL1506S0032	90	238	89	251	PF00069.25	Pkinase	2	149	264	1.6e-46	56.0606
CIL1507S0010	108	261	108	279	PF00069.25	Pkinase	1	153	264	6.7e-46	57.9545
CIL1507S0030	41	201	38	206	PF00069.25	Pkinase	5	161	264	2.1e-48	59.4697
CIL1508S0007	4	284	4	284	PF00069.25	Pkinase	1	264	264	2e-81	100
CIL1515S0020	138	419	138	419	PF00069.25	Pkinase	1	264	264	7.5e-72	100
CIL1519S0002	424	689	423	693	PF00069.25	Pkinase	2	258	264	1.1e-50	97.3485
CIL1519S0027	79	235	78	245	PF07714.17	Pkinase_Tyr	3	157	259	1.2e-31	59.8456
CIL1520S0019	117	401	117	401	PF00069.25	Pkinase	1	264	264	1.1e-71	100
CIL1520S0033	399	640	395	642	PF07714.17	Pkinase_Tyr	10	257	259	2.4e-61	95.7529
CIL1520S0052	27	238	25	266	PF00069.25	Pkinase	4	210	264	5.3e-50	78.4091
CIL1525S0040	78	356	74	356	PF07714.17	Pkinase_Tyr	5	259	259	7.1e-52	98.4556
CIL1526S0002	840	1114	838	1118	PF00069.25	Pkinase	3	257	264	6.3e-47	96.5909
CIL1526S0023	115	259	110	272	PF07714.17	Pkinase_Tyr	10	152	259	1.5e-11	55.2124
CIL1526S0040	16	271	16	271	PF00069.25	Pkinase	1	264	264	2.8e-75	100
CIL1526S0041	773	1034	768	1037	PF00069.25	Pkinase	6	259	264	3.3e-48	96.2121
CIL1526S0046	506	776	503	776	PF07714.17	Pkinase_Tyr	4	259	259	3.5e-48	98.8417
CIL1528S0019	66	327	65	327	PF00069.25	Pkinase	2	264	264	6.9e-76	99.6212
CIL1531S0041	413	672	408	672	PF07714.17	Pkinase_Tyr	6	259	259	3.6e-40	98.0695
CIL1531S0055	415	705	414	705	PF00069.25	Pkinase	2	264	264	3.8e-78	99.6212
CIL1535S0024	453	715	450	718	PF00069.25	Pkinase	4	259	264	4.8e-24	96.9697
CIL1543S0011	353	622	350	623	PF07714.17	Pkinase_Tyr	4	258	259	5.4e-51	98.4556
CIL1545S0039	387	657	384	660	PF00069.25	Pkinase	4	260	264	3.3e-48	97.3485
CIL1546S0029	496	689	492	758	PF07714.17	Pkinase_Tyr	6	203	259	1.3e-50	76.4479
CIL1546S0048	73	341	68	342	PF07714.17	Pkinase_Tyr	6	258	259	5.6e-51	97.6834
CIL1546S0061	652	918	651	921	PF00069.25	Pkinase	2	258	264	8.6e-51	97.3485
CIL1547S0015	348	611	345	614	PF00069.25	Pkinase	5	259	264	9e-31	96.5909
CIL1551S0002	69	338	66	338	PF07714.17	Pkinase_Tyr	4	259	259	1.7e-53	98.8417
CIL1551S0015	55	319	52	322	PF07714.17	Pkinase_Tyr	4	256	259	6.4e-50	97.6834
CIL1552S0027	415	683	411	686	PF00069.25	Pkinase	5	260	264	1.7e-44	96.9697
CIL1553S0003	2	177	1	177	PF00069.25	Pkinase	27	198	264	2.7e-54	65.1515
CIL1553S0005	400	648	395	660	PF00069.25	Pkinase	6	254	264	4.1e-36	94.3182
CIL1554S0017	853	1018	850	1019	PF00069.25	Pkinase	4	166	264	1.2e-38	61.7424
CIL1554S0020	139	401	139	401	PF00069.25	Pkinase	1	264	264	2.3e-72	100
CIL1555S0014	78	330	76	330	PF07714.17	Pkinase_Tyr	3	259	259	2.4e-71	99.2278
CIL1562S0018	660	919	657	922	PF00069.25	Pkinase	4	258	264	3e-48	96.5909
CIL1562S0030	45	313	45	316	PF00069.25	Pkinase	1	259	264	3e-47	98.1061
CIL1564S0036	1	199	1	200	PF00069.25	Pkinase	55	263	264	1.2e-44	79.1667
CIL1564S0044	107	391	107	391	PF00069.25	Pkinase	1	264	264	9.8e-73	100
CIL1565S0020	355	615	352	618	PF00069.25	Pkinase	4	259	264	2.4e-43	96.9697
CIL1567S0013	48	315	45	315	PF07714.17	Pkinase_Tyr	4	259	259	1e-51	98.8417
CIL1570S0024	79	407	79	407	PF00069.25	Pkinase	1	264	264	4e-53	100
CIL1575S0001	17	271	17	271	PF00069.25	Pkinase	1	264	264	1.1e-77	100
CIL1577S0043	112	360	112	362	PF00069.25	Pkinase	1	260	264	5e-48	98.4848
CIL1578S0038	125	409	125	409	PF00069.25	Pkinase	1	264	264	6.9e-74	100
CIL1579S0004	9	266	9	266	PF00069.25	Pkinase	1	264	264	7.7e-76	100
CIL1579S0030	121	420	119	420	PF00069.25	Pkinase	3	264	264	8.3e-69	99.2424
CIL1579S0034	10	227	9	261	PF00069.25	Pkinase	2	212	264	6.5e-30	79.9242
CIL1579S0037	357	623	356	626	PF00069.25	Pkinase	2	260	264	2.6e-55	98.1061
CIL1582S0028	509	771	506	774	PF07714.17	Pkinase_Tyr	5	256	259	8.6e-45	97.2973
CIL1582S0030	10	272	8	274	PF00069.25	Pkinase	3	259	264	1.1e-54	97.3485
CIL1582S0040	345	608	342	611	PF00069.25	Pkinase	5	259	264	5.9e-28	96.5909
CIL1584S0005	221	482	217	483	PF07714.17	Pkinase_Tyr	5	258	259	5.8e-50	98.0695
CIL1584S0017	81	356	79	356	PF07714.17	Pkinase_Tyr	3	259	259	5.5e-51	99.2278
CIL1584S0028	356	616	350	618	PF00069.25	Pkinase	9	260	264	1.1e-27	95.4545
CIL1585S0002	684	894	682	966	PF00069.25	Pkinase	3	200	264	2.3e-45	75
CIL1587S0017	796	1058	794	1062	PF00069.25	Pkinase	3	257	264	1.9e-46	96.5909
CIL1588S0009	57	339	55	343	PF00069.25	Pkinase	3	258	264	3.7e-42	96.9697
CIL1591S0005	39	309	34	311	PF00069.25	Pkinase	6	261	264	1.5e-47	96.9697
CIL1592S0009	364	591	364	606	PF00069.25	Pkinase	1	224	264	2.1e-52	84.8485
CIL1594S0006	189	457	188	459	PF00069.25	Pkinase	2	260	264	4e-51	98.1061
CIL1594S0019	73	357	73	357	PF00069.25	Pkinase	1	264	264	5.2e-68	100
CIL1595S0011	30	284	27	284	PF00069.25	Pkinase	5	264	264	2.3e-54	98.4848
CIL1596S0031	172	345	168	352	PF00069.25	Pkinase	22	194	264	1.1e-61	65.5303
CIL1602S0001	95	368	92	368	PF07714.17	Pkinase_Tyr	5	259	259	1.6e-48	98.4556
CIL1602S0018	218	370	217	385	PF00069.25	Pkinase	2	151	264	2.4e-41	56.8182
CIL1603S0022	101	345	101	349	PF00069.25	Pkinase	1	260	264	8.1e-73	98.4848
CIL1604S0014	53	314	52	314	PF00069.25	Pkinase	2	264	264	1.8e-67	99.6212
CIL1607S0017	4	260	4	260	PF00069.25	Pkinase	1	264	264	1.9e-73	100
CIL1607S0031	19	218	16	285	PF00069.25	Pkinase	4	198	264	1.2e-43	73.8636
CIL1611S0002	160	422	160	422	PF00069.25	Pkinase	1	264	264	5.8e-74	100
CIL1611S0005	337	597	336	597	PF00069.25	Pkinase	2	264	264	1.7e-70	99.6212
CIL1611S0012	23	279	23	279	PF00069.25	Pkinase	1	264	264	1.7e-76	100
CIL1611S0017	83	356	79	356	PF07714.17	Pkinase_Tyr	5	259	259	1.7e-48	98.4556
CIL1614S0001	841	1116	838	1119	PF00069.25	Pkinase	4	258	264	3.5e-47	96.5909
CIL1615S0016	333	601	329	602	PF07714.17	Pkinase_Tyr	5	258	259	7.8e-32	98.0695
CIL1615S0017	433	686	432	693	PF00069.25	Pkinase	2	254	264	1.3e-43	95.8333
CIL1616S0002	79	337	79	337	PF00069.25	Pkinase	1	264	264	1.3e-77	100
CIL1619S0010	159	426	156	428	PF07714.17	Pkinase_Tyr	4	257	259	1.9e-50	98.0695
CIL1619S0012	411	640	407	666	PF00069.25	Pkinase	7	201	264	1.4e-33	73.8636
