# Supplementary material for: Pecan kinome: classification and expression analysis of all protein kinases in Carya illinoinensis
Source: For Res (Fayettev). 2021 Aug 18;1:14. doi: 10.48130/FR-2021-0014 (PMC11524300; doi:10.48130/FR-2021-0014)
Supplement: Supplementary file 1 — Supplementary data to this article can be found online. [file FR-2021-0014-S1.zip › 10.48130_FR-2021-0014-Suppl-TableS10.xlsx]

## Sheet: Table s10
Supplemental Table S10: Differentially expressed PK genes in six clusters with different expression patterns under drought stress.
Cluster 0	Cluster 1	Cluster 2	Cluster 3	Cluster 4	Cluster 5
CIL1506S0032-AGC_NDR	CIL0992S0042-CAMK_CDPK	CIL1101S0002-RLK-Pelle_CrRLK1L-1	CIL1161S0008-UNKNOWN	CIL1575S0001-CAMK_CAMKL-CHK1	CIL0942S0164-AGC_PKA-PKG
CIL1507S0010-AGC_NDR	CIL0293S0011-CMGC_CDK-CRK7-CDK9	CIL0895S0004-RLK-Pelle_CrRLK1L-1		CIL1603S0022-CAMK_CDPK	CIL0953S0107-AGC_RSK-2
CIL1446S0050-AGC_RSK-2	CIL1577S0043-RLK-Pelle_LRR-I-2	CIL1133S0070-RLK-Pelle_DLSV		CIL1082S0113-CAMK_OST1L	CIL1057S0090-AGC_RSK-2
CIL1305S0065-AGC_RSK-2	CIL1153S0015-TKL-Pl-4	CIL0344S0023-RLK-Pelle_LRR-I-1		CIL1251S0042-CMGC_MAPK	CIL1324S0040-AGC-Pl
CIL1216S0026-AGC_RSK-2		CIL0644S0034-RLK-Pelle_RKF3		CIL1507S0030-CMGC_MAPK	CIL1326S0013-CAMK_CAMKL-CHK1
CIL0996S0022-AGC_RSK-2		CIL0080S0001-RLK-Pelle_WAK		CIL1503S0013-RLK-Pelle_CR4L	CIL0893S0290-CAMK_CAMKL-CHK1
CIL0967S0209-AGC_RSK-2		CIL1611S0005-STE_STE11		CIL0990S0002-RLK-Pelle_CrRLK1L-1	CIL1471S0007-CAMK_CAMKL-CHK1
CIL1184S0007-AGC_RSK-2				CIL0568S0001-RLK-Pelle_CrRLK1L-1	CIL1429S0044-CAMK_CAMKL-CHK1
CIL1326S0010-CAMK_CAMKL-CHK1				CIL0951S0111-RLK-Pelle_CrRLK1L-1	CIL1090S0050-CAMK_CAMKL-CHK1
CIL0233S0007-CAMK_CAMKL-CHK1				CIL0945S0082-RLK-Pelle_DLSV	CIL1526S0040-CAMK_CAMKL-CHK1
CIL1193S0097-CAMK_CAMKL-CHK1				CIL0899S0037-RLK-Pelle_DLSV	CIL0967S0132-CAMK_CAMKL-CHK1
CIL1226S0040-CAMK_CDPK				CIL0895S0106-RLK-Pelle_DLSV	CIL1158S0067-CAMK_CAMKL-CHK1
CIL0979S0047-CAMK_CDPK				CIL1494S0056-RLK-Pelle_DLSV	CIL1181S0051-CAMK_CDPK
CIL1611S0002-CAMK_CDPK				CIL0974S0021-RLK-Pelle_DLSV	CIL0957S0106-CAMK_CDPK
CIL1404S0007-CAMK_CDPK				CIL1592S0009-RLK-Pelle_L-LEC	CIL1405S0020-CAMK_CDPK
CIL1031S0047-CAMK_CDPK				CIL1346S0028-RLK-Pelle_LRK10L-2	CIL1417S0075-CAMK_CDPK
CIL1164S0057-CAMK_OST1L				CIL1071S0063-RLK-Pelle_LRK10L-2	CIL0628S0008-CAMK_CDPK
CIL0409S0006-CAMK_OST1L				CIL1050S0012-RLK-Pelle_LRK10L-2	CIL1006S0075-CAMK_CDPK
CIL0976S0023-CAMK_OST1L				CIL1083S0004-RLK-Pelle_LRK10L-2	CIL1554S0020-CAMK_CDPK
CIL1025S0116-CMGC_CDK-CRK7-CDK9				CIL1396S0004-RLK-Pelle_LRK10L-2	CIL1047S0142-CAMK_CDPK
CIL1263S0094-CMGC_CDK-CRK7-CDK9				CIL1090S0028-RLK-Pelle_LRR-III	CIL0538S0004-CAMK_CDPK
CIL0401S0002-CMGC_CDK-CRK7-CDK9				CIL1290S0041-RLK-Pelle_LRR-III	CIL0974S0083-CAMK_CDPK
CIL0982S0106-CMGC_CDK-CRK7-CDK9				CIL0906S0030-RLK-Pelle_LRR-III	CIL1579S0004-CAMK_CDPK
CIL0948S0014-CMGC_CDK-Pl				CIL1006S0100-RLK-Pelle_LRR-IX	CIL1607S0017-CAMK_OST1L
CIL0099S0005-CMGC_CK2				CIL0134S0022-RLK-Pelle_LRR-VI-2	CIL0909S0118-CAMK_OST1L
CIL1306S0047-CMGC_GSK				CIL1231S0035-RLK-Pelle_LRR-VII-2	CIL0143S0028-CAMK_OST1L
CIL1497S0005-CMGC_MAPK				CIL1031S0141-RLK-Pelle_LRR-XI-1	CIL1012S0075-CAMK_OST1L
CIL1032S0005-Group-Pl-4				CIL1585S0002-RLK-Pelle_LRR-XI-1	CIL1131S0040-CK1_CK1
CIL1047S0125-NEK				CIL1006S0055-RLK-Pelle_LRR-XI-1	CIL0259S0012-CK1_CK1
CIL1031S0140-RLK-Pelle_CR4L				CIL1242S0028-RLK-Pelle_LRR-XI-1	CIL1293S0007-CK1_CK1
CIL1130S0018-RLK-Pelle_Extensin				CIL1526S0041-RLK-Pelle_LRR-XI-1	CIL1040S0079-CMGC_CDK-CCRK
CIL1330S0039-RLK-Pelle_Extensin				CIL1390S0007-RLK-Pelle_LRR-XI-1	CIL1018S0107-CMGC_CDK-CRK7-CDK9
CIL0897S0175-RLK-Pelle_LRK10L-2				CIL1390S0008-RLK-Pelle_LRR-XI-1	CIL1520S0019-CMGC_CDK-CRK7-CDK9
CIL0454S0007-RLK-Pelle_LRK10L-2				CIL0982S0017-RLK-Pelle_RLCK-IV	CIL1104S0028-CMGC_CDK-CRK7-CDK9
CIL0989S0068-RLK-Pelle_LRR-I-1				CIL0940S0108-RLK-Pelle_RLCK-IXb	CIL1021S0040-CMGC_DYRK-PRP4
CIL1092S0121-RLK-Pelle_LRR-II				CIL0009S0020-RLK-Pelle_RLCK-IXb	CIL1594S0019-CMGC_GSK
CIL0010S0023-RLK-Pelle_LRR-II				CIL0061S0012-RLK-Pelle_RLCK-IXb	CIL1066S0079-CMGC_GSK
CIL0948S0105-RLK-Pelle_LRR-II				CIL0922S0210-RLK-Pelle_RLCK-VIIa-2	CIL1231S0031-CMGC_GSK
CIL1147S0095-RLK-Pelle_LRR-II				CIL1094S0060-RLK-Pelle_RLCK-VIIa-2	CIL1075S0064-CMGC_GSK
CIL1282S0022-RLK-Pelle_LRR-II				CIL0909S0055-RLK-Pelle_RLCK-VIIa-2	CIL0967S0151-CMGC_GSK
CIL1173S0072-RLK-Pelle_LRR-III				CIL1602S0001-RLK-Pelle_RLCK-VIIa-2	CIL1094S0022-CMGC_MAPK
CIL1312S0019-RLK-Pelle_LRR-III				CIL0902S0216-RLK-Pelle_RLCK-VIIa-2	CIL1411S0014-CMGC_MAPK
CIL1565S0020-RLK-Pelle_LRR-III				CIL1318S0014-RLK-Pelle_RLCK-XII-1	CIL1406S0036-CMGC_MAPK
CIL0465S0002-RLK-Pelle_LRR-III				CIL1100S0112-RLK-Pelle_RLCK-XII-2	CIL1197S0077-CMGC_MAPK
CIL0919S0046-RLK-Pelle_LRR-III				CIL1386S0001-RLK-Pelle_WAK	CIL1546S0029-RLK-Pelle_CrRLK1L-1
CIL1030S0126-RLK-Pelle_LRR-III				CIL1519S0002-RLK-Pelle_WAK	CIL0914S0155-RLK-Pelle_DLSV
CIL1390S0029-RLK-Pelle_LRR-III				CIL0030S0018-RLK-Pelle_WAK_LRK10L-1	CIL1171S0045-RLK-Pelle_DLSV
CIL1100S0108-RLK-Pelle_LRR-IV				CIL1171S0006-STE_STE20-Fray	CIL0978S0059-RLK-Pelle_DLSV
CIL0364S0012-RLK-Pelle_LRR-IX				CIL1526S0023-UNKNOWN	CIL1050S0078-RLK-Pelle_DLSV
CIL1060S0012-RLK-Pelle_LRR-IX					CIL0411S0002-RLK-Pelle_DLSV
CIL1433S0005-RLK-Pelle_LRR-IX					CIL1009S0101-RLK-Pelle_DLSV
CIL0998S0061-RLK-Pelle_LRR-V					CIL1551S0015-RLK-Pelle_DLSV
CIL1143S0076-RLK-Pelle_LRR-V					CIL0953S0080-RLK-Pelle_DLSV
CIL0902S0141-RLK-Pelle_LRR-V					CIL0957S0149-RLK-Pelle_DLSV
CIL1105S0034-RLK-Pelle_LRR-VI-1					CIL1300S0014-RLK-Pelle_DLSV
CIL1277S0031-RLK-Pelle_LRR-VI-1					CIL1084S0021-RLK-Pelle_DLSV
CIL1229S0018-RLK-Pelle_LRR-VI-1					CIL1084S0022-RLK-Pelle_DLSV
CIL1187S0071-RLK-Pelle_LRR-VI-1					CIL0914S0154-RLK-Pelle_DLSV
CIL0972S0133-RLK-Pelle_LRR-VI-2					CIL0123S0001-RLK-Pelle_DLSV
CIL1114S0080-RLK-Pelle_LRR-VI-2					CIL1114S0012-RLK-Pelle_DLSV
CIL0993S0058-RLK-Pelle_LRR-VII-1					CIL0914S0153-RLK-Pelle_DLSV
CIL0984S0025-RLK-Pelle_LRR-VII-1					CIL1122S0041-RLK-Pelle_DLSV
CIL0893S0289-RLK-Pelle_LRR-VII-2					CIL0452S0002-RLK-Pelle_DLSV
CIL1002S0129-RLK-Pelle_LRR-VIII-1					CIL0247S0009-RLK-Pelle_DLSV
CIL0951S0170-RLK-Pelle_LRR-XI-1					CIL1076S0104-RLK-Pelle_DLSV
CIL0979S0177-RLK-Pelle_LRR-XI-1					CIL0945S0164-RLK-Pelle_DLSV
CIL1416S0051-RLK-Pelle_LRR-XI-1					CIL1028S0002-RLK-Pelle_DLSV
CIL0937S0005-RLK-Pelle_LRR-XI-1					CIL1083S0027-RLK-Pelle_L-LEC
CIL1055S0087-RLK-Pelle_LRR-XI-1					CIL0978S0141-RLK-Pelle_L-LEC
CIL1386S0050-RLK-Pelle_LRR-XI-1					CIL1372S0010-RLK-Pelle_L-LEC
CIL1503S0012-RLK-Pelle_LRR-XI-1					CIL0987S0030-RLK-Pelle_L-LEC
CIL0938S0143-RLK-Pelle_LRR-XI-1					CIL1047S0081-RLK-Pelle_L-LEC
CIL0893S0368-RLK-Pelle_LRR-XI-1					CIL1154S0079-RLK-Pelle_LRK10L-2
CIL1454S0055-RLK-Pelle_LRR-XI-1					CIL1082S0050-RLK-Pelle_LRR-II
CIL1034S0068-RLK-Pelle_LRR-XI-1					CIL1492S0038-RLK-Pelle_LRR-II
CIL0902S0049-RLK-Pelle_LRR-XIIIa					CIL1127S0040-RLK-Pelle_LRR-VI-2
CIL1157S0056-RLK-Pelle_LRR-XIIIa					CIL0893S0292-RLK-Pelle_LRR-VI-2
CIL1271S0048-RLK-Pelle_LRR-XIIIb					CIL1425S0048-RLK-Pelle_LRR-Xa
CIL0183S0010-RLK-Pelle_LRR-XIIIb					CIL0922S0101-RLK-Pelle_LRR-Xa
CIL0838S0001-RLK-Pelle_LRR-XIV					CIL1325S0062-RLK-Pelle_LRR-Xa
CIL1286S0016-RLK-Pelle_LRR-XIV					CIL1086S0049-RLK-Pelle_LRR-Xb-1
CIL1317S0050-RLK-Pelle_PERK-2					CIL0246S0018-RLK-Pelle_LRR-Xb-1
CIL0893S0191-RLK-Pelle_RLCK-V					CIL1361S0045-RLK-Pelle_LRR-Xb-1
CIL1594S0006-RLK-Pelle_RLCK-V					CIL0324S0017-RLK-Pelle_LRR-Xb-1
CIL0899S0089-RLK-Pelle_RLCK-V					CIL0171S0002-RLK-Pelle_LRR-Xb-2
CIL0917S0149-RLK-Pelle_RLCK-V					CIL1293S0054-RLK-Pelle_LRR-XI-1
CIL1037S0068-RLK-Pelle_RLCK-V					CIL0987S0132-RLK-Pelle_LRR-XI-1
CIL0982S0034-RLK-Pelle_RLCK-V					CIL0282S0004-RLK-Pelle_LRR-XI-1
CIL0037S0022-RLK-Pelle_RLCK-VI					CIL1198S0027-RLK-Pelle_LRR-XI-2
CIL1253S0017-RLK-Pelle_RLCK-VI					CIL1321S0049-RLK-Pelle_LRR-XII-1
CIL0899S0147-RLK-Pelle_RLCK-VI					CIL0125S0004-RLK-Pelle_LRR-XIV
CIL1324S0017-RLK-Pelle_RLCK-VIIa-2					CIL1315S0017-RLK-Pelle_LRR-XIV
CIL1030S0022-RLK-Pelle_RLCK-XI					CIL1464S0020-RLK-Pelle_LysM
CIL1328S0030-RLK-Pelle_RLCK-XI					CIL1112S0095-RLK-Pelle_LysM
CIL0895S0168-RLK-Pelle_RLCK-XVI					CIL1153S0068-RLK-Pelle_LysM
CIL1265S0021-RLK-Pelle_SD-2b					CIL1543S0011-RLK-Pelle_PERK-1
CIL1332S0005-RLK-Pelle_SD-2b					CIL1218S0031-RLK-Pelle_PERK-1
CIL1369S0007-RLK-Pelle_WAK_LRK10L-1					CIL1164S0087-RLK-Pelle_RKF3
CIL1197S0011-STE_STE11					CIL1087S0081-RLK-Pelle_RKF3
CIL1604S0014-STE_STE7					CIL0938S0048-RLK-Pelle_RKF3
CIL1092S0018-TKL_CTR1-DRK-2					CIL1324S0053-RLK-Pelle_RLCK-II
CIL1134S0036-TKL_CTR1-DRK-2					CIL1197S0085-RLK-Pelle_RLCK-IV
CIL0235S0010-TKL_CTR1-DRK-2					CIL0064S0025-RLK-Pelle_RLCK-IV
CIL1152S0020-TKL_CTR1-DRK-2					CIL1584S0005-RLK-Pelle_RLCK-IV
CIL1175S0063-TKL_CTR1-DRK-2					CIL1329S0001-RLK-Pelle_RLCK-IXb
CIL1009S0084-TKL-Pl-4					CIL1173S0045-RLK-Pelle_RLCK-IXb
CIL0410S0003-TKL-Pl-4					CIL1424S0013-RLK-Pelle_RLCK-Os
CIL1118S0062-TKL-Pl-4					CIL1424S0012-RLK-Pelle_RLCK-Os
CIL0319S0009-TKL-Pl-4					CIL1132S0014-RLK-Pelle_RLCK-VI
CIL1342S0024-UNKNOWN					CIL0937S0011-RLK-Pelle_RLCK-VI
CIL1061S0097-WNK_NRBP					CIL0047S0014-RLK-Pelle_RLCK-VI
CIL1326S0005-WNK_NRBP					CIL0996S0024-RLK-Pelle_RLCK-VIIa-1
					CIL0112S0019-RLK-Pelle_RLCK-VIIa-1
					CIL0917S0140-RLK-Pelle_RLCK-VIIa-1
					CIL1264S0007-RLK-Pelle_RLCK-VIIa-2
					CIL1128S0055-RLK-Pelle_RLCK-VIIa-2
					CIL1499S0043-RLK-Pelle_RLCK-VIIa-2
					CIL1611S0017-RLK-Pelle_RLCK-VIIa-2
					CIL0990S0142-RLK-Pelle_RLCK-VIIa-2
					CIL1525S0040-RLK-Pelle_RLCK-VIIa-2
					CIL1277S0029-RLK-Pelle_RLCK-VIIa-2
					CIL1048S0074-RLK-Pelle_RLCK-VIIa-2
					CIL1012S0097-RLK-Pelle_RLCK-VIIa-2
					CIL1106S0032-RLK-Pelle_RLCK-VIIa-2
					CIL1457S0001-RLK-Pelle_RLCK-VIIa-2
					CIL1304S0038-RLK-Pelle_RLCK-VIIa-2
					CIL1196S0036-RLK-Pelle_RLCK-VIIa-2
					CIL1519S0027-RLK-Pelle_RLCK-XI
					CIL0156S0021-RLK-Pelle_RLCK-XII-1
					CIL0917S0064-RLK-Pelle_RLCK-XII-1
					CIL0381S0008-RLK-Pelle_RLCK-XII-1
					CIL1295S0047-RLK-Pelle_RLCK-XII-2
					CIL1295S0050-RLK-Pelle_RLCK-XII-2
					CIL1021S0037-RLK-Pelle_SD-2b
					CIL1400S0018-RLK-Pelle_SD-2b
					CIL1551S0002-RLK-Pelle_WAK_LRK10L-1
					CIL0993S0093-RLK-Pelle_WAK_LRK10L-1
					CIL1619S0010-RLK-Pelle_WAK_LRK10L-1
					CIL0990S0174-RLK-Pelle_WAK_LRK10L-1
					CIL1391S0026-STE_STE11
					CIL0145S0010-STE_STE11
					CIL1082S0003-STE_STE11
					CIL0909S0127-STE_STE11
					CIL1060S0073-STE_STE11
					CIL1326S0040-STE_STE11
					CIL0135S0010-STE_STE11
					CIL1167S0055-STE_STE7
					CIL0149S0012-STE_STE7
					CIL0909S0025-TKL_CTR1-DRK-2
					CIL0039S0009-TKL_CTR1-DRK-2
					CIL0919S0040-TKL_Gdt
					CIL1226S0042-TKL-Pl-1
					CIL1153S0045-TKL-Pl-2
					CIL1282S0021-TKL-Pl-4
					CIL1084S0026-TKL-Pl-5
					CIL0202S0003-TKL-Pl-6
					CIL0319S0005-WNK_NRBP
					CIL1429S0039-WNK_NRBP
					CIL1226S0053-WNK_NRBP
