# Supplementary material for: Pecan kinome: classification and expression analysis of all protein kinases in Carya illinoinensis
Source: For Res (Fayettev). 2021 Aug 18;1:14. doi: 10.48130/FR-2021-0014 (PMC11524300; doi:10.48130/FR-2021-0014)
Supplement: Supplementary file 1 — Supplementary data to this article can be found online. [file FR-2021-0014-S1.zip › 10.48130_FR-2021-0014-Suppl-TableS2.xlsx]

## Sheet: Table s2
Supplemental Table S2: Family classification of pecan PKs with related information
Gene ID	HMM classification	E-value of HMM classification	localization	Intron numbers	Protein length (aa)	MW	pI	GRAVY	Subcellular localization prediction
CIL1390S0028	AGC_MAST	5.5e-177	scaffold112792-349758-371918	17	1301	143.4	6.22	-0.555	nuclear
CIL1264S0055	AGC_MAST	7.2e-170	scaffold100792-968701-982006	15	1227	138.036	5.31	-0.514	nuclear
CIL1316S0016	AGC_MAST	4.9e-159	scaffold104793-259173-275921	17	1114	124.265	5.62	-0.462	nuclear
CIL1579S0030	AGC_NDR	1.9e-166	scaffold131459-329154-339138	13	539	62.2623	8.57	-0.737	nuclear
CIL0925S0095	AGC_NDR	8.2e-166	scaffold71015-1558424-1573222	13	567	65.8051	8.64	-0.788	nuclear
CIL0259S0014	AGC_NDR	2.7e-164	scaffold23449-199783-209518	13	546	62.947	8.8	-0.783	nuclear
CIL0002S0029	AGC_NDR	1.5e-162	scaffold2-268608-276564	13	531	61.3393	5.51	-0.764	nuclear
CIL1130S0056	AGC_NDR	4.1e-113	scaffold86792-597327-605875	11	493	56.4715	5.73	-0.809	nuclear
CIL1167S0059	AGC_NDR	6.2e-96	scaffold91347-972754-1003592	15	530	60.8912	5.5	-0.541	cytoplasmic
CIL1506S0032	AGC_NDR	1.8e-96	scaffold123681-239512-249376	12	528	60.7946	5.99	-0.55	nuclear
CIL0899S0106	AGC_NDR	1.1e-155	scaffold69125-2032713-2041753	11	524	60.0357	5.81	-0.556	cytoplasmic
CIL1507S0010	AGC_NDR	1.3e-92	scaffold124014-108052-111266	4	285	32.9795	6.04	-0.596	nuclear
CIL1295S0025	AGC_PDK1	2.4e-142	scaffold103348-238351-244042	10	489	54.4493	8.52	-0.337	cytoplasmic
CIL1175S0047	AGC_PDK1	2.8e-134	scaffold92459-477980-484443	10	480	53.5734	8.32	-0.288	cytoplasmic
CIL0942S0164	AGC_PKA-PKG	2.7e-92	scaffold72015-2137855-2146253	14	1076	118.942	5.02	-0.232	cytoplasmic
CIL1446S0050	AGC_RSK-2	3e-130	scaffold118014-494985-514454	21	783	89.4378	8.45	-0.547	nuclear
CIL1305S0065	AGC_RSK-2	4.9e-130	scaffold104015-842518-857659	25	1009	113.11	6.82	-0.681	nuclear
CIL1216S0026	AGC_RSK-2	7e-129	scaffold96459-201748-223966	21	948	106.123	6.55	-0.508	nuclear
CIL0996S0022	AGC_RSK-2	1.2e-79	scaffold75126-349350-360733	17	889	99.7089	8.78	-0.629	nuclear
CIL0953S0107	AGC_RSK-2	6.9e-60	scaffold72571-2212926-2214752	1	414	46.9744	5.79	-0.461	cytoplasmic
CIL1465S0024	AGC_RSK-2	7.9e-58	scaffold120125-595070-596712	0	412	46.5122	9.4	-0.394	mitochondrial
CIL0946S0005	AGC_RSK-2	1.6e-80	scaffold72237-148542-153914	2	776	85.4306	8.36	-0.318	nuclear
CIL0967S0209	AGC_RSK-2	8.3e-81	scaffold73570-2233717-2240155	2	774	84.9758	7.54	-0.346	nuclear
CIL1494S0032	AGC_RSK-2	1.3e-78	scaffold122570-294937-300304	2	676	75.0031	8.04	-0.418	nuclear
CIL1602S0018	AGC_RSK-2	5.4e-80	scaffold133903-173969-178593	2	606	66.5208	8.88	-0.401	nuclear
CIL1057S0090	AGC_RSK-2	1.8e-80	scaffold80571-1166691-1170581	2	613	67.1735	8.55	-0.337	nuclear
CIL1184S0007	AGC_RSK-2	9.7e-80	scaffold93348-94634-97554	1	612	67.4208	8.54	-0.365	cytoplasmic
CIL0152S0004	AGC_RSK-2	5.2e-77	scaffold14115-58240-62504	1	861	94.0109	8.25	-0.392	nuclear
CIL0908S0059	AGC_RSK-2	5.6e-77	scaffold69904-879238-885890	2	872	95.5159	8.76	-0.369	nuclear
CIL0893S0066	AGC_RSK-2	4.9e-75	scaffold68792-547592-553564	2	868	94.793	8.88	-0.414	nuclear
CIL1093S0013	AGC_RSK-2	2.1e-75	scaffold83237-114857-120051	2	868	94.8783	8.97	-0.377	nuclear
CIL0366S0012	AGC_RSK-2	1.8e-72	scaffold36004-100140-102020	1	475	53.6978	9	-0.35	mitochondrial
CIL0225S0006	AGC_RSK-2	3.3e-72	scaffold20226-58455-61233	1	457	50.6457	8.74	-0.22	nuclear
CIL1120S0012	AGC_RSK-2	5e-73	scaffold86015-185700-188684	1	451	50.2943	8.73	-0.274	nuclear
CIL0925S0081	AGC_RSK-2	5.4e-66	scaffold71015-1320114-1321665	0	491	55.971	9.63	-0.441	mitochondrial
CIL0152S0003	AGC_RSK-2	1.5e-73	scaffold14115-39320-42588	1	455	50.1163	5.87	-0.162	nuclear
CIL0156S0034	AGC_RSK-2	5.2e-73	scaffold14337-284003-287292	1	515	56.7492	6.55	-0.357	nuclear
CIL1324S0040	AGC-Pl	6.7e-113	scaffold105681-666501-668159	3	337	37.8772	5.44	-0.221	cytoplasmic
CIL1596S0031	AGC-Pl	1.2e-106	scaffold133347-377472-380229	3	353	39.1531	6.2	-0.417	nuclear
CIL0212S0014	Aur	1.1e-157	scaffold19004-199092-203116	8	293	33.9151	9.07	-0.403	cytoplasmic
CIL0987S0138	Aur	1e-156	scaffold74570-1206765-1210071	8	293	33.8751	9.3	-0.37	mitochondrial
CIL1118S0020	BUB	2.4e-124	scaffold85792-449307-459714	14	526	60.6545	6.91	-0.371	cytoplasmic
CIL0176S0022	CAMK_AMPK	3.2e-160	scaffold16115-102860-107794	10	512	58.8713	8.78	-0.3	cytoplasmic
CIL0293S0005	CAMK_AMPK	3.4e-135	scaffold27448-80748-82260	4	256	28.8406	8.43	-0.142	cytoplasmic
CIL1187S0083	CAMK_CAMK1-DCAMKL	6.2e-105	scaffold93570-865987-869930	6	437	48.73	8.5	-0.202	chloroplast
CIL1326S0013	CAMK_CAMKL-CHK1	5.4e-141	scaffold106015-178429-180727	1	466	52.511	9.39	-0.387	cytoplasmic
CIL0429S0008	CAMK_CAMKL-CHK1	8.5e-140	scaffold40271-117225-125690	14	456	51.1819	8.8	-0.322	cytoplasmic
CIL1090S0052	CAMK_CAMKL-CHK1	4.4e-139	scaffold82793-725936-728717	1	464	52.5748	9.23	-0.399	cytoplasmic
CIL0945S0118	CAMK_CAMKL-CHK1	9.5e-139	scaffold72126-2041364-2042743	0	459	52.5686	9.06	-0.488	cytoplasmic
CIL1264S0008	CAMK_CAMKL-CHK1	2.3e-138	scaffold100792-294983-313194	14	439	50.3079	6.27	-0.415	cytoplasmic
CIL0976S0046	CAMK_CAMKL-CHK1	4.6e-138	scaffold74015-1068669-1088542	14	439	50.3859	6.31	-0.442	cytoplasmic
CIL1119S0056	CAMK_CAMKL-CHK1	6.8e-138	scaffold85904-680404-682420	0	438	49.0225	9.12	-0.317	cytoplasmic
CIL1575S0001	CAMK_CAMKL-CHK1	1.3e-137	scaffold130681-372-2591	0	437	49.0376	9.14	-0.361	cytoplasmic
CIL0893S0290	CAMK_CAMKL-CHK1	8e-137	scaffold68792-3251634-3253600	0	491	55.2605	8.26	-0.271	cytoplasmic
CIL1231S0038	CAMK_CAMKL-CHK1	1.7e-136	scaffold98014-378031-379398	0	455	51.7128	9.17	-0.4	cytoplasmic
CIL1231S0037	CAMK_CAMKL-CHK1	2.2e-136	scaffold98014-371213-375045	1	475	53.1539	7.61	-0.258	cytoplasmic
CIL1300S0047	CAMK_CAMKL-CHK1	4.1e-134	scaffold103682-795819-797804	0	440	49.7218	9	-0.168	cytoplasmic
CIL1089S0026	CAMK_CAMKL-CHK1	5.7e-134	scaffold82682-500795-507330	12	506	57.9009	9.16	-0.347	nuclear
CIL1030S0030	CAMK_CAMKL-CHK1	6.5e-133	scaffold77459-350802-352858	0	453	51.0491	8.47	-0.256	cytoplasmic
CIL1471S0007	CAMK_CAMKL-CHK1	1.1e-130	scaffold120903-116962-123660	13	445	50.7795	7.18	-0.247	cytoplasmic
CIL1429S0044	CAMK_CAMKL-CHK1	3e-130	scaffold116681-601056-602900	0	426	48.1291	8.83	-0.379	cytoplasmic
CIL1326S0010	CAMK_CAMKL-CHK1	5.1e-130	scaffold106015-148538-150538	0	439	49.7981	8.08	-0.254	cytoplasmic
CIL0233S0007	CAMK_CAMKL-CHK1	7.5e-130	scaffold20892-183161-185036	0	433	48.9131	8.7	-0.378	cytoplasmic
CIL1090S0050	CAMK_CAMKL-CHK1	1.1e-129	scaffold82793-703036-704599	0	443	49.9639	6.54	-0.363	cytoplasmic
CIL1526S0040	CAMK_CAMKL-CHK1	5.1e-129	scaffold125570-579999-585071	11	440	49.3207	8.09	-0.303	cytoplasmic
CIL1339S0013	CAMK_CAMKL-CHK1	6.6e-129	scaffold107681-215134-220388	10	411	46.1641	7.64	-0.345	cytoplasmic
CIL1358S0042	CAMK_CAMKL-CHK1	7.2e-129	scaffold109681-563848-572727	13	442	49.7296	8.43	-0.148	cytoplasmic
CIL1141S0049	CAMK_CAMKL-CHK1	1.3e-127	scaffold88014-1105007-1114202	13	441	49.9239	9.03	-0.188	cytoplasmic
CIL1134S0049	CAMK_CAMKL-CHK1	1.3e-126	scaffold87348-677143-684073	11	389	44.2251	7.61	-0.18	cytoplasmic
CIL1193S0097	CAMK_CAMKL-CHK1	2.8e-122	scaffold94237-1270839-1276174	14	470	52.9001	5.67	-0.452	nuclear
CIL0967S0132	CAMK_CAMKL-CHK1	1.4e-120	scaffold73570-1472255-1473550	0	431	47.9313	9.06	-0.234	cytoplasmic
CIL1153S0064	CAMK_CAMKL-CHK1	3.7e-120	scaffold89570-662094-663756	0	435	47.8969	8.92	-0.191	chloroplast
CIL1158S0067	CAMK_CAMKL-CHK1	5.6e-120	scaffold90125-1013904-1017544	14	471	52.9857	6.18	-0.426	nuclear
CIL1194S0034	CAMK_CAMKL-CHK1	3e-115	scaffold94348-650121-657350	15	401	45.7445	7.19	-0.373	cytoplasmic
CIL0400S0002	CAMK_CAMKL-CHK1	2.8e-71	scaffold39448-3679-4440	0	253	28.9845	5.55	-0.132	plasmamembrane
CIL1166S0031	CAMK_CAMKL-LKB	1.8e-124	scaffold91236-546636-556407	11	408	46.1593	5.15	-0.424	cytoplasmic
CIL1043S0062	CAMK_CAMKL-LKB	3.1e-114	scaffold79014-1515854-1522115	11	382	42.8542	5.4	-0.235	cytoplasmic
CIL1181S0051	CAMK_CDPK	2.5e-131	scaffold93015-693326-699406	7	533	60.0645	6.4	-0.486	cytoplasmic
CIL1226S0040	CAMK_CDPK	6.3e-131	scaffold97459-527531-531599	7	532	59.5475	5.82	-0.508	cytoplasmic
CIL0957S0106	CAMK_CDPK	6.9e-130	scaffold72682-1531138-1536950	8	533	60.0415	6.67	-0.488	cytoplasmic
CIL1616S0002	CAMK_CDPK	7.8e-130	scaffold135569-74625-78259	7	513	57.41	5.74	-0.521	cytoplasmic
CIL1405S0020	CAMK_CDPK	9.9e-129	scaffold114681-134816-140514	7	541	60.9154	6.35	-0.505	cytoplasmic
CIL1417S0075	CAMK_CDPK	2.5e-128	scaffold115681-577611-582648	7	533	60.0155	5.82	-0.422	cytoplasmic
CIL1149S0047	CAMK_CDPK	2.7e-128	scaffold89237-607594-611710	7	531	60.0016	6.25	-0.468	cytoplasmic
CIL1187S0056	CAMK_CDPK	5.2e-128	scaffold93570-642337-648089	7	569	63.5276	5.55	-0.311	cytoplasmic
CIL1047S0024	CAMK_CDPK	1e-127	scaffold79681-626014-631670	8	571	63.5544	5.54	-0.371	cytoplasmic
CIL0951S0017	CAMK_CDPK	2.7e-127	scaffold72459-141367-146868	6	657	72.8527	5.19	-0.49	cytoplasmic
CIL1477S0021	CAMK_CDPK	2.1e-126	scaffold121236-488225-493032	6	549	62.5043	6.97	-0.502	cytoplasmic
CIL0922S0017	CAMK_CDPK	3.4e-126	scaffold70793-206634-211126	7	534	59.8924	6.32	-0.477	cytoplasmic
CIL1216S0001	CAMK_CDPK	4e-126	scaffold96459-10088-14528	6	565	63.3156	5.49	-0.386	cytoplasmic
CIL1303S0052	CAMK_CDPK	4e-126	scaffold103793-663032-667443	7	517	58.2572	5.9	-0.458	cytoplasmic
CIL1107S0085	CAMK_CDPK	8.1e-126	scaffold84681-1111297-1116238	7	619	68.657	5.32	-0.438	cytoplasmic
CIL0628S0008	CAMK_CDPK	1.2e-125	scaffold46127-43400-47581	6	627	70.5768	5.44	-0.463	cytoplasmic
CIL1467S0029	CAMK_CDPK	2e-125	scaffold120348-436585-443586	6	551	62.7368	7.62	-0.48	cytoplasmic
CIL0923S0004	CAMK_CDPK	2.6e-125	scaffold70904-44114-50229	6	502	56.4615	5.21	-0.298	cytoplasmic
CIL0203S0012	CAMK_CDPK	1.3e-124	scaffold18448-95513-100569	6	498	56.1481	5.48	-0.361	cytoplasmic
CIL1006S0075	CAMK_CDPK	1.3e-124	scaffold75904-1516646-1521740	7	626	70.3517	5.34	-0.474	cytoplasmic
CIL0909S0138	CAMK_CDPK	2.1e-124	scaffold70015-1905683-1912951	11	613	68.4114	9.23	-0.328	chloroplast
CIL1134S0065	CAMK_CDPK	5.6e-124	scaffold87348-790047-798121	6	500	56.2621	5.36	-0.346	cytoplasmic
CIL1446S0031	CAMK_CDPK	6.1e-124	scaffold118014-343889-360430	8	562	63.0165	5.4	-0.335	cytoplasmic
CIL1198S0007	CAMK_CDPK	6.2e-124	scaffold95015-47787-52980	6	538	60.9359	5.8	-0.3	cytoplasmic
CIL1264S0074	CAMK_CDPK	1.1e-122	scaffold100792-1259020-1264449	6	527	59.631	5.95	-0.444	cytoplasmic
CIL0979S0047	CAMK_CDPK	2.6e-122	scaffold74237-791270-798182	10	545	60.5774	7.59	-0.262	chloroplast
CIL1611S0002	CAMK_CDPK	4.2e-122	scaffold135125-23969-29901	10	614	68.3003	9.18	-0.319	chloroplast
CIL1404S0007	CAMK_CDPK	4.7e-122	scaffold114570-51211-58956	10	599	67.176	8.57	-0.338	nuclear
CIL1136S0043	CAMK_CDPK	5.3e-122	scaffold87570-666188-673712	11	576	64.2589	8.38	-0.22	cytoplasmic
CIL1554S0020	CAMK_CDPK	9.4e-120	scaffold128459-239743-246026	9	503	55.6939	9.51	-0.37	chloroplast
CIL1047S0142	CAMK_CDPK	2.8e-119	scaffold79681-1746759-1749006	3	301	33.735	7.08	-0.27	cytoplasmic
CIL1021S0115	CAMK_CDPK	3.7e-118	scaffold76903-1682192-1692663	11	468	52.1058	9.34	-0.347	chloroplast
CIL1169S0047	CAMK_CDPK	1.3e-117	scaffold91460-769680-771858	4	333	37.5521	5.33	-0.229	cytoplasmic
CIL0992S0042	CAMK_CDPK	2.4e-117	scaffold74904-536536-543156	11	565	63.9256	8.73	-0.581	nuclear
CIL1194S0038	CAMK_CDPK	2.6e-117	scaffold94348-819955-830146	10	603	67.3079	9.01	-0.354	chloroplast
CIL0538S0004	CAMK_CDPK	4.3e-117	scaffold42337-25293-30245	10	524	59.6135	8.83	-0.584	nuclear
CIL1031S0047	CAMK_CDPK	1.9e-107	scaffold77570-374418-379455	7	410	46.9005	5.3	-0.443	cytoplasmic
CIL1032S0135	CAMK_CDPK	4.4e-107	scaffold77681-1562824-1566532	5	518	56.7174	5.92	-0.202	chloroplast
CIL1212S0043	CAMK_CDPK	6.9e-102	scaffold96237-704157-710895	6	423	47.8606	5.43	-0.39	cytoplasmic
CIL0974S0083	CAMK_CDPK	3.1e-96	scaffold73904-1685435-1687128	1	272	31.0011	6.02	-0.06	cytoplasmic
CIL1579S0004	CAMK_CDPK	1.8e-95	scaffold131459-103804-105378	1	274	30.5333	5.99	0.049	cytoplasmic
CIL1259S0005	CAMK_CDPK	3.2e-93	scaffold100125-29203-33286	4	466	51.6284	8.87	-0.257	nuclear
CIL1032S0059	CAMK_CDPK	2.4e-92	scaffold77681-828254-829254	1	270	30.3468	5.99	-0.047	cytoplasmic
CIL1081S0032	CAMK_CDPK	4e-91	scaffold82015-459015-462870	3	469	51.4278	8.69	-0.242	nuclear
CIL1603S0022	CAMK_CDPK	2.6e-90	scaffold134014-149145-151647	2	356	39.0634	9.08	-0.085	chloroplast
CIL0923S0007	CAMK_CDPK	2.3e-65	scaffold70904-69114-71772	3	256	29.1794	4.86	-0.171	cytoplasmic
CIL1611S0012	CAMK_OST1L	5e-129	scaffold135125-153704-159243	8	362	41.1567	4.67	-0.266	nuclear
CIL0302S0016	CAMK_OST1L	6.6e-129	scaffold28781-152903-158980	9	305	35.2375	8.76	-0.39	nuclear
CIL1164S0057	CAMK_OST1L	8.6e-129	scaffold91014-925955-931378	8	363	41.1046	4.86	-0.343	nuclear
CIL1607S0017	CAMK_OST1L	2.3e-127	scaffold134680-366428-371437	8	354	40.3261	5.89	-0.452	cytoplasmic
CIL1071S0009	CAMK_OST1L	9.6e-127	scaffold81348-126823-132750	8	359	41.2057	5.56	-0.497	cytoplasmic
CIL0409S0006	CAMK_OST1L	5.9e-126	scaffold39982-139495-142740	8	341	38.6919	5.26	-0.374	cytoplasmic
CIL0909S0118	CAMK_OST1L	1.2e-124	scaffold70015-1743964-1750575	8	366	41.2469	4.75	-0.21	nuclear
CIL1189S0070	CAMK_OST1L	2.1e-123	scaffold93793-871405-874381	8	345	39.0652	5.46	-0.424	cytoplasmic
CIL1082S0113	CAMK_OST1L	3e-123	scaffold82126-1027750-1031529	8	336	38.2328	6.19	-0.367	cytoplasmic
CIL0143S0028	CAMK_OST1L	1.1e-122	scaffold13226-290134-293355	8	338	38.0075	5.8	-0.21	cytoplasmic
CIL0940S0189	CAMK_OST1L	6.1e-93	scaffold71793-2164039-2170051	12	524	58.8777	9.64	-0.535	nuclear
CIL1012S0075	CAMK_OST1L	3.5e-92	scaffold76459-950706-954128	7	263	29.3764	4.89	-0.297	cytoplasmic
CIL0976S0023	CAMK_OST1L	1.8e-70	scaffold74015-535124-540965	5	275	31.3354	4.67	-0.47	nuclear
CIL1393S0049	CK1_CK1	6e-140	scaffold113125-475368-481008	12	462	51.9258	9.56	-0.494	mitochondrial
CIL1131S0040	CK1_CK1	3.8e-139	scaffold86903-534039-539752	12	368	41.7248	9.49	-0.481	cytoplasmic
CIL0259S0012	CK1_CK1	7.9e-139	scaffold23449-177097-183864	13	458	51.9569	9.75	-0.684	mitochondrial
CIL0899S0175	CK1_CK1	1.2e-138	scaffold69125-3063414-3077557	16	467	52.2571	9.77	-0.548	nuclear
CIL1579S0034	CK1_CK1	2.6e-138	scaffold131459-370368-383017	14	463	52.2971	9.74	-0.701	mitochondrial
CIL1130S0055	CK1_CK1	2.1e-135	scaffold86792-581654-593577	13	456	52.2073	9.79	-0.717	mitochondrial
CIL0899S0156	CK1_CK1	5.5e-132	scaffold69125-2755438-2762429	14	432	48.6075	9.47	-0.45	mitochondrial
CIL0895S0186	CK1_CK1	8.8e-129	scaffold68903-3457770-3464680	16	431	48.7038	9.46	-0.456	mitochondrial
CIL1211S0038	CK1_CK1	1.8e-119	scaffold96126-935263-941752	13	461	51.5341	9.56	-0.575	nuclear
CIL1293S0007	CK1_CK1	2.1e-94	scaffold103126-105915-112946	12	402	46.2444	9.64	-0.708	nuclear
CIL1012S0021	CK1_CK1-Pl	4.7e-167	scaffold76459-252696-264639	15	680	76.0806	9.25	-0.523	nuclear
CIL0987S0126	CK1_CK1-Pl	6.8e-152	scaffold74570-1119138-1126929	15	708	79.8226	9.35	-0.575	mitochondrial
CIL0344S0005	CK1_CK1-Pl	4.6e-150	scaffold34226-40746-47694	15	699	78.6659	8.81	-0.576	mitochondrial
CIL0212S0006	CK1_CK1-Pl	1.5e-149	scaffold19004-137708-143582	16	691	78.2034	9.11	-0.651	cytoplasmic
CIL1268S0048	CK1_CK1-Pl	3.3e-146	scaffold101347-662890-670043	14	535	60.1129	7.58	-0.429	cytoplasmic
CIL1468S0014	CK1_CK1-Pl	1.2e-141	scaffold120459-155315-166123	17	711	79.4357	9.37	-0.414	mitochondrial
CIL0893S0218	CK1_CK1-Pl	3.9e-125	scaffold68792-2539797-2546216	15	660	73.4177	9.17	-0.41	mitochondrial
CIL1040S0079	CMGC_CDK-CCRK	2e-68	scaffold78903-1763747-1766296	1	477	53.6398	4.49	-0.395	cytoplasmic
CIL1224S0026	CMGC_CDK-CCRK	2.4e-65	scaffold97237-724989-726362	1	369	41.7846	5.01	-0.213	cytoplasmic
CIL1178S0046	CMGC_CDK-CDK7	1.7e-173	scaffold92682-653913-664378	9	670	74.5955	9.4	-0.33	mitochondrial
CIL1099S0086	CMGC_CDK-CDK7	2.7e-173	scaffold83793-1016431-1029626	7	407	46.2723	9.18	-0.44	cytoplasmic
CIL1372S0026	CMGC_CDK-CDK8	1.9e-192	scaffold110903-347977-356601	14	473	52.7312	9.24	-0.46	cytoplasmic
CIL1025S0116	CMGC_CDK-CRK7-CDK9	2.6e-160	scaffold77126-1557945-1563579	6	427	48.1112	8.82	-0.521	nuclear
CIL1564S0044	CMGC_CDK-CRK7-CDK9	1.3e-159	scaffold129348-393065-399394	6	557	61.9648	9.59	-0.599	nuclear
CIL1018S0107	CMGC_CDK-CRK7-CDK9	1.4e-158	scaffold76681-1716931-1723331	6	576	64.1693	9.56	-0.545	nuclear
CIL1263S0094	CMGC_CDK-CRK7-CDK9	1.9e-158	scaffold100681-839031-846055	8	714	79.4882	9.24	-0.63	nuclear
CIL1343S0048	CMGC_CDK-CRK7-CDK9	5.9e-158	scaffold108237-444924-456754	8	722	80.222	9.08	-0.566	nuclear
CIL1305S0047	CMGC_CDK-CRK7-CDK9	1.9e-156	scaffold104015-682619-688064	7	655	72.6541	9.08	-0.683	nuclear
CIL1240S0069	CMGC_CDK-CRK7-CDK9	3.3e-156	scaffold98681-1014874-1022842	7	743	82.531	9.34	-0.564	nuclear
CIL1265S0107	CMGC_CDK-CRK7-CDK9	1.7e-154	scaffold100903-825536-832090	7	642	70.7696	9.35	-0.568	nuclear
CIL0018S0001	CMGC_CDK-CRK7-CDK9	1.9e-154	scaffold1338-13969-20179	7	570	63.3153	9.41	-0.587	nuclear
CIL1578S0038	CMGC_CDK-CRK7-CDK9	1.9e-154	scaffold131236-449607-454441	5	463	51.1043	9.18	-0.356	chloroplast
CIL0401S0002	CMGC_CDK-CRK7-CDK9	2.2e-153	scaffold39670-32642-41148	8	700	78.1505	9.27	-0.591	nuclear
CIL1520S0019	CMGC_CDK-CRK7-CDK9	2.6e-153	scaffold125015-167227-173792	7	444	49.564	9.11	-0.443	nuclear
CIL1104S0028	CMGC_CDK-CRK7-CDK9	5.2e-152	scaffold84348-560004-566573	8	695	77.8629	9.53	-0.605	nuclear
CIL0293S0011	CMGC_CDK-CRK7-CDK9	1.2e-151	scaffold27448-114783-121407	8	699	78.366	9.52	-0.644	nuclear
CIL0176S0021	CMGC_CDK-CRK7-CDK9	5.6e-151	scaffold16115-95927-101336	8	680	76.2054	9.36	-0.664	nuclear
CIL0990S0067	CMGC_CDK-CRK7-CDK9	1.5e-144	scaffold74793-1012255-1018466	10	509	56.9824	9.37	-0.775	nuclear
CIL0982S0106	CMGC_CDK-CRK7-CDK9	7.8e-137	scaffold74348-1676076-1691780	11	473	52.9188	9.5	-0.829	nuclear
CIL1515S0020	CMGC_CDK-CRK7-CDK9	1.1e-133	scaffold124569-277598-281204	5	624	70.4999	9.37	-0.675	nuclear
CIL1015S0091	CMGC_CDK-CRK7-CDK9	5.1e-87	scaffold76570-1381603-1386266	5	509	55.9797	9.48	-0.485	mitochondrial
CIL1476S0015	CMGC_CDK-PITSLRE	6.2e-176	scaffold121125-175543-179061	5	761	85.442	6.59	-0.746	nuclear
CIL1531S0055	CMGC_CDK-PITSLRE	1e-175	scaffold126015-481542-487799	6	760	85.4986	6.14	-0.825	nuclear
CIL1229S0031	CMGC_CDK-PITSLRE	6.7e-156	scaffold97792-516641-521898	4	642	72.1105	5.5	-0.514	nuclear
CIL1324S0012	CMGC_CDK-Pl	2.9e-159	scaffold105681-234901-237438	1	304	34.6391	8.16	-0.3	cytoplasmic
CIL0948S0014	CMGC_CDK-Pl	1.1e-151	scaffold72348-319574-323741	7	290	33.4265	6.81	-0.326	cytoplasmic
CIL1055S0114	CMGC_CDK-Pl	4.1e-150	scaffold80349-1223993-1230899	8	290	33.3815	8.3	-0.33	cytoplasmic
CIL1294S0017	CMGC_CDK-Pl	3.9e-136	scaffold103237-338894-341558	6	309	35.6808	9.21	-0.176	cytoplasmic
CIL0185S0005	CMGC_CDK-Pl	2e-100	scaffold17004-135674-136728	5	187	21.4928	6.28	-0.205	extracellular
CIL1207S0073	CMGC_CK2	3.3e-188	scaffold95792-1124565-1132976	9	410	47.3945	8.62	-0.361	mitochondrial
CIL1032S0081	CMGC_CK2	1.4e-184	scaffold77681-1102513-1108184	8	421	48.672	8.1	-0.24	mitochondrial
CIL0099S0005	CMGC_CK2	4.6e-182	scaffold8559-31760-37865	9	462	54.191	9.25	-0.61	mitochondrial
CIL1201S0010	CMGC_CK2	2.3e-181	scaffold95237-111158-121583	8	429	50.0755	9.32	-0.561	mitochondrial
CIL1198S0013	CMGC_CLK	2.1e-198	scaffold95015-102673-106468	10	442	51.3261	9.1	-0.527	mitochondrial
CIL1570S0024	CMGC_CLK	2.1e-197	scaffold130014-470537-475694	11	418	48.6591	9.06	-0.401	mitochondrial
CIL1141S0060	CMGC_CLK	6.3e-197	scaffold88014-1366782-1370514	10	437	50.5951	9.14	-0.532	nuclear
CIL1439S0027	CMGC_CLK	6.5e-192	scaffold117459-215824-219793	11	403	46.5004	9.23	-0.437	nuclear
CIL1144S0063	CMGC_DYRK-PRP4	2.6e-155	scaffold88570-935392-952115	6	1187	132.662	4.86	-0.712	nuclear
CIL1055S0124	CMGC_DYRK-PRP4	5.8e-155	scaffold80349-1391861-1402057	7	1210	135.892	4.97	-0.668	nuclear
CIL1204S0071	CMGC_DYRK-PRP4	6.1e-147	scaffold95570-1096546-1101611	6	703	80.0132	4.53	-0.449	nuclear
CIL1021S0087	CMGC_DYRK-PRP4	1.3e-146	scaffold76903-1356751-1361545	6	697	79.4778	4.57	-0.462	nuclear
CIL0987S0064	CMGC_DYRK-PRP4	2.3e-139	scaffold74570-562507-573217	15	1067	124.085	7.9	-1.154	nuclear
CIL1021S0040	CMGC_DYRK-PRP4	5.3e-139	scaffold76903-952462-964916	15	1052	122.291	8.3	-1.252	nuclear
CIL1075S0049	CMGC_DYRK-YAK	1.4e-179	scaffold81571-1053287-1080630	18	965	106.13	8.49	-0.444	nuclear
CIL0895S0011	CMGC_DYRK-YAK	3.6e-132	scaffold68903-124608-147762	19	1043	116.648	8.32	-0.31	plasmamembrane
CIL1306S0047	CMGC_GSK	7.2e-193	scaffold104126-696497-702327	12	412	46.433	8.62	-0.226	cytoplasmic
CIL1594S0019	CMGC_GSK	5.6e-191	scaffold133125-125291-130377	12	409	46.5241	8.55	-0.214	cytoplasmic
CIL1066S0079	CMGC_GSK	2.1e-190	scaffold81126-973023-978244	12	409	46.427	8.77	-0.211	cytoplasmic
CIL1240S0060	CMGC_GSK	1e-187	scaffold98681-950415-975944	25	993	111.111	9.39	-0.477	nuclear
CIL1371S0017	CMGC_GSK	1.2e-187	scaffold110792-120131-126990	11	422	47.821	8.19	-0.289	cytoplasmic
CIL0992S0108	CMGC_GSK	4.5e-187	scaffold74904-1615854-1624948	12	477	53.9228	7.9	-0.36	nuclear
CIL0989S0045	CMGC_GSK	1e-185	scaffold74681-846776-856248	12	407	46.3786	8.83	-0.276	nuclear
CIL0893S0285	CMGC_GSK	4e-184	scaffold68792-3204645-3210303	11	379	42.9387	8.48	-0.2	cytoplasmic
CIL1231S0031	CMGC_GSK	4.9e-180	scaffold98014-308157-313526	10	325	36.8359	8.8	-0.083	plasmamembrane
CIL1075S0064	CMGC_GSK	1.9e-179	scaffold81571-1270346-1276329	12	403	45.8992	8.87	-0.233	cytoplasmic
CIL0967S0151	CMGC_GSK	1.2e-145	scaffold73570-1664429-1671014	11	445	50.1192	6.41	-0.389	nuclear
CIL1445S0028	CMGC_GSKL	1.7e-118	scaffold117903-344837-380987	20	1084	121.863	5.61	-0.332	cytoplasmic
CIL0906S0066	CMGC_MAPK	1.8e-149	scaffold69793-1197123-1207021	9	623	70.9293	9.21	-0.457	nuclear
CIL1336S0052	CMGC_MAPK	9e-148	scaffold107015-589040-598769	9	556	63.1793	8.58	-0.469	cytoplasmic
CIL1251S0042	CMGC_MAPK	5.1e-147	scaffold99570-874329-881386	8	553	63.0803	8.73	-0.467	cytoplasmic
CIL0039S0012	CMGC_MAPK	5.5e-147	scaffold3449-248009-260247	10	630	71.3554	6.96	-0.643	nuclear
CIL1193S0033	CMGC_MAPK	5.9e-144	scaffold94237-563800-569983	9	605	68.3754	9.14	-0.412	mitochondrial
CIL1266S0019	CMGC_MAPK	7.9e-144	scaffold101014-192723-197025	5	379	43.2064	6.5	-0.328	nuclear
CIL1094S0022	CMGC_MAPK	5.2e-143	scaffold83348-432139-435312	3	368	42.117	8.51	-0.179	nuclear
CIL0163S0018	CMGC_MAPK	6.4e-143	scaffold14893-213790-219811	5	400	45.62	5.45	-0.353	cytoplasmic
CIL0948S0181	CMGC_MAPK	9.4e-143	scaffold72348-2053937-2057374	1	372	42.6535	6.67	-0.178	nuclear
CIL0436S0015	CMGC_MAPK	1e-142	scaffold40350-206952-212675	5	391	44.9003	5.3	-0.27	cytoplasmic
CIL1142S0037	CMGC_MAPK	9.1e-142	scaffold88126-580512-584439	5	398	45.4431	6.9	-0.33	cytoplasmic
CIL1295S0044	CMGC_MAPK	1.2e-141	scaffold103348-440829-443965	3	368	42.4411	7.67	-0.327	nuclear
CIL1497S0005	CMGC_MAPK	4e-141	scaffold122792-31815-35282	5	378	42.9981	6.02	-0.317	nuclear
CIL1411S0014	CMGC_MAPK	1.4e-140	scaffold115126-317495-321871	5	375	43.6391	5.53	-0.308	cytoplasmic
CIL1406S0036	CMGC_MAPK	9.2e-139	scaffold114793-786063-790744	5	374	43.1022	5.45	-0.287	cytoplasmic
CIL1197S0077	CMGC_MAPK	3.9e-113	scaffold94904-805466-811671	4	264	30.345	8.11	-0.28	cytoplasmic
CIL1227S0038	CMGC_MAPK	5.2e-109	scaffold97570-963352-966814	4	241	27.744	6.75	-0.152	cytoplasmic
CIL1507S0030	CMGC_MAPK	1e-84	scaffold124014-384261-386946	9	231	26.6448	6.31	-0.224	cytoplasmic
CIL1235S0001	CMGC_MAPK	4.4e-68	scaffold98237-7759-9341	1	209	23.9164	5.39	-0.204	nuclear
CIL1342S0003	CMGC_Pl-Tthe	7.4e-158	scaffold108126-47976-59894	10	1535	172.408	7.01	-0.238	plasmamembrane
CIL1157S0040	CMGC_RCK	1.3e-164	scaffold90014-370296-378516	17	451	50.9399	9.73	-0.411	mitochondrial
CIL0902S0027	CMGC_RCK	3e-163	scaffold69238-401192-407553	15	455	51.9938	9.49	-0.465	mitochondrial
CIL1508S0007	CMGC_RCK	1.5e-143	scaffold124125-98307-106653	18	397	45.413	5.93	-0.289	cytoplasmic
CIL0465S0011	CMGC_SRPK	9.4e-84	scaffold40838-69359-74181	3	565	63.5677	6.95	-0.651	nuclear
CIL0893S0029	CMGC_SRPK	3.7e-83	scaffold68792-245697-249470	3	562	63.2893	5.7	-0.629	nuclear
CIL1094S0044	CMGC_SRPK	2.2e-76	scaffold83348-725201-728925	4	448	50.0291	8.58	-0.381	nuclear
CIL1363S0033	CMGC_SRPK	1.4e-75	scaffold110014-333857-337537	3	447	50.0802	6.84	-0.389	cytoplasmic
CIL1403S0050	Group-Pl-2	7.4e-89	scaffold114459-616439-634219	14	1002	112.543	9.26	-0.528	nuclear
CIL1501S0031	Group-Pl-3	7.1e-139	scaffold123236-441153-457166	12	808	89.2996	6.32	-0.416	nuclear
CIL1205S0017	Group-Pl-3	2.6e-132	scaffold95681-355970-364296	12	695	77.3119	6.12	-0.233	nuclear
CIL0962S0129	Group-Pl-3	1.3e-108	scaffold73459-1938229-1942559	6	271	30.7686	6.3	-0.021	cytoplasmic
CIL1032S0005	Group-Pl-4	7.2e-151	scaffold77681-63241-68234	9	575	64.72	9.54	-0.169	chloroplast
CIL1324S0038	Group-Pl-4	4.2e-99	scaffold105681-660589-664389	4	499	56.2702	9.47	-0.155	plasmamembrane
CIL1304S0014	IRE1	2.4e-142	scaffold103904-110540-119500	5	925	104.922	6.35	-0.333	nuclear
CIL1268S0020	IRE1	8.2e-137	scaffold101347-416291-421085	4	776	87.9093	7.15	-0.205	nuclear
CIL1144S0005	NAK	2.3e-129	scaffold88570-76227-81452	6	719	80.1594	6.9	-0.627	nuclear
CIL1372S0045	NAK	6.8e-116	scaffold110903-582815-590251	5	347	38.3198	6.35	-0.202	cytoplasmic
CIL1133S0061	NEK	1.2e-123	scaffold87237-655719-664685	13	510	57.3179	9.33	-0.455	nuclear
CIL0976S0015	NEK	3.6e-123	scaffold74015-418754-426942	15	612	68.8023	8.86	-0.469	nuclear
CIL1433S0008	NEK	1.6e-122	scaffold116903-324867-331518	12	309	34.9289	8.88	-0.171	cytoplasmic
CIL1445S0032	NEK	1.9e-122	scaffold117903-434124-440476	14	610	68.5605	9.34	-0.474	nuclear
CIL1047S0125	NEK	2.1e-122	scaffold79681-1580778-1586072	14	686	75.7883	5.15	-0.613	nuclear
CIL0008S0014	NEK	1.1e-120	scaffold449-219232-228328	14	614	68.6857	9.43	-0.477	nuclear
CIL1465S0027	NEK	1.6e-118	scaffold120125-615811-620878	13	613	68.5794	8.63	-0.455	nuclear
CIL1158S0028	PEK_GCN2	1.7e-170	scaffold90125-631876-702082	30	1247	140.325	5.53	-0.408	nuclear
CIL0962S0105	RLK-Pelle_C-LEC	1.3e-141	scaffold73459-1638449-1642281	5	558	61.9073	9.1	-0.085	plasmamembrane
CIL1158S0027	RLK-Pelle_CR4L	2.6e-111	scaffold90125-615927-619602	0	905	99.0401	7.4	-0.195	plasmamembrane
CIL1204S0069	RLK-Pelle_CR4L	1.5e-109	scaffold95570-1083875-1087234	0	798	85.0754	8.34	-0.053	plasmamembrane
CIL1503S0013	RLK-Pelle_CR4L	2.2e-108	scaffold123458-143136-145765	0	775	84.8154	5.78	-0.104	plasmamembrane
CIL0976S0073	RLK-Pelle_CR4L	1.5e-96	scaffold74015-1425037-1427011	0	482	53.4999	9.43	-0.396	nuclear
CIL1588S0009	RLK-Pelle_CR4L	2.9e-94	scaffold132347-114359-116352	0	492	54.5287	9.8	-0.365	nuclear
CIL1081S0022	RLK-Pelle_CR4L	3.2e-94	scaffold82015-378199-380609	0	530	58.3687	9.46	-0.288	nuclear
CIL1031S0140	RLK-Pelle_CR4L	5.6e-91	scaffold77570-1389263-1391903	0	773	84.7245	5.91	-0.103	plasmamembrane
CIL1607S0031	RLK-Pelle_CR4L	5e-76	scaffold134680-462573-464338	0	358	40.0425	9.76	-0.202	mitochondrial
CIL0945S0165	RLK-Pelle_CR4L	2.4e-59	scaffold72126-2691029-2693683	0	772	83.5964	5.9	0.016	plasmamembrane
CIL1324S0036	RLK-Pelle_CrRLK1L-1	4.3e-153	scaffold105681-651342-655087	0	898	98.1913	5.85	-0.172	plasmamembrane
CIL0935S0072	RLK-Pelle_CrRLK1L-1	1.7e-150	scaffold71348-1173794-1176268	0	824	91.1511	6.28	-0.281	plasmamembrane
CIL1286S0036	RLK-Pelle_CrRLK1L-1	5.1e-150	scaffold102682-854109-857467	0	838	93.1859	5.64	-0.242	plasmamembrane
CIL1009S0054	RLK-Pelle_CrRLK1L-1	1.9e-149	scaffold76348-665025-670623	3	1104	121.415	6.6	-0.287	cytoplasmic
CIL0990S0002	RLK-Pelle_CrRLK1L-1	7e-139	scaffold74793-28749-31728	0	846	94.3341	6.08	-0.133	plasmamembrane
CIL1321S0046	RLK-Pelle_CrRLK1L-1	5.2e-136	scaffold105459-766138-771141	1	679	75.7237	6.59	-0.306	plasmamembrane
CIL0909S0241	RLK-Pelle_CrRLK1L-1	5.7e-135	scaffold70015-3091349-3094306	0	738	82.3605	6.39	-0.289	plasmamembrane
CIL0568S0001	RLK-Pelle_CrRLK1L-1	3.1e-134	scaffold43426-2982-6167	0	905	100.13	6.31	-0.215	plasmamembrane
CIL1101S0002	RLK-Pelle_CrRLK1L-1	3.7e-134	scaffold84015-35489-37282	0	597	66.592	7.24	-0.24	cytoplasmic
CIL1201S0040	RLK-Pelle_CrRLK1L-1	1.4e-131	scaffold95237-488472-493852	1	898	100.085	6.96	-0.212	plasmamembrane
CIL0909S0242	RLK-Pelle_CrRLK1L-1	2.5e-129	scaffold70015-3095516-3098339	0	863	96.3836	7.27	-0.148	plasmamembrane
CIL0895S0004	RLK-Pelle_CrRLK1L-1	4.7e-128	scaffold68903-54118-55809	0	464	50.3453	6.17	-0.097	plasmamembrane
CIL1078S0101	RLK-Pelle_CrRLK1L-1	8.3e-123	scaffold81904-715753-719571	1	840	91.8337	5.55	-0.02	plasmamembrane
CIL0954S0001	RLK-Pelle_CrRLK1L-1	4.9e-122	scaffold72583-3020-5333	0	706	79.1929	5.39	-0.21	cytoplasmic
CIL1050S0021	RLK-Pelle_CrRLK1L-1	4.8e-121	scaffold79903-401528-405590	0	839	92.257	5.92	0.011	plasmamembrane
CIL1546S0029	RLK-Pelle_CrRLK1L-1	2e-116	scaffold127681-205902-209232	0	824	90.996	6.19	-0.033	plasmamembrane
CIL1207S0059	RLK-Pelle_CrRLK1L-1	2.4e-105	scaffold95792-978417-982369	1	835	92.8245	6.54	-0.175	plasmamembrane
CIL0951S0111	RLK-Pelle_CrRLK1L-1	2.5e-98	scaffold72459-1763030-1765781	0	819	91.9276	7.68	-0.12	plasmamembrane
CIL0917S0053	RLK-Pelle_CrRLK1L-1	1.3e-87	scaffold70349-828866-830615	1	545	59.6786	5.94	-0.211	cytoplasmic
CIL0946S0116	RLK-Pelle_DLSV	1.4e-128	scaffold72237-2247485-2305627	6	456	50.3646	8.04	-0.222	plasmamembrane
CIL0945S0080	RLK-Pelle_DLSV	2.3e-128	scaffold72126-1506714-1510599	6	821	92.4822	6.4	-0.294	plasmamembrane
CIL0895S0064	RLK-Pelle_DLSV	6e-128	scaffold68903-1071085-1078658	6	878	98.62	5.9	-0.309	plasmamembrane
CIL0470S0005	RLK-Pelle_DLSV	2e-127	scaffold40927-109501-113231	6	492	54.7775	7.95	-0.198	plasmamembrane
CIL0895S0100	RLK-Pelle_DLSV	1.6e-126	scaffold68903-2186315-2190990	7	1037	116.885	6	-0.379	plasmamembrane
CIL0914S0155	RLK-Pelle_DLSV	8.6e-126	scaffold70237-2842079-2848118	6	825	93.102	5.79	-0.244	plasmamembrane
CIL0945S0082	RLK-Pelle_DLSV	1.2e-125	scaffold72126-1513874-1517782	6	819	92.4335	8.31	-0.322	plasmamembrane
CIL0974S0020	RLK-Pelle_DLSV	2e-125	scaffold73904-528754-533666	6	680	76.7859	7.5	0.001	plasmamembrane
CIL1171S0045	RLK-Pelle_DLSV	4.1e-125	scaffold91571-519502-537982	9	792	88.3033	8.76	-0.267	plasmamembrane
CIL0899S0037	RLK-Pelle_DLSV	3.3e-124	scaffold69125-854597-858213	6	831	93.8765	9.1	-0.319	plasmamembrane
CIL0895S0106	RLK-Pelle_DLSV	4.4e-124	scaffold68903-2273898-2278517	7	1021	114.964	7.79	-0.34	plasmamembrane
CIL1239S0002	RLK-Pelle_DLSV	1.2e-123	scaffold98570-75544-79898	6	841	93.1213	7.97	-0.182	extracellular
CIL0946S0088	RLK-Pelle_DLSV	2e-123	scaffold72237-1641799-1646798	7	1060	120.069	6.18	-0.372	plasmamembrane
CIL0978S0059	RLK-Pelle_DLSV	2e-123	scaffold74126-552054-555850	6	784	88.7041	8.3	-0.326	plasmamembrane
CIL1148S0074	RLK-Pelle_DLSV	2.1e-123	scaffold89125-1139756-1145551	8	1032	116.412	6.73	-0.408	plasmamembrane
CIL0263S0008	RLK-Pelle_DLSV	1.5e-122	scaffold23782-216208-220051	6	830	93.3507	8.89	-0.287	plasmamembrane
CIL1050S0078	RLK-Pelle_DLSV	2e-121	scaffold79903-1387870-1393441	5	395	44.2854	9.38	-0.546	nuclear
CIL0554S0001	RLK-Pelle_DLSV	7.9e-121	scaffold42727-14463-17803	6	654	72.7256	5.78	-0.123	plasmamembrane
CIL0411S0002	RLK-Pelle_DLSV	2.5e-119	scaffold40016-6268-9444	6	584	65.6599	6.01	-0.174	plasmamembrane
CIL1009S0101	RLK-Pelle_DLSV	2.3e-118	scaffold76348-1242347-1246674	5	399	45.0865	9.09	-0.517	nuclear
CIL1551S0015	RLK-Pelle_DLSV	1.6e-116	scaffold128126-280660-284458	4	392	43.4632	6.47	-0.32	cytoplasmic
CIL0953S0089	RLK-Pelle_DLSV	2.5e-116	scaffold72571-1830898-1899154	13	934	103.033	6	-0.29	plasmamembrane
CIL1021S0046	RLK-Pelle_DLSV	3.6e-116	scaffold76903-1021823-1025025	6	420	47.6394	5.28	-0.39	cytoplasmic
CIL0925S0023	RLK-Pelle_DLSV	9.2e-115	scaffold71015-310638-315215	6	778	87.3258	7.24	-0.163	plasmamembrane
CIL0953S0080	RLK-Pelle_DLSV	1.4e-114	scaffold72571-1682079-1717905	19	878	96.55	5.66	-0.184	plasmamembrane
CIL1053S0002	RLK-Pelle_DLSV	2.6e-113	scaffold80125-25281-62657	21	893	98.0657	5.59	-0.105	plasmamembrane
CIL1366S0020	RLK-Pelle_DLSV	2.8e-111	scaffold110236-532661-553232	21	951	105.816	6.05	-0.15	plasmamembrane
CIL0957S0149	RLK-Pelle_DLSV	6.3e-111	scaffold72682-2110201-2155198	23	1010	110.798	5.94	-0.157	plasmamembrane
CIL1300S0014	RLK-Pelle_DLSV	1.2e-110	scaffold103682-208988-216100	8	705	78.581	8.97	-0.251	plasmamembrane
CIL1029S0085	RLK-Pelle_DLSV	1.9e-110	scaffold77348-1401957-1408201	6	545	61.8629	5.8	-0.494	nuclear
CIL1028S0001	RLK-Pelle_DLSV	2e-110	scaffold77237-1556-6966	7	652	72.6849	7.82	-0.217	plasmamembrane
CIL1084S0021	RLK-Pelle_DLSV	2.5e-109	scaffold82348-369530-379068	23	1005	111.981	7.77	-0.16	plasmamembrane
CIL1084S0022	RLK-Pelle_DLSV	8.2e-109	scaffold82348-380587-389995	23	999	111.053	7.51	-0.184	plasmamembrane
CIL1494S0056	RLK-Pelle_DLSV	1.3e-108	scaffold122570-567377-571546	5	669	74.346	8.57	-0.101	plasmamembrane
CIL0914S0154	RLK-Pelle_DLSV	2.3e-108	scaffold70237-2761103-2839714	12	1578	177.799	5.94	-0.291	plasmamembrane
CIL0123S0001	RLK-Pelle_DLSV	1e-107	scaffold11003-11753-15318	7	601	67.4633	7.61	-0.164	plasmamembrane
CIL1546S0061	RLK-Pelle_DLSV	2.7e-107	scaffold127681-559548-575581	22	994	110.413	8.45	-0.092	plasmamembrane
CIL1114S0012	RLK-Pelle_DLSV	2.7e-107	scaffold85681-251387-254800	6	842	94.7614	6.2	-0.158	plasmamembrane
CIL1242S0107	RLK-Pelle_DLSV	3.5e-107	scaffold98792-1092213-1095953	6	854	96.3721	6.33	-0.194	plasmamembrane
CIL0914S0153	RLK-Pelle_DLSV	6.3e-107	scaffold70237-2687858-2692323	6	822	92.1903	6.01	-0.192	plasmamembrane
CIL1122S0041	RLK-Pelle_DLSV	8.9e-107	scaffold86126-318491-322696	6	380	41.9718	8.11	-0.251	cytoplasmic
CIL1502S0060	RLK-Pelle_DLSV	3.1e-106	scaffold123347-467562-471551	6	570	63.1923	6.97	-0.079	plasmamembrane
CIL1567S0013	RLK-Pelle_DLSV	6.3e-106	scaffold129570-186593-192383	6	366	41.0129	8.13	-0.251	cytoplasmic
CIL0452S0002	RLK-Pelle_DLSV	6.9e-106	scaffold40671-77091-87799	19	912	101.923	6.88	-0.195	plasmamembrane
CIL1025S0056	RLK-Pelle_DLSV	1.4e-105	scaffold77126-1063800-1067901	7	393	43.5168	7.6	-0.218	nuclear
CIL0247S0009	RLK-Pelle_DLSV	8.4e-105	scaffold22338-172181-175625	6	656	73.5686	8	-0.105	plasmamembrane
CIL0366S0018	RLK-Pelle_DLSV	1.5e-102	scaffold36004-106593-172214	5	687	77.2332	8.01	-0.206	plasmamembrane
CIL0972S0002	RLK-Pelle_DLSV	2.8e-101	scaffold73793-12736-16569	7	643	71.8991	5.85	-0.142	plasmamembrane
CIL0010S0030	RLK-Pelle_DLSV	5.2e-100	scaffold671-272698-289362	6	505	55.8976	4.91	-0.482	cytoplasmic
CIL0974S0021	RLK-Pelle_DLSV	7.5e-100	scaffold73904-540203-575311	6	605	67.7575	7.73	-0.108	plasmamembrane
CIL1147S0042	RLK-Pelle_DLSV	1.4e-99	scaffold89014-392482-395328	4	366	41.355	6.02	-0.278	mitochondrial
CIL1076S0104	RLK-Pelle_DLSV	1.4e-98	scaffold81682-1386273-1388809	5	392	43.9414	9.06	-0.213	nuclear
CIL1133S0070	RLK-Pelle_DLSV	1.8e-97	scaffold87237-869494-872089	6	458	51.6403	8.19	-0.236	plasmamembrane
CIL0419S0009	RLK-Pelle_DLSV	4.9e-97	scaffold40115-168652-170316	5	344	38.4694	8.68	-0.089	plasmamembrane
CIL0945S0164	RLK-Pelle_DLSV	4e-94	scaffold72126-2677920-2680127	5	368	41.2298	6.48	-0.286	chloroplast
CIL0539S0006	RLK-Pelle_DLSV	4.2e-93	scaffold42360-43234-57243	17	676	75.2279	6.22	-0.157	plasmamembrane
CIL1028S0002	RLK-Pelle_DLSV	9.6e-84	scaffold77237-15180-18929	6	610	67.8507	8.19	-0.056	plasmamembrane
CIL1239S0006	RLK-Pelle_DLSV	6.8e-82	scaffold98570-218128-219501	3	250	27.9222	5.52	0.038	plasmamembrane
CIL1020S0003	RLK-Pelle_DLSV	1.6e-81	scaffold76792-23404-27427	4	502	54.996	7.41	0.02	plasmamembrane
CIL0462S0003	RLK-Pelle_DLSV	1.7e-81	scaffold40794-88046-92140	5	865	97.2661	7.64	-0.409	plasmamembrane
CIL0523S0002	RLK-Pelle_DLSV	3.5e-48	scaffold42115-21562-24666	6	417	46.6554	8.63	-0.188	plasmamembrane
CIL0123S0010	RLK-Pelle_DLSV	1.2e-62	scaffold11003-192138-205647	21	789	87.5323	5.84	-0.097	plasmamembrane
CIL0554S0003	RLK-Pelle_DLSV	1.2e-74	scaffold42727-21269-24304	3	236	26.5915	8.96	-0.304	mitochondrial
CIL0895S0070	RLK-Pelle_DLSV	1.1e-68	scaffold68903-1244451-1245196	1	149	17.244	9.33	-0.313	cytoplasmic
CIL0938S0063	RLK-Pelle_Extensin	2e-151	scaffold71682-1223783-1235424	16	1153	121.775	9.22	-0.278	nuclear
CIL1130S0018	RLK-Pelle_Extensin	6.1e-150	scaffold86792 -212025-219058	8	773	84.6327	8.38	-0.155	plasmamembrane
CIL1317S0066	RLK-Pelle_Extensin	2.9e-149	scaffold104904-746074-753979	11	943	102.587	9.04	-0.225	plasmamembrane
CIL1545S0039	RLK-Pelle_Extensin	1.7e-145	scaffold127570-330729-336767	7	728	79.298	6.45	-0.058	plasmamembrane
CIL1330S0039	RLK-Pelle_Extensin	3.8e-145	scaffold106348-355222-361245	7	732	79.5871	6.14	-0.043	plasmamembrane
CIL1087S0054	RLK-Pelle_Extensin	1e-104	scaffold82571-877327-881014	5	442	49.3138	9.53	-0.197	plasmamembrane
CIL1440S0008	RLK-Pelle_Extensin	1.2e-103	scaffold117570-186879-190111	5	407	44.7554	8.9	-0.108	chloroplast
CIL1055S0026	RLK-Pelle_Extensin	1.7e-132	scaffold80349-188863-192620	5	445	49.2867	9.29	-0.18	plasmamembrane
CIL1083S0027	RLK-Pelle_L-LEC	5.8e-122	scaffold82237-909788-912038	0	705	78.4907	6.02	-0.218	plasmamembrane
CIL0906S0101	RLK-Pelle_L-LEC	1.7e-120	scaffold69793-2066380-2068472	0	651	71.3517	5.86	-0.157	chloroplast
CIL1579S0037	RLK-Pelle_L-LEC	9.9e-120	scaffold131459-417377-423611	2	651	72.5094	6.11	-0.151	plasmamembrane
CIL0978S0141	RLK-Pelle_L-LEC	2.3e-115	scaffold74126-1550417-1552674	0	657	72.5178	4.93	-0.165	plasmamembrane
CIL0979S0135	RLK-Pelle_L-LEC	1.6e-114	scaffold74237-1875077-1877095	0	672	74.7932	7.26	-0.136	plasmamembrane
CIL1372S0010	RLK-Pelle_L-LEC	1.7e-110	scaffold110903-131420-133060	0	502	55.3773	6.17	-0.142	chloroplast
CIL0987S0030	RLK-Pelle_L-LEC	2e-110	scaffold74570-266208-269177	0	659	73.664	5.95	-0.215	plasmamembrane
CIL1372S0012	RLK-Pelle_L-LEC	2.1e-109	scaffold110903-148269-150251	0	660	73.0121	6.48	-0.099	plasmamembrane
CIL1047S0081	RLK-Pelle_L-LEC	2.2e-109	scaffold79681-1205709-1208159	0	660	73.7581	7.17	-0.227	plasmamembrane
CIL0078S0016	RLK-Pelle_L-LEC	4.1e-101	scaffold6893-280596-282926	0	682	75.9224	6.09	-0.114	plasmamembrane
CIL1592S0009	RLK-Pelle_L-LEC	2.5e-100	scaffold132903-144618-147104	0	621	68.462	6.19	-0.09	plasmamembrane
CIL1358S0004	RLK-Pelle_L-LEC	7.8e-93	scaffold109681-37498-39636	0	712	76.6452	5.77	0.006	plasmamembrane
CIL1216S0023	RLK-Pelle_L-LEC	1.1e-88	scaffold96459-182720-188040	1	703	78.6122	5.73	-0.223	plasmamembrane
CIL1346S0028	RLK-Pelle_LRK10L-2	3.6e-130	scaffold108459-534210-536720	2	618	70.0513	8.01	-0.322	plasmamembrane
CIL1071S0063	RLK-Pelle_LRK10L-2	3.8e-129	scaffold81348-824625-827751	2	617	70.7432	6.43	-0.222	plasmamembrane
CIL1154S0079	RLK-Pelle_LRK10L-2	6.5e-128	scaffold89681-1063424-1067230	2	671	74.3552	7.74	-0.134	plasmamembrane
CIL1050S0012	RLK-Pelle_LRK10L-2	1.3e-127	scaffold79903-294397-296681	1	615	70.4598	6.68	-0.267	plasmamembrane
CIL1083S0004	RLK-Pelle_LRK10L-2	3.5e-127	scaffold82237-230521-231555	0	344	38.9155	5.69	-0.231	cytoplasmic
CIL1396S0004	RLK-Pelle_LRK10L-2	4.9e-127	scaffold113458-77348-80123	1	344	38.7915	5.95	-0.241	cytoplasmic
CIL0897S0175	RLK-Pelle_LRK10L-2	2e-125	scaffold69014-3609224-3612028	3	658	74.4399	8.71	-0.118	plasmamembrane
CIL0454S0007	RLK-Pelle_LRK10L-2	4e-106	scaffold40694-101708-103785	2	343	38.8375	8.18	-0.119	cytoplasmic
CIL0344S0023	RLK-Pelle_LRR-I-1	6.5e-122	scaffold34226-207779-213281	12	912	101.811	5.84	-0.263	plasmamembrane
CIL1131S0100	RLK-Pelle_LRR-I-1	2.9e-121	scaffold86903-1006364-1046255	11	839	94.2164	5.9	-0.305	plasmamembrane
CIL1131S0101	RLK-Pelle_LRR-I-1	1.5e-120	scaffold86903-1071029-1076409	11	894	100.024	6.05	-0.229	plasmamembrane
CIL0697S0001	RLK-Pelle_LRR-I-1	1.5e-116	scaffold50794-17-2010	4	366	40.8796	6.52	-0.274	cytoplasmic
CIL1157S0104	RLK-Pelle_LRR-I-1	2.4e-110	scaffold90014-1072402-1077250	13	885	99.7616	7.85	-0.346	plasmamembrane
CIL0004S0023	RLK-Pelle_LRR-I-1	3e-76	scaffold116-336203-352773	13	744	83.4215	5.2	-0.324	plasmamembrane
CIL0989S0068	RLK-Pelle_LRR-I-1	1.7e-93	scaffold74681-1423398 1431773-	14	926	103.364	5.9	-0.22	plasmamembrane
CIL0979S0147	RLK-Pelle_LRR-I-1	3.3e-96	scaffold74237-2022001-2027176	5	317	35.4771	5.34	-0.283	cytoplasmic
CIL1321S0026	RLK-Pelle_LRR-I-2	2e-138	scaffold105459-533959-538774	8	420	46.7349	9.24	-0.182	mitochondrial
CIL1577S0043	RLK-Pelle_LRR-I-2	1e-137	scaffold131125-331697-335084	6	418	46.5181	7.67	-0.234	chloroplast
CIL0987S0076	RLK-Pelle_LRR-II	4.5e-157	scaffold74570-645768-651884	8	556	61.3564	5.67	-0.146	cytoplasmic
CIL1237S0020	RLK-Pelle_LRR-II	6e-157	scaffold98459-460470-468138	10	625	68.5477	5.38	-0.101	cytoplasmic
CIL1092S0121	RLK-Pelle_LRR-II	9.9e-152	scaffold82904-1425196-1446556	11	604	67.3219	5.83	-0.181	nuclear
CIL0091S0004	RLK-Pelle_LRR-II	1.5e-151	scaffold7893-31652-38161	10	625	68.8658	6.01	-0.097	cytoplasmic
CIL0010S0023	RLK-Pelle_LRR-II	5.2e-151	scaffold671-198391-201996	10	624	69.1047	8.53	-0.132	mitochondrial
CIL0948S0105	RLK-Pelle_LRR-II	4.6e-150	scaffold72348-1416283-1419265	10	623	68.5779	8.44	-0.135	cytoplasmic
CIL0982S0116	RLK-Pelle_LRR-II	3.4e-149	scaffold74348-1781789-1804883	9	582	64.6507	5.37	-0.194	nuclear
CIL1082S0050	RLK-Pelle_LRR-II	1.3e-147	scaffold82126-482629-550100	10	611	67.5192	5.29	-0.12	cytoplasmic
CIL1469S0044	RLK-Pelle_LRR-II	1.6e-147	scaffold120570-548821-552517	10	623	68.968	6.74	-0.133	extracellular
CIL0228S0004	RLK-Pelle_LRR-II	1.1e-146	scaffold20448-22651-26790	10	623	68.8268	6.94	-0.154	nuclear
CIL1096S0071	RLK-Pelle_LRR-II	2.7e-143	scaffold83570-1516262-1521437	8	636	70.3952	5.89	-0.224	extracellular
CIL1147S0095	RLK-Pelle_LRR-II	2.2e-139	scaffold89014-924889-941864	13	1156	127.06	7.01	0.134	plasmamembrane
CIL1231S0030	RLK-Pelle_LRR-II	7.6e-139	scaffold98014-301779-307302	10	623	69.1345	6.42	-0.051	plasmamembrane
CIL1492S0038	RLK-Pelle_LRR-II	2.8e-130	scaffold122347-472147-486274	10	620	68.3131	5.32	-0.157	cytoplasmic
CIL1282S0022	RLK-Pelle_LRR-II	1.2e-120	scaffold102347-639869-644994	10	641	70.0131	7.26	-0.157	extracellular
CIL1173S0072	RLK-Pelle_LRR-III	3.3e-118	scaffold92126-1040075-1043473	1	652	71.6012	9.06	-0.174	plasmamembrane
CIL1312S0019	RLK-Pelle_LRR-III	1.1e-116	scaffold104459-128660-131744	1	613	66.9538	8.55	-0.209	nuclear
CIL0895S0253	RLK-Pelle_LRR-III	6.6e-116	scaffold68903-4500911-4504447	1	641	69.78	8.83	-0.112	plasmamembrane
CIL1565S0020	RLK-Pelle_LRR-III	8.9e-114	scaffold129459-211572-214821	1	638	69.3153	6.82	-0.08	mitochondrial
CIL1151S0013	RLK-Pelle_LRR-III	2.1e-113	scaffold89348-451877-456533	2	708	77.3442	8.8	-0.053	plasmamembrane
CIL0030S0014	RLK-Pelle_LRR-III	2.7e-113	scaffold2782-183786-278432	2	525	57.2584	8.29	-0.122	chloroplast
CIL0465S0002	RLK-Pelle_LRR-III	2.8e-113	scaffold40838-10696-13709	1	677	73.6799	8.45	-0.246	nuclear
CIL1031S0030	RLK-Pelle_LRR-III	7.2e-113	scaffold77570-206695-211466	2	612	67.2129	8.73	-0.085	chloroplast
CIL1090S0028	RLK-Pelle_LRR-III	1.8e-111	scaffold82793-474986-477917	1	637	69.2648	8.65	-0.089	plasmamembrane
CIL1324S0034	RLK-Pelle_LRR-III	2e-111	scaffold105681-607802-612488	2	633	69.4168	8.38	-0.12	plasmamembrane
CIL0919S0046	RLK-Pelle_LRR-III	4.6e-111	scaffold70460-452227-457203	2	631	69.1551	8.32	-0.09	chloroplast
CIL1290S0041	RLK-Pelle_LRR-III	1.1e-109	scaffold102904-797722-809928	5	1380	152.724	6.45	-0.126	plasmamembrane
CIL0921S0073	RLK-Pelle_LRR-III	1.8e-109	scaffold70682-1445546-1448232	1	639	70.3895	7.69	-0.132	chloroplast
CIL0906S0030	RLK-Pelle_LRR-III	4e-108	scaffold69793-470033-473491	1	642	70.0109	8.62	-0.128	chloroplast
CIL1242S0088	RLK-Pelle_LRR-III	1.7e-101	scaffold98792-835219-838764	1	850	92.0265	7.87	-0.046	plasmamembrane
CIL1396S0029	RLK-Pelle_LRR-III	2.5e-99	scaffold113458-419056-422027	1	716	78.1287	6.58	-0.106	nuclear
CIL1030S0126	RLK-Pelle_LRR-III	3.6e-97	scaffold77459-1705666-1708857	1	862	93.7762	8.63	-0.105	plasmamembrane
CIL1333S0040	RLK-Pelle_LRR-III	2.7e-95	scaffold106570-324375-328425	2	643	71.9555	8.13	-0.297	chloroplast
CIL1127S0015	RLK-Pelle_LRR-III	6.3e-95	scaffold86459-364116-372054	1	657	71.9287	6.49	-0.226	extracellular
CIL1615S0016	RLK-Pelle_LRR-III	3.2e-94	scaffold135458-395534-399043	2	641	71.4258	5.96	-0.251	nuclear
CIL1143S0052	RLK-Pelle_LRR-III	4.1e-94	scaffold88459-582325-584824	2	654	72.9281	8.54	-0.161	plasmamembrane
CIL1582S0040	RLK-Pelle_LRR-III	4.7e-93	scaffold131681-577453-579528	1	616	68.2034	7.02	-0.072	plasmamembrane
CIL1547S0015	RLK-Pelle_LRR-III	4.8e-92	scaffold127792-288751-290898	1	619	68.682	7.32	-0.083	plasmamembrane
CIL1154S0074	RLK-Pelle_LRR-III	4.8e-92	scaffold89681-1025421-1028067	1	714	78.8417	8.65	-0.12	plasmamembrane
CIL1584S0028	RLK-Pelle_LRR-III	1.9e-91	scaffold131903-244263-246569	1	693	75.3028	5.6	-0.142	chloroplast
CIL1023S0022	RLK-Pelle_LRR-III	5.2e-87	scaffold77015-504134-507633	1	681	75.4839	8.81	-0.166	plasmamembrane
CIL1136S0074	RLK-Pelle_LRR-III	6.2e-85	scaffold87570-1010929-1011984	1	289	32.5073	5.94	-0.173	cytoplasmic
CIL1495S0018	RLK-Pelle_LRR-III	1.9e-83	scaffold122681-316388-324511	3	1011	110.813	6.1	-0.056	cytoplasmic
CIL1207S0052	RLK-Pelle_LRR-III	3e-82	scaffold95792-893213-896694	1	777	84.8264	8.43	-0.313	nuclear
CIL1427S0029	RLK-Pelle_LRR-III	2.3e-81	scaffold116570-398222-400791	1	678	73.6366	5.81	-0.012	chloroplast
CIL1486S0052	RLK-Pelle_LRR-III	4.5e-81	scaffold122014-571111-573919	1	718	77.6826	8.61	-0.158	chloroplast
CIL1037S0101	RLK-Pelle_LRR-III	7.4e-81	scaffold78348-1362894-1365958	1	789	85.207	6.62	-0.288	plasmamembrane
CIL1363S0018	RLK-Pelle_LRR-III	7.5e-81	scaffold110014-120990-125388	1	651	70.5756	8.66	-0.173	chloroplast
CIL0899S0068	RLK-Pelle_LRR-III	1.3e-80	scaffold69125-1457486-1461688	1	687	75.8012	8.27	-0.091	plasmamembrane
CIL1463S0013	RLK-Pelle_LRR-III	1.7e-80	scaffold119903-141078-145654	1	767	82.6912	6.07	-0.082	plasmamembrane
CIL1619S0012	RLK-Pelle_LRR-III	5.1e-80	scaffold135791-301248-303994	1	698	76.4487	6.02	-0.066	plasmamembrane
CIL1390S0029	RLK-Pelle_LRR-III	3.6e-66	scaffold112792-393110-397221	3	620	66.6463	6.81	0.014	plasmamembrane
CIL0984S0119	RLK-Pelle_LRR-III	4.2e-79	scaffold74459-1983173-1986991	1	659	72.3523	7.9	-0.024	plasmamembrane
CIL1246S0095	RLK-Pelle_LRR-III	3.6e-78	scaffold99125-819702-820820	1	256	29.1443	5.94	-0.393	cytoplasmic
CIL0893S0036	RLK-Pelle_LRR-III	7.2e-59	scaffold68792-287500-288542	1	228	25.5072	5.48	-0.229	chloroplast
CIL1047S0114	RLK-Pelle_LRR-III	5.4e-74	scaffold79681-1463977-1467690	1	656	70.8774	7.65	-0.192	chloroplast
CIL1371S0065	RLK-Pelle_LRR-III	2e-79	scaffold110792-516498-519567	1	775	83.6548	6.54	-0.197	nuclear
CIL0009S0021	RLK-Pelle_LRR-III	9.8e-62	scaffold560-287428-289912	2	359	40.644	6.02	-0.11	cytoplasmic
CIL0940S0109	RLK-Pelle_LRR-III	1.3e-73	scaffold71793-1470367-1473332	1	358	40.2364	6.23	-0.149	cytoplasmic
CIL1286S0033	RLK-Pelle_LRR-III	2.1e-70	scaffold102682-804050-808473	2	1064	115.8	6.09	-0.064	plasmamembrane
CIL0003S0001	RLK-Pelle_LRR-III	2.8e-76	scaffold5-61311-70848	2	1059	115.558	6.34	-0.107	plasmamembrane
CIL1106S0005	RLK-Pelle_LRR-III	3.7e-79	scaffold84570-230487-238873	2	1017	110.133	6.27	-0.047	plasmamembrane
CIL1531S0041	RLK-Pelle_LRR-IV	9.3e-137	scaffold126015-330693-333839	3	679	74.6084	8.35	-0.054	plasmamembrane
CIL1328S0065	RLK-Pelle_LRR-IV	4.5e-134	scaffold106237-810194-814174	3	677	73.3895	8.19	0.003	plasmamembrane
CIL1264S0063	RLK-Pelle_LRR-IV	7.3e-132	scaffold100792-1094370-1098415	3	681	74.3822	8.67	-0.04	extracellular
CIL1100S0108	RLK-Pelle_LRR-IV	6.4e-130	scaffold83904-1438436-1443037	3	679	74.2128	5.71	-0.03	plasmamembrane
CIL0929S0152	RLK-Pelle_LRR-IV	6.1e-129	scaffold71126-1561856-1565693	3	674	73.386	8.6	0.045	plasmamembrane
CIL0923S0083	RLK-Pelle_LRR-IV	3.7e-128	scaffold70904-725659-728949	3	683	75.0297	6.66	-0.109	plasmamembrane
CIL0364S0012	RLK-Pelle_LRR-IX	1.2e-163	scaffold35671-86013-89485	1	947	103.544	5.85	-0.145	plasmamembrane
CIL1015S0018	RLK-Pelle_LRR-IX	3.4e-161	scaffold76570-282375-286334	1	897	96.6561	5.5	-0.146	extracellular
CIL1006S0100	RLK-Pelle_LRR-IX	3.8e-152	scaffold75904-1760210-1763863	1	949	103.006	5.34	-0.15	plasmamembrane
CIL1060S0012	RLK-Pelle_LRR-IX	6.7e-151	scaffold80682-72285-76537	2	956	103.9	5.85	-0.14	plasmamembrane
CIL1043S0017	RLK-Pelle_LRR-IX	8.3e-148	scaffold79014-459962-464445	1	957	104.066	5.97	-0.159	plasmamembrane
CIL1433S0005	RLK-Pelle_LRR-IX	2.4e-143	scaffold116903-268610-273733	1	970	105.126	6.04	-0.151	cytoplasmic
CIL1068S0023	RLK-Pelle_LRR-IX	8.1e-138	scaffold81237-224253-228882	1	927	100.91	6.4	-0.122	chloroplast
CIL1180S0038	RLK-Pelle_LRR-V	1.3e-143	scaffold92904-514881-521223	15	720	78.286	6.77	-0.156	plasmamembrane
CIL1552S0027	RLK-Pelle_LRR-V	2.4e-141	scaffold128237-285990-294807	16	719	77.9507	5.88	-0.077	plasmamembrane
CIL0998S0061	RLK-Pelle_LRR-V	7.9e-139	scaffold75237-1217293-1226171	17	783	85.954	6.28	-0.287	plasmamembrane
CIL1143S0076	RLK-Pelle_LRR-V	7.6e-138	scaffold88459-816010-820675	9	547	59.5332	6.16	-0.31	nuclear
CIL0902S0141	RLK-Pelle_LRR-V	8e-137	scaffold69238-2078592-2087764	15	675	73.5251	6.2	-0.276	nuclear
CIL1526S0046	RLK-Pelle_LRR-V	5.4e-136	scaffold125570-691592-701988	16	792	86.5676	6.28	-0.284	plasmamembrane
CIL0059S0001	RLK-Pelle_LRR-V	1.3e-134	scaffold5226-14249-19172	7	550	61.1094	8.49	-0.212	nuclear
CIL1047S0100	RLK-Pelle_LRR-V	2.5e-113	scaffold79681-1357308-1362728	15	732	81.4281	8	-0.239	plasmamembrane
CIL1105S0034	RLK-Pelle_LRR-VI-1	1.9e-110	scaffold84459-934483-943783	8	812	90.311	8.37	-0.019	plasmamembrane
CIL1145S0085	RLK-Pelle_LRR-VI-1	1.3e-105	scaffold88681-786807-792216	6	763	83.34	8.67	0.027	extracellular
CIL1277S0031	RLK-Pelle_LRR-VI-1	1.2e-104	scaffold102014-497073-500961	6	738	81.8384	8.56	-0.01	plasmamembrane
CIL1229S0018	RLK-Pelle_LRR-VI-1	8.9e-101	scaffold97792-431016-435872	7	771	85.8098	8.53	0.012	plasmamembrane
CIL1535S0024	RLK-Pelle_LRR-VI-1	9.2e-98	scaffold126570-308291-311653	6	738	81.7383	9.19	-0.024	plasmamembrane
CIL1187S0071	RLK-Pelle_LRR-VI-1	1.4e-94	scaffold93570-774753-779688	6	758	83.1558	8.31	0.026	plasmamembrane
CIL1404S0017	RLK-Pelle_LRR-VI-1	5.1e-74	scaffold114570-263008-266269	4	515	56.3612	8.99	-0.043	extracellular
CIL1231S0043	RLK-Pelle_LRR-VI-2	1.9e-118	scaffold98014-404414-407936	8	536	59.4832	7.55	-0.194	plasmamembrane
CIL1127S0040	RLK-Pelle_LRR-VI-2	8.1e-118	scaffold86459-711387-715827	7	594	64.31	5.11	-0.154	cytoplasmic
CIL0893S0292	RLK-Pelle_LRR-VI-2	1.1e-117	scaffold68792-3263710-3268663	12	710	78.303	6.64	-0.137	plasmamembrane
CIL0972S0133	RLK-Pelle_LRR-VI-2	1.5e-117	scaffold73793-2237279-2241784	8	691	76.2417	5.17	-0.189	plasmamembrane
CIL0134S0022	RLK-Pelle_LRR-VI-2	1.4e-113	scaffold12338-300085-304445	5	527	57.7671	6.29	-0.118	chloroplast
CIL1197S0046	RLK-Pelle_LRR-VI-2	2.6e-105	scaffold94904-523890-529156	12	703	78.5855	6.31	-0.06	plasmamembrane
CIL1497S0056	RLK-Pelle_LRR-VI-2	2.5e-84	scaffold122792-444666-450573	13	658	72.8519	8.42	-0.128	plasmamembrane
CIL1114S0080	RLK-Pelle_LRR-VI-2	6.4e-78	scaffold85681-1538618-1539612	1	214	24.56	4.55	-0.274	cytoplasmic
CIL0993S0058	RLK-Pelle_LRR-VII-1	6.3e-131	scaffold75015-1177847-1182481	1	978	105.14	6.47	0.104	plasmamembrane
CIL1100S0077	RLK-Pelle_LRR-VII-1	2.5e-130	scaffold83904-1165842-1169693	2	886	96.5359	5.98	0.128	plasmamembrane
CIL1090S0042	RLK-Pelle_LRR-VII-1	3.1e-129	scaffold82793-573362-577679	1	964	104.673	6.06	0.009	plasmamembrane
CIL0923S0109	RLK-Pelle_LRR-VII-1	2.9e-125	scaffold70904-901373-905224	1	884	96.4652	6.24	0.126	plasmamembrane
CIL0984S0025	RLK-Pelle_LRR-VII-1	3.4e-125	scaffold74459-501405-505227	1	1008	110.455	8.32	-0.021	plasmamembrane
CIL0609S0002	RLK-Pelle_LRR-VII-2	2e-138	scaffold45360-14266-16722	0	818	90.401	5.89	-0.143	nuclear
CIL1119S0065	RLK-Pelle_LRR-VII-2	2e-138	scaffold85904-798486-800942	0	818	90.4951	5.89	-0.139	nuclear
CIL1306S0009	RLK-Pelle_LRR-VII-2	7.1e-136	scaffold104126-337237-339804	0	855	94.7724	5.56	-0.062	extracellular
CIL0893S0289	RLK-Pelle_LRR-VII-2	7.2e-70	scaffold68792-3241363-3244062	1	696	77.7113	9.65	-0.166	mitochondrial
CIL1231S0035	RLK-Pelle_LRR-VII-2	8.8e-69	scaffold98014-340848-343545	1	662	73.5039	9.45	-0.074	plasmamembrane
CIL0948S0223	RLK-Pelle_LRR-VII-3	2.9e-125	scaffold72348-2378205-2381624	0	1139	123.791	6.54	0.043	plasmamembrane
CIL1020S0105	RLK-Pelle_LRR-VII-3	2.1e-123	scaffold76792-1090293-1094205	0	1139	123.178	5.4	0.014	plasmamembrane
CIL1476S0005	RLK-Pelle_LRR-VIII-1	1.3e-130	scaffold121125-99067-109193	18	951	104.108	6.16	-0.127	nuclear
CIL1002S0129	RLK-Pelle_LRR-VIII-1	3.9e-127	scaffold75570-2242135-2249644	18	974	107.546	6.4	-0.181	plasmamembrane
CIL1246S0094	RLK-Pelle_LRR-VIII-1	9.6e-125	scaffold99125-811316-818792	16	894	98.4183	7.84	-0.136	plasmamembrane
CIL1229S0011	RLK-Pelle_LRR-VIII-1	3.4e-73	scaffold97792-312563-325245	2	164	18.661	9.06	0.097	extracellular
CIL1425S0048	RLK-Pelle_LRR-Xa	7.1e-133	scaffold116348-498936-500223	0	302	34.0862	5.74	-0.206	cytoplasmic
CIL0922S0101	RLK-Pelle_LRR-Xa	8.1e-132	scaffold70793-1224908-1228021	3	617	68.0196	7.52	-0.046	extracellular
CIL1030S0082	RLK-Pelle_LRR-Xa	9.1e-129	scaffold77459-1013986-1016557	0	609	66.2991	6.53	0.01	plasmamembrane
CIL1375S0033	RLK-Pelle_LRR-Xa	4e-126	scaffold111125-509090-511557	0	603	65.3168	6.24	-0.003	extracellular
CIL1325S0062	RLK-Pelle_LRR-Xa	2.6e-97	scaffold105792-584537-587135	0	618	68.2914	6.86	-0.118	extracellular
CIL1263S0052	RLK-Pelle_LRR-Xa	1.6e-94	scaffold100681-420008-422697	0	610	67.0612	8.77	-0.099	extracellular
CIL1086S0049	RLK-Pelle_LRR-Xb-1	2.4e-60	scaffold82459-684305-685936	0	337	37.2964	7.59	0.16	plasmamembrane
CIL0893S0367	RLK-Pelle_LRR-Xb-1	6.3e-59	scaffold68792-3988832-3990720	0	333	36.4855	6.46	0.212	plasmamembrane
CIL0246S0018	RLK-Pelle_LRR-Xb-1	2.9e-131	scaffold22227-249367-252980	0	1008	112.086	5.86	-0.195	nuclear
CIL0902S0137	RLK-Pelle_LRR-Xb-1	4e-129	scaffold69238-2043595-2047225	0	1061	115.555	5.6	-0.008	plasmamembrane
CIL1078S0071	RLK-Pelle_LRR-Xb-1	5e-129	scaffold81904-524650-529119	1	1052	115.077	6.15	-0.019	nuclear
CIL0962S0054	RLK-Pelle_LRR-Xb-1	7.3e-129	scaffold73459-1177395-1181806	0	1295	141.009	5.59	0.062	extracellular
CIL1361S0045	RLK-Pelle_LRR-Xb-1	1.2e-128	scaffold109903-533080-537801	0	1052	115.412	6.34	-0.007	plasmamembrane
CIL1032S0107	RLK-Pelle_LRR-Xb-1	1.3e-127	scaffold77681-1313406-1317369	0	1294	141.328	5.19	0.071	extracellular
CIL1526S0002	RLK-Pelle_LRR-Xb-1	6.5e-126	scaffold125570-38595-42372	0	1134	124.412	5.76	-0.056	nuclear
CIL1614S0001	RLK-Pelle_LRR-Xb-1	1.2e-125	scaffold135347-94788-98603	0	1135	124.155	5.81	-0.059	nuclear
CIL1312S0044	RLK-Pelle_LRR-Xb-1	9.7e-121	scaffold104459-482825-487047	0	1198	130.236	6.29	0.017	plasmamembrane
CIL0324S0017	RLK-Pelle_LRR-Xb-1	7e-103	scaffold32114-160353-162293	0	377	41.3613	5.83	-0.038	chloroplast
CIL0171S0002	RLK-Pelle_LRR-Xb-2	2.8e-142	scaffold15782-43883-48390	1	1109	121.562	5.94	-0.048	plasmamembrane
CIL1402S0034	RLK-Pelle_LRR-Xb-2	4.5e-137	scaffold114348-590420-594139	1	1097	120.126	5.93	0.043	plasmamembrane
CIL1447S0031	RLK-Pelle_LRR-XI-1	7.3e-102	scaffold118126-502064-506774	1	1260	137.12	5.18	0.033	extracellular
CIL0951S0170	RLK-Pelle_LRR-XI-1	2.9e-121	scaffold72459-2811463-2815479	1	1024	111.279	6.1	-0.044	extracellular
CIL0979S0177	RLK-Pelle_LRR-XI-1	3.4e-121	scaffold74237-2409528-2413917	1	1024	112.273	5.85	-0.092	extracellular
CIL0906S0115	RLK-Pelle_LRR-XI-1	1.2e-118	scaffold69793-2382040-2386733	1	988	108.933	6.63	-0.003	plasmamembrane
CIL1029S0032	RLK-Pelle_LRR-XI-1	7.7e-114	scaffold77348-292042-296001	1	1082	118.017	6.64	0.104	plasmamembrane
CIL0293S0019	RLK-Pelle_LRR-XI-1	2.2e-113	scaffold27448-193343-198029	1	1041	114.415	6.18	-0.034	plasmamembrane
CIL1416S0051	RLK-Pelle_LRR-XI-1	3.6e-113	scaffold115570-483835-489475	2	1084	119.091	6.34	-0.031	plasmamembrane
CIL0176S0010	RLK-Pelle_LRR-XI-1	4.8e-112	scaffold16115-49057-52963	1	1029	112.788	6.35	-0.013	plasmamembrane
CIL1495S0015	RLK-Pelle_LRR-XI-1	3.4e-111	scaffold122681-297163-301190	1	1153	125.069	5.58	-0.012	plasmamembrane
CIL1416S0044	RLK-Pelle_LRR-XI-1	7.2e-111	scaffold115570-412909-416648	1	1147	124.114	5.28	0.023	plasmamembrane
CIL0937S0005	RLK-Pelle_LRR-XI-1	1.1e-110	scaffold71460-40009-44208	1	990	107.723	6.01	0.046	plasmamembrane
CIL1371S0026	RLK-Pelle_LRR-XI-1	1.9e-110	scaffold110792-189501-193318	1	930	102.421	6.46	-0.014	extracellular
CIL0979S0179	RLK-Pelle_LRR-XI-1	1.1e-109	scaffold74237-2487720-2491114	1	986	108.953	5.83	-0.092	nuclear
CIL1081S0043	RLK-Pelle_LRR-XI-1	2.7e-109	scaffold82015-612395-615929	1	944	105.03	6.5	0.036	plasmamembrane
CIL1055S0087	RLK-Pelle_LRR-XI-1	1e-108	scaffold80349-835319-839118	1	952	104.89	6.14	0.05	plasmamembrane
CIL1293S0054	RLK-Pelle_LRR-XI-1	3e-108	scaffold103126-487665-491059	1	1023	110.809	6.23	0.042	plasmamembrane
CIL1055S0088	RLK-Pelle_LRR-XI-1	8.2e-108	scaffold80349-853244-856931	1	994	109.253	6.18	-0.12	nuclear
CIL0001S0028	RLK-Pelle_LRR-XI-1	1.8e-107	scaffold1-722804-726238	1	1018	111.368	6.14	0.053	plasmamembrane
CIL1386S0050	RLK-Pelle_LRR-XI-1	6.9e-106	scaffold112125-461788-466031	1	1089	119.756	5.68	0.022	plasmamembrane
CIL0987S0132	RLK-Pelle_LRR-XI-1	1.8e-105	scaffold74570-1178285-1182020	1	1071	119.148	7.06	-0.096	plasmamembrane
CIL1503S0012	RLK-Pelle_LRR-XI-1	1.9e-105	scaffold123458-137814-141859	1	975	108.075	5.82	-0.118	cytoplasmic
CIL0282S0004	RLK-Pelle_LRR-XI-1	7.2e-105	scaffold26004-50743-55155	2	993	110.812	8.38	-0.116	plasmamembrane
CIL1031S0141	RLK-Pelle_LRR-XI-1	2e-104	scaffold77570-1392887-1397437	2	966	107.632	5.82	-0.071	plasmamembrane
CIL0938S0143	RLK-Pelle_LRR-XI-1	6e-104	scaffold71682-2693314-2698527	1	1124	121.243	5.55	0.07	plasmamembrane
CIL0392S0007	RLK-Pelle_LRR-XI-1	7.3e-104	scaffold38226-61921-65431	1	1034	113.516	5.73	0.075	plasmamembrane
CIL1086S0052	RLK-Pelle_LRR-XI-1	4.4e-101	scaffold82459-726127-730091	1	999	110.035	5.28	-0.077	extracellular
CIL0893S0368	RLK-Pelle_LRR-XI-1	6.7e-100	scaffold68792-3994888-3998832	1	1035	113.848	5.52	-0.015	extracellular
CIL0170S0013	RLK-Pelle_LRR-XI-1	3e-99	scaffold15671-154311-158166	1	991	109.232	6.04	-0.057	plasmamembrane
CIL1591S0005	RLK-Pelle_LRR-XI-1	1.3e-96	scaffold132570-111523-112599	1	325	36.8254	6.27	-0.227	cytoplasmic
CIL1585S0002	RLK-Pelle_LRR-XI-1	2.4e-95	scaffold132014-8077-12030	2	1006	109.566	5.63	0.019	plasmamembrane
CIL1149S0075	RLK-Pelle_LRR-XI-1	2e-94	scaffold89237-865863-869439	1	880	96.0471	5.59	0.064	plasmamembrane
CIL1047S0120	RLK-Pelle_LRR-XI-1	2.2e-94	scaffold79681-1520535-1524447	2	890	97.4629	6.19	0.021	plasmamembrane
CIL1006S0055	RLK-Pelle_LRR-XI-1	6.4e-93	scaffold75904-1239670-1242873	1	940	104.947	8.76	-0.118	plasmamembrane
CIL1303S0021	RLK-Pelle_LRR-XI-1	1.7e-92	scaffold103793-424809-428033	1	1046	115.769	6.55	0.031	plasmamembrane
CIL1068S0102	RLK-Pelle_LRR-XI-1	2.7e-92	scaffold81237-1378953-1382502	2	405	44.9596	7.22	0.008	plasmamembrane
CIL1093S0111	RLK-Pelle_LRR-XI-1	4.6e-92	scaffold83237-997991-1001550	1	1040	114.891	6.17	-0.053	plasmamembrane
CIL1242S0028	RLK-Pelle_LRR-XI-1	4.7e-92	scaffold98792-227921-231513	1	1039	114.121	7.13	-0.043	plasmamembrane
CIL0970S0010	RLK-Pelle_LRR-XI-1	6.3e-92	scaffold73682-208638-211162	1	733	81.2995	8.76	-0.121	plasmamembrane
CIL0133S0005	RLK-Pelle_LRR-XI-1	5.8e-91	scaffold12227-51239-54315	2	647	70.9691	5.87	0.033	plasmamembrane
CIL1526S0041	RLK-Pelle_LRR-XI-1	9.7e-91	scaffold125570-617795-621305	1	1044	114.942	6.4	0.046	plasmamembrane
CIL0942S0152	RLK-Pelle_LRR-XI-1	1.2e-89	scaffold72015-1865413-1886078	6	855	96.1855	8.39	-0.052	plasmamembrane
CIL1454S0055	RLK-Pelle_LRR-XI-1	3.2e-85	scaffold118792-678267-682147	1	1093	118.471	5.59	0.027	plasmamembrane
CIL1034S0068	RLK-Pelle_LRR-XI-1	3.5e-85	scaffold77792-1262900-1266953	1	888	96.8864	5.8	0.003	cytoplasmic
CIL1130S0047	RLK-Pelle_LRR-XI-1	5.3e-80	scaffold86792-505966-510121	1	1214	134.209	6.39	-0.025	nuclear
CIL1310S0009	RLK-Pelle_LRR-XI-1	1.9e-60	scaffold104348-71541-72789	1	214	23.8737	6.35	0.044	plasmamembrane
CIL1038S0114	RLK-Pelle_LRR-XI-1	4.8e-47	scaffold78792-1203083-1203878	1	190	21.407	6.37	0.085	plasmamembrane
CIL1554S0017	RLK-Pelle_LRR-XI-1	3.1e-62	scaffold128459-184197-187293	0	1019	111.87	6.02	0.029	plasmamembrane
CIL1390S0007	RLK-Pelle_LRR-XI-1	5e-73	scaffold112792-60229-63852	1	950	103.678	8.92	0.071	plasmamembrane
CIL1390S0008	RLK-Pelle_LRR-XI-1	2.1e-73	scaffold112792-85264-88943	1	932	102.094	9.13	0.083	plasmamembrane
CIL1149S0038	RLK-Pelle_LRR-XI-1	5.4e-67	scaffold89237-538530-542670	1	886	97.063	6.47	0.027	plasmamembrane
CIL1143S0043	RLK-Pelle_LRR-XI-1	5.5e-77	scaffold88459-475800-480626	2	996	108.475	6.09	0.017	extracellular
CIL1147S0111	RLK-Pelle_LRR-XI-1	2.8e-81	scaffold89014-1134787-1185583	5	837	93.2694	6.24	-0.162	nuclear
CIL1198S0027	RLK-Pelle_LRR-XI-2	3.1e-107	scaffold95015-250163-252433	0	632	69.6466	9.03	-0.099	nuclear
CIL1216S0080	RLK-Pelle_LRR-XI-2	2.1e-80	scaffold96459-793685-796687	1	392	43.6515	7.1	-0.04	plasmamembrane
CIL1277S0072	RLK-Pelle_LRR-XI-2	2.5e-79	scaffold102014-1046601-1048732	1	393	44.0352	8.35	-0.042	plasmamembrane
CIL1135S0026	RLK-Pelle_LRR-XII-1	3.6e-113	scaffold87459-601395-704797	4	1173	128.735	6.06	-0.129	nuclear
CIL0929S0099	RLK-Pelle_LRR-XII-1	9e-104	scaffold71126-1093913-1100532	1	998	109.803	6.3	0.063	plasmamembrane
CIL1587S0017	RLK-Pelle_LRR-XII-1	2.4e-103	scaffold132236-283807-288737	3	1075	120.032	8.95	0.093	plasmamembrane
CIL1136S0016	RLK-Pelle_LRR-XII-1	7.3e-103	scaffold87570-392788-396250	1	1027	112.604	5.98	-0.026	plasmamembrane
CIL1099S0084	RLK-Pelle_LRR-XII-1	3.9e-101	scaffold83793-983677-988392	3	957	105.382	7.52	0.03	plasmamembrane
CIL1178S0027	RLK-Pelle_LRR-XII-1	6.9e-98	scaffold92682-343625-347571	1	982	107.998	6.09	0.021	plasmamembrane
CIL1321S0049	RLK-Pelle_LRR-XII-1	5.4e-97	scaffold105459-835117-838384	1	1015	110.503	8.51	0.046	plasmamembrane
CIL1055S0042	RLK-Pelle_LRR-XII-1	9.2e-97	scaffold80349-301863-305614	1	1036	114.761	6.53	0.062	plasmamembrane
CIL1030S0008	RLK-Pelle_LRR-XII-1	7.1e-90	scaffold77459-162630-165894	2	920	100.361	7.02	0.083	plasmamembrane
CIL1393S0025	RLK-Pelle_LRR-XII-1	3.1e-86	scaffold113125-276484-280712	1	1162	127.818	5.84	0.036	plasmamembrane
CIL0902S0049	RLK-Pelle_LRR-XIIIa	5.9e-136	scaffold69238-723390-739644	11	555	60.7624	5.3	-0.033	plasmamembrane
CIL1157S0056	RLK-Pelle_LRR-XIIIa	2e-134	scaffold90014-477625-487990	13	595	65.7204	5.87	-0.065	plasmamembrane
CIL1137S0052	RLK-Pelle_LRR-XIIIa	6.9e-132	scaffold87681-1059073-1065781	12	603	66.8927	5.9	-0.084	plasmamembrane
CIL1193S0038	RLK-Pelle_LRR-XIIIa	7.5e-131	scaffold94237-602848-605040	4	350	39.4395	7.14	-0.131	plasmamembrane
CIL1271S0048	RLK-Pelle_LRR-XIIIb	7.7e-158	scaffold101459-538662-546556	26	1076	119.305	6.52	-0.037	plasmamembrane
CIL1562S0018	RLK-Pelle_LRR-XIIIb	3.9e-156	scaffold129125-302603-309906	26	987	109.463	5.85	-0.065	extracellular
CIL0183S0010	RLK-Pelle_LRR-XIIIb	1e-154	scaffold16782-103167-112260	26	989	109.053	5.88	-0.042	plasmamembrane
CIL0125S0004	RLK-Pelle_LRR-XIV	1.4e-147	scaffold11116-38296-43292	3	900	98.6332	7.01	-0.107	plasmamembrane
CIL1315S0017	RLK-Pelle_LRR-XIV	9.5e-136	scaffold104681-390359-395497	3	824	90.2508	5.92	-0.13	plasmamembrane
CIL1190S0048	RLK-Pelle_LRR-XIV	1.2e-75	scaffold93904-489692-492782	1	689	75.2099	9.07	-0.037	plasmamembrane
CIL0838S0001	RLK-Pelle_LRR-XIV	1.1e-68	scaffold63460-9-1945	1	365	40.9448	5.86	-0.153	cytoplasmic
CIL1286S0016	RLK-Pelle_LRR-XIV	1.1e-68	scaffold102682-256157-259319	2	674	74.3234	7.21	0.004	plasmamembrane
CIL1106S0063	RLK-Pelle_LRR-XV	1.4e-128	scaffold84570-1043090-1047085	0	1143	124.027	7.5	0.066	plasmamembrane
CIL0006S0014	RLK-Pelle_LRR-XV	8.9e-77	scaffold338-293171-298289	2	252	28.1638	9.13	0.229	plasmamembrane
CIL1268S0029	RLK-Pelle_LysM	3e-103	scaffold101347-502192-510033	10	672	74.3221	6.03	-0.049	plasmamembrane
CIL1220S0004	RLK-Pelle_LysM	8e-100	scaffold96903-186462-194949	11	620	67.5179	6.25	-0.058	plasmamembrane
CIL0394S0021	RLK-Pelle_LysM	1e-98	scaffold38448-275827-297231	9	620	67.5544	6.06	0.031	plasmamembrane
CIL1230S0082	RLK-Pelle_LysM	3e-94	scaffold97903-770091-771299	0	310	34.6002	6.06	-0.31	cytoplasmic
CIL1464S0020	RLK-Pelle_LysM	2.5e-91	scaffold120014-332235-334666	0	649	71.3338	5.17	-0.103	plasmamembrane
CIL0922S0049	RLK-Pelle_LysM	9.8e-90	scaffold70793-567065-569677	7	324	36.0705	7.3	-0.087	cytoplasmic
CIL1196S0041	RLK-Pelle_LysM	1.8e-82	scaffold94459-532849-534123	0	424	47.0718	8.32	-0.466	chloroplast
CIL1473S0003	RLK-Pelle_LysM	9.1e-80	scaffold121014-32327-33664	0	445	49.3084	8.91	-0.473	nuclear
CIL0344S0013	RLK-Pelle_LysM	1.2e-79	scaffold34226-104957-111245	9	630	70.2268	6.49	0.022	plasmamembrane
CIL1145S0081	RLK-Pelle_LysM	1.2e-77	scaffold88681-726998-729088	0	677	74.4476	8.58	-0.124	plasmamembrane
CIL1404S0019	RLK-Pelle_LysM	2.7e-77	scaffold114570-272277-274782	0	680	75.2543	6.87	-0.184	plasmamembrane
CIL1112S0095	RLK-Pelle_LysM	1.3e-76	scaffold85459-1182228-1189892	10	616	67.7742	6.05	-0.116	plasmamembrane
CIL0394S0014	RLK-Pelle_LysM	1.3e-47	scaffold38448-196163-206738	8	590	65.1528	6.6	-0.027	plasmamembrane
CIL1153S0068	RLK-Pelle_LysM	6.7e-57	scaffold89570-690361-694677	1	680	75.7998	5.96	-0.078	plasmamembrane
CIL1224S0037	RLK-Pelle_PERK-1	3.3e-159	scaffold97237-926912-931976	7	632	67.0181	8.31	-0.558	nuclear
CIL1190S0038	RLK-Pelle_PERK-1	6.8e-154	scaffold93904-398634-402568	8	644	68.8148	6.77	-0.584	nuclear
CIL1184S0039	RLK-Pelle_PERK-1	1.1e-152	scaffold93348-543964-553284	7	566	61.2449	6.22	-0.43	nuclear
CIL1543S0011	RLK-Pelle_PERK-1	1.8e-151	scaffold127459-111579-117417	7	677	71.2473	5.9	-0.67	nuclear
CIL1476S0040	RLK-Pelle_PERK-1	5.7e-146	scaffold121125-349228-352442	6	390	43.0296	6.12	-0.22	chloroplast
CIL0331S0006	RLK-Pelle_PERK-1	4.3e-129	scaffold33114-111738-116177	7	626	66.7469	6.32	-0.456	nuclear
CIL1505S0057	RLK-Pelle_PERK-1	3.5e-124	scaffold123569-532612-537973	7	730	77.5701	6.05	-0.565	nuclear
CIL0010S0006	RLK-Pelle_PERK-1	3.9e-124	scaffold671-102475-108085	8	703	73.9698	6.61	-0.472	nuclear
CIL0948S0083	RLK-Pelle_PERK-1	1.9e-121	scaffold72348-1308490-1315973	7	678	71.9549	6.55	-0.43	nuclear
CIL1246S0122	RLK-Pelle_PERK-1	9.4e-121	scaffold99125-1097326-1102190	7	743	78.7776	8.59	-0.254	nuclear
CIL1218S0031	RLK-Pelle_PERK-1	8.4e-92	scaffold96570-780522-785187	7	614	65.2827	9.38	-0.517	nuclear
CIL1505S0039	RLK-Pelle_PERK-2	6.7e-71	scaffold123569-402000-405461	5	490	54.0159	8.43	-0.527	nuclear
CIL1317S0050	RLK-Pelle_PERK-2	1.7e-163	scaffold104904-609246-614589	8	749	82.2148	6.31	-0.425	nuclear
CIL1407S0014	RLK-Pelle_PERK-2	5.1e-150	scaffold114904-185060-218165	15	1604	179.348	6.73	-0.132	plasmamembrane
CIL1099S0019	RLK-Pelle_PERK-2	2.6e-128	scaffold83793-256949-263177	7	618	68.1438	7.53	-0.274	nuclear
CIL1131S0078	RLK-Pelle_PERK-2	5.5e-128	scaffold86903-835018-839987	8	727	80.1223	5.94	-0.455	nuclear
CIL1473S0020	RLK-Pelle_PERK-2	3.6e-101	scaffold121014-321122-327013	7	715	79.4676	8.3	-0.353	nuclear
CIL1082S0106	RLK-Pelle_RKF3	1.1e-102	scaffold82126-950092-952613	0	652	71.8593	5.61	-0.065	extracellular
CIL1164S0087	RLK-Pelle_RKF3	1.1e-101	scaffold91014-1208951-1210809	0	617	67.939	8.02	-0.042	plasmamembrane
CIL1087S0081	RLK-Pelle_RKF3	1.9e-101	scaffold82571-1241815-1244147	0	639	70.58	6.69	-0.036	plasmamembrane
CIL0938S0048	RLK-Pelle_RKF3	5.2e-101	scaffold71682-1008711-1011057	0	651	71.2465	5.74	-0.042	plasmamembrane
CIL0644S0033	RLK-Pelle_RKF3	3.3e-97	scaffold47014-413401-415209	0	602	66.4908	7.99	-0.007	plasmamembrane
CIL0644S0034	RLK-Pelle_RKF3	3.3e-97	scaffold47014-439063-441731	0	597	65.8772	7.45	0.01	plasmamembrane
CIL1090S0045	RLK-Pelle_RLCK-II	2.3e-105	scaffold82793-607262-611878	4	571	63.3556	9.51	-0.441	nuclear
CIL1324S0053	RLK-Pelle_RLCK-II	4e-105	scaffold105681-804918-810009	4	545	60.3329	9.43	-0.479	nuclear
CIL1197S0085	RLK-Pelle_RLCK-IV	3.6e-143	scaffold94904-923215-925919	5	437	48.3284	8.73	-0.404	chloroplast
CIL0982S0017	RLK-Pelle_RLCK-IV	2.5e-136	scaffold74348-202653-205763	5	440	48.8432	9.09	-0.385	nuclear
CIL0064S0025	RLK-Pelle_RLCK-IV	3.7e-132	scaffold5560-259141-263550	5	454	50.6466	9.53	-0.471	mitochondrial
CIL1584S0005	RLK-Pelle_RLCK-IV	1e-126	scaffold131903-60801-67016	8	498	55.6381	8.91	-0.18	mitochondrial
CIL1003S0150	RLK-Pelle_RLCK-IV	1.4e-123	scaffold75681-2398498-2402524	6	500	55.6541	8.92	-0.209	cytoplasmic
CIL0948S0049	RLK-Pelle_RLCK-IXa	1.3e-118	scaffold72348-946260-951174	6	397	43.8952	7.05	-0.118	plasmamembrane
CIL0972S0053	RLK-Pelle_RLCK-IXa	1.6e-118	scaffold73793-859724-864259	9	382	41.6425	6.47	-0.068	chloroplast
CIL1166S0040	RLK-Pelle_RLCK-IXa	9.6e-87	scaffold91236-712534-719567	7	412	45.8928	8.42	-0.139	mitochondrial
CIL1506S0027	RLK-Pelle_RLCK-IXb	1.3e-122	scaffold123681-194390-198544	6	695	76.977	9.05	-0.486	nuclear
CIL0243S0002	RLK-Pelle_RLCK-IXb	8.4e-122	scaffold22003-8287-11103	3	547	61.3988	8.87	-0.563	nuclear
CIL1333S0039	RLK-Pelle_RLCK-IXb	5.2e-121	scaffold106570-318556-322386	9	771	86.0836	6.96	-0.376	nuclear
CIL1615S0017	RLK-Pelle_RLCK-IXb	5.8e-121	scaffold135458-411247-416237	8	733	81.6802	6.58	-0.378	nuclear
CIL1131S0046	RLK-Pelle_RLCK-IXb	5.3e-120	scaffold86903-566056-572169	8	760	84.688	5.83	-0.394	nuclear
CIL1393S0041	RLK-Pelle_RLCK-IXb	6e-116	scaffold113125-434178-439948	7	727	81.5259	6.06	-0.485	nuclear
CIL0940S0108	RLK-Pelle_RLCK-IXb	7e-114	scaffold71793-1461090-1469094	9	867	96.761	8.45	-0.309	nuclear
CIL0009S0020	RLK-Pelle_RLCK-IXb	7.1e-113	scaffold560-271075-280589	9	807	90.2629	6.42	-0.375	nuclear
CIL0061S0011	RLK-Pelle_RLCK-IXb	1.5e-112	scaffold5337-159314-166932	8	887	99.1977	5.89	-0.426	nuclear
CIL1167S0065	RLK-Pelle_RLCK-IXb	7.3e-109	scaffold91347-1056895-1065031	7	727	81.0772	5.91	-0.326	cytoplasmic
CIL1330S0058	RLK-Pelle_RLCK-IXb	1.8e-108	scaffold106348-615111-621849	8	893	100.511	5.98	-0.359	cytoplasmic
CIL0061S0012	RLK-Pelle_RLCK-IXb	3.3e-102	scaffold5337-196194-201719	7	744	83.8605	7.84	-0.492	nuclear
CIL1553S0005	RLK-Pelle_RLCK-IXb	2.5e-101	scaffold128348-160303-168533	8	749	84.6629	5.43	-0.288	cytoplasmic
CIL1330S0061	RLK-Pelle_RLCK-IXb	8.9e-101	scaffold106348-664706-670375	8	849	96.0808	6.33	-0.468	nuclear
CIL1402S0029	RLK-Pelle_RLCK-IXb	1.8e-93	scaffold114348-380450-384006	2	326	36.6414	6.56	-0.135	nuclear
CIL1246S0091	RLK-Pelle_RLCK-IXb	8.5e-88	scaffold99125-796664-798062	1	266	29.3692	6.44	-0.016	nuclear
CIL1143S0055	RLK-Pelle_RLCK-IXb	4.4e-85	scaffold88459-599618-600742	0	256	28.4649	5.37	-0.002	cytoplasmic
CIL1329S0001	RLK-Pelle_RLCK-IXb	1.4e-76	scaffold106267-10-1017	0	238	26.851	6.23	-0.204	cytoplasmic
CIL1416S0072	RLK-Pelle_RLCK-IXb	2.8e-76	scaffold115570-634157-635867	2	279	30.7418	5.61	0.076	cytoplasmic
CIL0049S0022	RLK-Pelle_RLCK-IXb	1.9e-52	scaffold4226-319918-325259	7	813	92.8273	5.84	-0.519	nuclear
CIL1173S0045	RLK-Pelle_RLCK-IXb	4.5e-50	scaffold92126-637497-642749	7	816	92.7214	6.09	-0.471	nuclear
CIL0294S0003	RLK-Pelle_RLCK-IXb	2e-55	scaffold27559-33178-37889	3	270	30.7495	6.3	-0.114	nuclear
CIL1424S0013	RLK-Pelle_RLCK-Os	3e-131	scaffold116237-351175-354446	2	477	53.332	5.95	-0.269	chloroplast
CIL1424S0012	RLK-Pelle_RLCK-Os	5e-109	scaffold116237-342125-344105	1	430	48.9763	6.94	-0.219	plasmamembrane
CIL1333S0017	RLK-Pelle_RLCK-Os	3.2e-103	scaffold106570-182284-184599	2	408	45.6183	6.43	-0.178	cytoplasmic
CIL0893S0191	RLK-Pelle_RLCK-V	6.8e-160	scaffold68792-2187176-2195849	8	527	58.868	8.17	-0.438	cytoplasmic
CIL1594S0006	RLK-Pelle_RLCK-V	1e-159	scaffold133125-33192-38466	7	510	56.7417	8.11	-0.398	cytoplasmic
CIL0899S0089	RLK-Pelle_RLCK-V	2.3e-158	scaffold69125-1825616-1828852	6	534	59.5367	6.78	-0.401	chloroplast
CIL0917S0149	RLK-Pelle_RLCK-V	4.6e-158	scaffold70349-2212822-2215855	6	524	58.2579	6.59	-0.453	chloroplast
CIL1197S0075	RLK-Pelle_RLCK-V	8.9e-157	scaffold94904-778911-781972	5	466	52.1873	6.9	-0.054	plasmamembrane
CIL1037S0068	RLK-Pelle_RLCK-V	2.3e-156	scaffold78348-1051160-1054842	6	505	56.045	7.06	-0.35	chloroplast
CIL0205S0009	RLK-Pelle_RLCK-V	9e-155	scaffold18559-54352-57169	6	504	56.1561	8.36	-0.336	mitochondrial
CIL1339S0002	RLK-Pelle_RLCK-V	3.1e-154	scaffold107681-37544-42430	7	504	56.327	6.3	-0.359	cytoplasmic
CIL1190S0044	RLK-Pelle_RLCK-V	4.5e-152	scaffold93904-441572-445970	7	476	52.5946	8.81	-0.177	chloroplast
CIL1078S0068	RLK-Pelle_RLCK-V	2.4e-121	scaffold81904-479123-484192	7	468	51.5882	8.22	-0.183	chloroplast
CIL0982S0034	RLK-Pelle_RLCK-V	4.2e-117	scaffold74348-408134-409327	4	264	29.8819	6.15	-0.515	cytoplasmic
CIL0974S0060	RLK-Pelle_RLCK-V	1e-110	scaffold73904-1213617-1216618	5	421	48.2774	8.61	-0.038	plasmamembrane
CIL0037S0022	RLK-Pelle_RLCK-VI	6.8e-119	scaffold3226-210787-214519	8	471	52.2544	6.45	-0.369	nuclear
CIL0049S0020	RLK-Pelle_RLCK-VI	1.2e-117	scaffold4226-280953-285090	7	477	53.3393	6.16	-0.427	nuclear
CIL1132S0014	RLK-Pelle_RLCK-VI	1.1e-116	scaffold87015-339986-343571	8	421	47.5549	9.02	-0.214	chloroplast
CIL0937S0011	RLK-Pelle_RLCK-VI	1.1e-112	scaffold71460-105531-108734	5	646	72.3121	5.22	-0.511	nuclear
CIL1154S0026	RLK-Pelle_RLCK-VI	1.2e-109	scaffold89681-595629-600182	5	523	57.8915	9.25	-0.287	chloroplast
CIL0047S0014	RLK-Pelle_RLCK-VI	2.2e-106	scaffold4115-213798-217827	9	769	84.6645	6.6	-0.279	nuclear
CIL1133S0019	RLK-Pelle_RLCK-VI	6e-105	scaffold87237-195797-199176	9	690	76.4049	6.14	-0.348	cytoplasmic
CIL1173S0050	RLK-Pelle_RLCK-VI	3.5e-100	scaffold92126-697655-701981	7	474	52.4321	5.83	-0.372	chloroplast
CIL1253S0017	RLK-Pelle_RLCK-VI	1.2e-99	scaffold99681-343422-347251	9	700	76.8671	5.52	-0.183	nuclear
CIL1003S0036	RLK-Pelle_RLCK-VI	4.1e-99	scaffold75681-320240-323642	9	689	76.3939	7.53	-0.369	chloroplast
CIL1203S0028	RLK-Pelle_RLCK-VI	1.8e-98	scaffold95348-427096-430382	9	595	66.2392	8.56	-0.397	nuclear
CIL0899S0147	RLK-Pelle_RLCK-VI	7.8e-93	scaffold69125-2569111-2572288	5	431	48.9907	5.92	-0.346	cytoplasmic
CIL1424S0009	RLK-Pelle_RLCK-VI	3.2e-96	scaffold116237-315563-318388	6	384	43.4201	5.68	-0.381	cytoplasmic
CIL1147S0058	RLK-Pelle_RLCK-VI	4.4e-96	scaffold89014-534078-537599	7	792	86.5496	5.54	-0.059	chloroplast
CIL1546S0048	RLK-Pelle_RLCK-VIIa-1	2.1e-158	scaffold127681-359327-386421	4	373	41.3974	9.19	-0.413	mitochondrial
CIL1003S0057	RLK-Pelle_RLCK-VIIa-1	1.5e-157	scaffold75681-590794-594493	4	371	41.1874	9.06	-0.369	nuclear
CIL0166S0014	RLK-Pelle_RLCK-VIIa-1	1.2e-151	scaffold15226-220704-222879	4	434	47.7077	6.57	-0.482	nuclear
CIL0996S0024	RLK-Pelle_RLCK-VIIa-1	2.7e-149	scaffold75126-395411-399617	4	423	46.8792	8.22	-0.551	nuclear
CIL1427S0001	RLK-Pelle_RLCK-VIIa-1	2.1e-147	scaffold116570-11689-14159	4	430	47.553	6.34	-0.362	cytoplasmic
CIL0942S0226	RLK-Pelle_RLCK-VIIa-1	6.1e-138	scaffold72015-2837711-2841367	5	392	43.8774	8.3	-0.382	cytoplasmic
CIL1219S0037	RLK-Pelle_RLCK-VIIa-1	1e-128	scaffold96681-368497-383152	4	512	56.1512	9.11	-0.652	nuclear
CIL1405S0038	RLK-Pelle_RLCK-VIIa-1	6e-128	scaffold114681-245048-247721	4	412	45.8845	4.93	-0.403	cytoplasmic
CIL0112S0019	RLK-Pelle_RLCK-VIIa-1	1.7e-127	scaffold9781-313934-319492	4	462	51.7463	8.41	-0.646	nuclear
CIL0917S0140	RLK-Pelle_RLCK-VIIa-1	1.1e-124	scaffold70349-1730729-1734125	3	350	39.2914	9.23	-0.133	plasmamembrane
CIL1012S0098	RLK-Pelle_RLCK-VIIa-1	1.6e-124	scaffold76459-1341521-1345291	5	402	44.3942	8.53	-0.356	nuclear
CIL1305S0062	RLK-Pelle_RLCK-VIIa-1	1.2e-119	scaffold104015-827437-831732	4	420	46.5942	8.8	-0.486	cytoplasmic
CIL1025S0130	RLK-Pelle_RLCK-VIIa-1	4e-69	scaffold77126-1642230-1649184	5	401	43.2834	8.29	-0.302	chloroplast
CIL1324S0017	RLK-Pelle_RLCK-VIIa-2	2e-144	scaffold105681-292964-299059	5	431	47.6863	8.96	-0.393	nuclear
CIL0176S0067	RLK-Pelle_RLCK-VIIa-2	2e-143	scaffold16115-441025-446496	5	479	52.7558	9.04	-0.501	mitochondrial
CIL1277S0046	RLK-Pelle_RLCK-VIIa-2	3e-143	scaffold102014-681775-688820	6	497	55.064	8.61	-0.594	nuclear
CIL1092S0008	RLK-Pelle_RLCK-VIIa-2	3.1e-143	scaffold82904-146171-154320	5	482	53.6125	9.23	-0.619	nuclear
CIL1128S0055	RLK-Pelle_RLCK-VIIa-2	6.1e-143	scaffold86570-1376155-1379395	5	411	45.5937	9.35	-0.469	mitochondrial
CIL1402S0011	RLK-Pelle_RLCK-VIIa-2	6.6e-143	scaffold114348-251667-255392	6	403	44.6917	9.28	-0.408	chloroplast
CIL1358S0009	RLK-Pelle_RLCK-VIIa-2	5e-142	scaffold109681-124159-128456	5	430	47.6915	9.38	-0.451	nuclear
CIL1499S0043	RLK-Pelle_RLCK-VIIa-2	3.3e-140	scaffold123014-747016-749348	4	467	52.7963	9.12	-0.57	nuclear
CIL1611S0017	RLK-Pelle_RLCK-VIIa-2	1.3e-139	scaffold135125-302339-304667	4	461	51.7478	9.09	-0.544	nuclear
CIL0990S0142	RLK-Pelle_RLCK-VIIa-2	2.9e-139	scaffold74793-1856683-1859810	5	398	44.0779	9.1	-0.45	chloroplast
CIL1525S0040	RLK-Pelle_RLCK-VIIa-2	3.3e-139	scaffold125348-400291-403177	5	413	45.8891	9.25	-0.437	nuclear
CIL1025S0011	RLK-Pelle_RLCK-VIIa-2	3.4e-139	scaffold77126-336212-340304	5	443	49.7617	8.94	-0.537	nuclear
CIL1325S0041	RLK-Pelle_RLCK-VIIa-2	1e-138	scaffold105792-365773-369449	5	485	53.0854	9.62	-0.427	chloroplast
CIL1277S0029	RLK-Pelle_RLCK-VIIa-2	1e-138	scaffold102014-434339-438989	5	414	45.6651	9.64	-0.382	mitochondrial
CIL0996S0044	RLK-Pelle_RLCK-VIIa-2	4.8e-138	scaffold75126-699897-703997	5	443	50.5805	8.89	-0.631	nuclear
CIL1378S0029	RLK-Pelle_RLCK-VIIa-2	9.4e-138	scaffold111459-419992-422664	4	452	50.6782	9.72	-0.397	mitochondrial
CIL0922S0210	RLK-Pelle_RLCK-VIIa-2	1e-137	scaffold70793-2022685-2026058	5	365	40.7567	9.43	-0.389	mitochondrial
CIL1094S0060	RLK-Pelle_RLCK-VIIa-2	3.7e-137	scaffold83348-850549-855694	7	545	59.4626	8.98	-0.36	mitochondrial
CIL1584S0017	RLK-Pelle_RLCK-VIIa-2	1.9e-136	scaffold131903-155626-157628	4	467	52.6048	6.98	-0.52	nuclear
CIL0909S0055	RLK-Pelle_RLCK-VIIa-2	3.5e-136	scaffold70015-532078-536101	5	419	45.6209	9.38	-0.414	chloroplast
CIL1264S0007	RLK-Pelle_RLCK-VIIa-2	4.4e-136	scaffold100792-253465-258635	5	387	42.362	9.2	-0.341	mitochondrial
CIL1602S0001	RLK-Pelle_RLCK-VIIa-2	8.2e-136	scaffold133903-15371-17477	4	462	51.9322	8.64	-0.463	nuclear
CIL1048S0074	RLK-Pelle_RLCK-VIIa-2	2.4e-134	scaffold79792-1246242-1250123	5	412	45.5438	9.42	-0.408	mitochondrial
CIL0976S0048	RLK-Pelle_RLCK-VIIa-2	1.9e-132	scaffold74015-1142384-1148126	5	395	43.3505	9.37	-0.397	mitochondrial
CIL0902S0216	RLK-Pelle_RLCK-VIIa-2	2.7e-132	scaffold69238-3023841-3028029	5	432	47.9103	9.49	-0.576	mitochondrial
CIL1012S0097	RLK-Pelle_RLCK-VIIa-2	3.1e-132	scaffold76459-1331698-1335509	5	419	46.4467	9.17	-0.496	mitochondrial
CIL1106S0032	RLK-Pelle_RLCK-VIIa-2	6e-130	scaffold84570-740617-746386	3	390	43.7709	9.69	-0.503	mitochondrial
CIL1402S0010	RLK-Pelle_RLCK-VIIa-2	6.6e-129	scaffold114348-246915-249829	3	467	52.8248	6.02	-0.451	cytoplasmic
CIL1122S0022	RLK-Pelle_RLCK-VIIa-2	1.1e-128	scaffold86126-158050-163272	4	423	48.5125	9.32	-0.561	nuclear
CIL1457S0001	RLK-Pelle_RLCK-VIIa-2	8e-127	scaffold119014-4016-10413	3	386	42.834	9.77	-0.456	mitochondrial
CIL1304S0038	RLK-Pelle_RLCK-VIIa-2	1.5e-126	scaffold103904-579588-584532	4	424	48.064	9.45	-0.545	mitochondrial
CIL1348S0051	RLK-Pelle_RLCK-VIIa-2	4.8e-123	scaffold108681-726664-730415	4	407	46.1087	9.67	-0.489	mitochondrial
CIL0940S0029	RLK-Pelle_RLCK-VIIa-2	4.4e-115	scaffold71793-427731-436151	5	417	45.9866	9.72	-0.4	mitochondrial
CIL1196S0036	RLK-Pelle_RLCK-VIIa-2	3.9e-108	scaffold94459-495921-497735	3	307	35.2255	8.29	-0.359	mitochondrial
CIL1375S0025	RLK-Pelle_RLCK-VIIa-2	1.7e-90	scaffold111125-378784-386924	6	271	30.5458	7.68	-0.359	cytoplasmic
CIL1310S0053	RLK-Pelle_RLCK-VIIa-2	2.4e-75	scaffold104348-677610-680820	3	268	29.2938	9.56	-0.361	mitochondrial
CIL1263S0063	RLK-Pelle_RLCK-VIIa-2	2.9e-95	scaffold100681-539709-543233	4	270	29.9464	9.85	-0.413	mitochondrial
CIL0897S0043	RLK-Pelle_RLCK-VIIb	2.8e-165	scaffold69014-844152-846911	7	361	40.789	9.33	-0.329	mitochondrial
CIL0993S0026	RLK-Pelle_RLCK-VIII	2.9e-170	scaffold75015-567065-572629	7	403	44.6902	7.68	-0.396	cytoplasmic
CIL1169S0037	RLK-Pelle_RLCK-VIII	5.3e-168	scaffold91460-536928-542961	7	403	44.7631	8.81	-0.454	mitochondrial
CIL1028S0080	RLK-Pelle_RLCK-VIII	8.7e-119	scaffold77237-1478700-1480994	5	328	35.6466	6.41	-0.249	cytoplasmic
CIL1153S0128	RLK-Pelle_RLCK-X	1.3e-134	scaffold89570-1200375-1204117	9	407	44.5667	6.5	0.044	cytoplasmic
CIL1030S0056	RLK-Pelle_RLCK-X	9.6e-99	scaffold77459-516675-520735	9	453	50.4524	8.03	-0.078	plasmamembrane
CIL1030S0022	RLK-Pelle_RLCK-XI	2.9e-66	scaffold77459-248467-251108	0	716	81.0819	8.42	-0.529	plasmamembrane
CIL1328S0030	RLK-Pelle_RLCK-XI	1e-72	scaffold106237-518571-520686	0	667	74.8622	8.86	-0.578	nuclear
CIL1519S0027	RLK-Pelle_RLCK-XI	4.4e-69	scaffold124904-420847-423415	0	668	74.9572	9.62	-0.64	nuclear
CIL0064S0004	RLK-Pelle_RLCK-XII-1	2.7e-142	scaffold5560-20265-24274	9	488	54.704	5.95	-0.386	nuclear
CIL0951S0066	RLK-Pelle_RLCK-XII-1	4.5e-141	scaffold72459-870251-874258	9	489	54.7402	5.83	-0.34	cytoplasmic
CIL0156S0021	RLK-Pelle_RLCK-XII-1	7.4e-140	scaffold14337-131871-137066	8	512	57.8938	5.93	-0.438	cytoplasmic
CIL1497S0045	RLK-Pelle_RLCK-XII-1	4.2e-139	scaffold122792-352854-360992	11	488	54.8243	5.66	-0.377	cytoplasmic
CIL1256S0031	RLK-Pelle_RLCK-XII-1	5.5e-138	scaffold99903-559072-565228	8	374	42.3593	5.64	-0.37	nuclear
CIL1505S0018	RLK-Pelle_RLCK-XII-1	1.1e-136	scaffold123569-164760-171993	9	493	55.4825	5.82	-0.319	cytoplasmic
CIL1179S0031	RLK-Pelle_RLCK-XII-1	4.3e-136	scaffold92793-680378-689811	9	489	54.7403	5.99	-0.387	cytoplasmic
CIL0917S0064	RLK-Pelle_RLCK-XII-1	7e-136	scaffold70349-910917-916970	8	523	58.8674	6.16	-0.528	nuclear
CIL1318S0014	RLK-Pelle_RLCK-XII-1	6.1e-134	scaffold105015-202040-207759	8	511	57.4091	5.85	-0.511	nuclear
CIL0381S0008	RLK-Pelle_RLCK-XII-1	1.3e-90	scaffold37337-85205-86861	5	240	27.2631	8.8	-0.345	extracellular
CIL1295S0047	RLK-Pelle_RLCK-XII-2	2.9e-57	scaffold103348-493800-494937	0	322	36.8296	8.89	-0.292	cytoplasmic
CIL1295S0048	RLK-Pelle_RLCK-XII-2	3.6e-57	scaffold103348-495612-496658	0	348	39.8359	8.65	-0.304	cytoplasmic
CIL1100S0112	RLK-Pelle_RLCK-XII-2	8.7e-55	scaffold83904-1469693-1470496	0	267	29.9598	9.63	-0.128	plasmamembrane
CIL1295S0050	RLK-Pelle_RLCK-XII-2	9.4e-55	scaffold103348-540442-541795	0	336	38.782	8.92	-0.253	cytoplasmic
CIL1294S0020	RLK-Pelle_RLCK-XII-2	3.5e-54	scaffold103237-364553-366047	1	402	45.4701	8.37	-0.321	cytoplasmic
CIL0902S0054	RLK-Pelle_RLCK-XIII	2.1e-123	scaffold69238-805476-807453	1	379	42.0215	8.32	-0.185	nuclear
CIL1139S0046	RLK-Pelle_RLCK-XIII	2.8e-117	scaffold87903-1194429-1196454	1	375	41.7861	8.53	-0.213	nuclear
CIL1126S0031	RLK-Pelle_RLCK-XV	3.2e-148	scaffold86348-249666-253407	3	365	41.0868	6.44	-0.388	cytoplasmic
CIL1562S0030	RLK-Pelle_RLCK-XV	3.4e-138	scaffold129125-414619-416838	3	378	43.0414	6.79	-0.363	cytoplasmic
CIL1203S0027	RLK-Pelle_RLCK-XV	2.1e-126	scaffold95348-408488-418792	5	487	54.0568	5.59	-0.153	cytoplasmic
CIL0957S0166	RLK-Pelle_RLCK-XV	5.1e-87	scaffold72682-2401054-2405091	3	310	34.6923	5.6	-0.356	cytoplasmic
CIL0035S0004	RLK-Pelle_RLCK-XVI	4.7e-150	scaffold3115-67283-77697	10	637	70.7914	6.76	-0.271	plasmamembrane
CIL0895S0168	RLK-Pelle_RLCK-XVI	5.5e-112	scaffold68903-3227350-3233890	7	467	51.4347	8.6	-0.09	plasmamembrane
CIL1502S0001	RLK-Pelle_SD-2b	6.8e-121	scaffold123347-2301-5822	0	799	88.3461	5.86	-0.155	plasmamembrane
CIL1265S0022	RLK-Pelle_SD-2b	1e-120	scaffold100903-155304-158568	0	809	90.0049	6.12	-0.104	plasmamembrane
CIL1021S0037	RLK-Pelle_SD-2b	1.9e-120	scaffold76903-921225-924245	0	843	92.129	5.58	-0.124	plasmamembrane
CIL1265S0021	RLK-Pelle_SD-2b	6.4e-120	scaffold100903-147958-151477	2	807	89.9035	5.99	-0.085	plasmamembrane
CIL1332S0005	RLK-Pelle_SD-2b	1.8e-119	scaffold106459-31475-34869	0	821	90.9006	7.14	-0.125	plasmamembrane
CIL1126S0041	RLK-Pelle_SD-2b	7e-119	scaffold86348-291026-293672	0	811	90.167	6.62	-0.083	plasmamembrane
CIL1501S0032	RLK-Pelle_SD-2b	3.4e-114	scaffold123236-460390-463159	0	794	89.6459	6.15	-0.226	plasmamembrane
CIL0987S0068	RLK-Pelle_SD-2b	2e-109	scaffold74570-593268-596169	0	787	87.2313	6.85	-0.11	plasmamembrane
CIL1181S0005	RLK-Pelle_SD-2b	7.1e-108	scaffold93015-71682-74120	0	812	91.3162	7.43	-0.269	plasmamembrane
CIL0078S0009	RLK-Pelle_SD-2b	3.6e-105	scaffold6893-235247-237583	0	778	87.0458	5.9	-0.101	plasmamembrane
CIL1582S0030	RLK-Pelle_SD-2b	3.8e-104	scaffold131681-381101-381979	0	292	33.4329	7.55	-0.201	cytoplasmic
CIL1400S0018	RLK-Pelle_SD-2b	6e-104	scaffold114015-240380-242041	0	453	51.5867	8.98	-0.164	plasmamembrane
CIL1290S0029	RLK-Pelle_SD-2b	4.6e-102	scaffold102904-643150-647061	4	859	95.1747	5.27	-0.135	plasmamembrane
CIL1060S0039	RLK-Pelle_SD-2b	6.5e-99	scaffold80682-436209-438941	1	825	90.6988	5.9	-0.063	plasmamembrane
CIL0962S0128	RLK-Pelle_SD-2b	3.8e-95	scaffold73459-1932578-1934974	0	798	88.7024	5.82	-0.06	plasmamembrane
CIL1582S0028	RLK-Pelle_SD-2b	6.2e-95	scaffold131681-371705-374086	0	789	88.3112	6.31	-0.06	plasmamembrane
CIL0516S0003	RLK-Pelle_SD-2b	1.2e-95	scaffold41860-36489-43983	2	904	99.2707	5.63	-0.137	plasmamembrane
CIL1018S0006	RLK-Pelle_SD-2b	1.9e-90	scaffold76681-45239-47106	0	460	51.4425	9.08	-0.048	plasmamembrane
CIL0895S0206	RLK-Pelle_Singleton	1.8e-55	scaffold68903-3646030-3650478	4	978	107.613	6.01	-0.02	plasmamembrane
CIL0987S0125	RLK-Pelle_Singleton	1.3e-53	scaffold74570-1099619-1103686	3	974	107.699	5.9	-0.017	plasmamembrane
CIL1219S0074	RLK-Pelle_URK-1	1.6e-149	scaffold96681-835632-841873	8	672	74.7274	6.3	-0.138	plasmamembrane
CIL1371S0047	RLK-Pelle_URK-1	2.4e-149	scaffold110792-344168-347908	8	622	69.2104	6.49	-0.102	plasmamembrane
CIL1152S0050	RLK-Pelle_URK-1	3.6e-53	scaffold89459-921955-929353	6	308	35.282	9.22	-0.151	mitochondrial
CIL1056S0002	RLK-Pelle_URK-2	2e-93	scaffold80460-19087-22128	5	470	51.5072	5.63	-0.231	cytoplasmic
CIL1118S0016	RLK-Pelle_URK-3	2.1e-46	scaffold85792-361734-364803	2	635	69.8398	6.11	-0.009	plasmamembrane
CIL0080S0001	RLK-Pelle_WAK	4.2e-112	scaffold7115-13015-16256	2	721	80.505	7.39	-0.243	plasmamembrane
CIL1386S0001	RLK-Pelle_WAK	7.3e-112	scaffold112125-14444-17715	2	745	83.7991	5.81	-0.326	plasmamembrane
CIL1519S0002	RLK-Pelle_WAK	8.4e-110	scaffold124904-9353-12985	2	758	84.266	5.5	-0.227	plasmamembrane
CIL0168S0002	RLK-Pelle_WAK	2.7e-107	scaffold15448-88150-95414	3	667	73.9684	7.65	-0.293	extracellular
CIL0050S0013	RLK-Pelle_WAK	2.3e-83	scaffold4671-144026-145001	1	280	31.9331	8.53	-0.073	cytoplasmic
CIL0030S0018	RLK-Pelle_WAK_LRK10L-1	2.1e-128	scaffold2782-366047-370610	3	619	69.9364	5.82	-0.301	nuclear
CIL1369S0007	RLK-Pelle_WAK_LRK10L-1	2.9e-128	scaffold110459-87308-91777	3	707	77.9309	8.04	-0.155	plasmamembrane
CIL1551S0002	RLK-Pelle_WAK_LRK10L-1	4.3e-128	scaffold128126-125844-127614	1	390	43.9025	6.06	-0.331	nuclear
CIL1409S0031	RLK-Pelle_WAK_LRK10L-1	2.4e-126	scaffold115015-512502-516632	3	704	77.4759	6.82	-0.212	plasmamembrane
CIL0993S0093	RLK-Pelle_WAK_LRK10L-1	1.3e-125	scaffold75015-1809547-1814624	2	692	75.7313	6.96	-0.094	plasmamembrane
CIL1619S0010	RLK-Pelle_WAK_LRK10L-1	3.7e-123	scaffold135791-234709-272758	3	484	53.9221	6.2	-0.389	nuclear
CIL0990S0174	RLK-Pelle_WAK_LRK10L-1	3.7e-122	scaffold74793-2151651-2154742	2	632	69.2858	5.92	-0.198	nuclear
CIL1501S0010	RLK-Pelle_WAK_LRK10L-1	4.7e-119	scaffold123236-168786-171561	2	639	70.3571	8.88	-0.114	nuclear
CIL0967S0155	RLK-Pelle_WAK_LRK10L-1	1.9e-116	scaffold73570-1747322-1749769	0	642	70.6648	8.14	-0.081	plasmamembrane
CIL0982S0151	RLK-Pelle_WAK_LRK10L-1	2.9e-116	scaffold74348-2251058-2253468	0	641	70.3988	8.27	-0.144	extracellular
CIL0962S0102	SCY1_SCYL2	3.2e-135	scaffold73459-1600084-1617906	13	927	100.439	6.9	-0.169	nuclear
CIL1528S0019	STE_STE11	2.1e-106	scaffold125792-154672-159974	16	678	74.5671	6.82	-0.401	cytoplasmic
CIL1492S0022	STE_STE11	1.5e-102	scaffold122347-346274-353291	9	526	57.4775	8.88	-0.619	nuclear
CIL1197S0011	STE_STE11	2.3e-102	scaffold94904-168395-174877	11	893	96.4519	9.16	-0.61	nuclear
CIL1391S0026	STE_STE11	1.4e-100	scaffold112903-640426-641837	0	428	47.2634	4.72	-0.19	cytoplasmic
CIL1087S0030	STE_STE11	5.9e-100	scaffold82571-697336-703815	16	680	74.8748	5.73	-0.514	nuclear
CIL0145S0010	STE_STE11	1e-96	scaffold13449-139539-145657	10	727	79.9355	9.09	-0.402	nuclear
CIL1082S0003	STE_STE11	8.7e-96	scaffold82126-16156-36469	10	763	84.6255	9.08	-0.546	nuclear
CIL1611S0005	STE_STE11	1.2e-95	scaffold135125-60099-67253	9	650	71.7442	9.35	-0.532	nuclear
CIL1055S0038	STE_STE11	3e-95	scaffold80349-281181-286207	9	290	31.8141	6.79	0.109	cytoplasmic
CIL1374S0027	STE_STE11	2.6e-94	scaffold111014-452352-453704	0	429	47.1448	4.86	-0.279	chloroplast
CIL1371S0004	STE_STE11	3.1e-94	scaffold110792-50876-52703	1	390	43.2259	6.19	-0.339	cytoplasmic
CIL1417S0052	STE_STE11	3.8e-94	scaffold115681-398920-400317	0	465	52.085	4.69	-0.198	plasmamembrane
CIL0909S0127	STE_STE11	1.2e-93	scaffold70015-1819888-1826858	10	774	84.6047	9.26	-0.653	nuclear
CIL1061S0064	STE_STE11	3.6e-93	scaffold80793-946057-955478	8	304	33.2785	9.38	-0.153	mitochondrial
CIL1060S0073	STE_STE11	2.2e-92	scaffold80682-944181-956398	8	572	62.8588	5.15	-0.399	chloroplast
CIL1326S0040	STE_STE11	8e-92	scaffold106015-574470-586618	8	576	63.5892	5.14	-0.54	nuclear
CIL1383S0021	STE_STE11	1.3e-91	scaffold111792-384306-385833	0	465	51.8228	5.81	-0.227	plasmamembrane
CIL0942S0004	STE_STE11	1.4e-91	scaffold72015-191816-193330	0	470	51.9221	4.89	-0.08	cytoplasmic
CIL0120S0007	STE_STE11	6.7e-89	scaffold10670-58616-59785	0	389	43.1696	5.27	-0.402	chloroplast
CIL1037S0063	STE_STE11	2.2e-87	scaffold78348-1019107-1020473	0	392	43.3464	4.72	-0.405	chloroplast
CIL0135S0010	STE_STE11	2.6e-87	scaffold12449-135057-138273	1	461	51.2012	4.87	-0.393	chloroplast
CIL0978S0018	STE_STE11	1.9e-79	scaffold74126-129350-130495	0	381	41.5111	9.24	-0.157	plasmamembrane
CIL0978S0016	STE_STE11	2.1e-79	scaffold74126-111174-112322	0	382	41.5893	9.16	-0.137	plasmamembrane
CIL0992S0080	STE_STE11	5.1e-78	scaffold74904-1150581-1152164	0	395	43.2609	4.94	-0.309	nuclear
CIL1040S0007	STE_STE11	3.8e-75	scaffold78903-139237-146620	10	844	90.4185	9.38	-0.542	nuclear
CIL1553S0003	STE_STE11	1.6e-66	scaffold128348-110946-112571	5	177	19.7276	6.06	-0.197	cytoplasmic
CIL1492S0021	STE_STE11	2.9e-61	scaffold122347-337084-339655	7	238	26.5716	7.7	-0.11	plasmamembrane
CIL1078S0078	STE_STE11	9.1e-33	scaffold81904-563440-566780	2	199	21.9649	7.05	-0.351	mitochondrial
CIL1445S0006	STE_STE11	4.2e-36	scaffold117903-56272-56886	1	191	21.5051	9.06	-0.123	mitochondrial
CIL1082S0077	STE_STE11	1.4e-41	scaffold82126-735592-738984	4	425	47.1493	5.51	-0.601	nuclear
CIL1263S0010	STE_STE20-Fray	5.8e-154	scaffold100681-72909-83412	21	678	76.2505	6.34	-0.542	nuclear
CIL1171S0006	STE_STE20-Fray	2.5e-152	scaffold91571-51032-60922	20	730	81.2383	6.02	-0.539	nuclear
CIL0923S0164	STE_STE20-Fray	9.5e-152	scaffold70904-1495698-1502970	20	740	82.1641	6.4	-0.55	nuclear
CIL1445S0003	STE_STE20-Fray	2.1e-151	scaffold117903-27116-41724	19	714	79.145	6.1	-0.358	nuclear
CIL1443S0030	STE_STE20-Fray	1.6e-129	scaffold117681-427977-429962	0	587	65.5944	5.63	-0.37	nuclear
CIL1118S0042	STE_STE20-Fray	5e-100	scaffold85792-966889-986954	16	575	64.6138	6.34	-0.393	nuclear
CIL1066S0033	STE_STE20-Pl	4.2e-131	scaffold81126-563348-572670	9	611	67.6899	5.47	-0.545	nuclear
CIL1361S0051	STE_STE20-YSK	1.3e-159	scaffold109903-578621-602414	21	759	84.2325	8.01	-0.627	nuclear
CIL1342S0007	STE_STE7	1.3e-117	scaffold108126-99587-105916	7	354	39.8768	5.96	-0.167	nuclear
CIL1167S0055	STE_STE7	1.7e-117	scaffold91347-934018-939997	8	354	39.3672	5.79	-0.141	cytoplasmic
CIL1604S0014	STE_STE7	2e-115	scaffold134125-172176-173565	0	320	35.9943	8.38	-0.301	extracellular
CIL1348S0008	STE_STE7	4.7e-115	scaffold108681-253179-258241	7	354	39.9821	5.96	-0.143	cytoplasmic
CIL0899S0185	STE_STE7	2.1e-114	scaffold69125-3261613-3267550	8	355	39.2942	5.42	-0.045	cytoplasmic
CIL1494S0042	STE_STE7	4.2e-108	scaffold122570-431158-437175	11	522	58.1012	5.52	-0.198	cytoplasmic
CIL0149S0012	STE_STE7	9.1e-102	scaffold13782-153826-154730	0	220	24.6854	5.89	-0.171	cytoplasmic
CIL1318S0034	STE_STE-Pl	2e-167	scaffold105015-503504-569175	24	1419	156.908	6.02	-0.335	nuclear
CIL1440S0017	TKL_CTR1-DRK-1	1.4e-98	scaffold117570-402337-432547	17	795	89.4034	6.31	-0.481	nuclear
CIL1227S0018	TKL_CTR1-DRK-1	7.3e-126	scaffold97570-486793-523195	14	776	86.5164	6.03	-0.387	nuclear
CIL0897S0068	TKL_CTR1-DRK-2	2.2e-142	scaffold69014-1222124-1238059	12	1020	111.048	5.24	-0.385	nuclear
CIL1189S0026	TKL_CTR1-DRK-2	9.2e-140	scaffold93793-321552-336949	12	962	106.134	5.18	-0.323	nuclear
CIL0909S0025	TKL_CTR1-DRK-2	1.7e-139	scaffold70015-323750-329868	9	644	71.1962	6.59	-0.521	nuclear
CIL1092S0018	TKL_CTR1-DRK-2	3.3e-138	scaffold82904-321580-326905	11	615	68.1332	6.08	-0.489	nuclear
CIL1134S0036	TKL_CTR1-DRK-2	5.6e-137	scaffold87348-540755-549864	14	919	103.241	6.26	-0.347	nuclear
CIL0039S0009	TKL_CTR1-DRK-2	1.8e-136	scaffold3449-180002-199984	16	1183	130.135	5.32	-0.317	nuclear
CIL1101S0081	TKL_CTR1-DRK-2	1.3e-132	scaffold84015-1000268-1009726	13	838	92.9641	5.28	-0.184	cytoplasmic
CIL1520S0033	TKL_CTR1-DRK-2	1.4e-132	scaffold125015-316737-324887	9	671	74.6495	6.39	-0.423	nuclear
CIL1220S0033	TKL_CTR1-DRK-2	3.8e-131	scaffold96903-740076-747679	13	601	67.3804	7.59	-0.227	nuclear
CIL0235S0010	TKL_CTR1-DRK-2	6.5e-131	scaffold21003-94906-100651	13	748	84.1414	5.76	-0.615	nuclear
CIL1152S0020	TKL_CTR1-DRK-2	6.3e-130	scaffold89459-338598-343784	11	767	85.6288	6.29	-0.618	nuclear
CIL1175S0063	TKL_CTR1-DRK-2	1.1e-129	scaffold92459-629489-637576	14	671	74.5981	6.15	-0.211	nuclear
CIL0893S0046	TKL_CTR1-DRK-2	1.3e-128	scaffold68792-350256-358773	13	830	91.6416	5.87	-0.362	nuclear
CIL1267S0024	TKL_Gdt	4.3e-80	scaffold101236-642510-645716	1	689	79.3554	8.77	-0.569	nuclear
CIL0919S0040	TKL_Gdt	8.9e-79	scaffold70460-375700-378934	2	700	80.2174	8.71	-0.459	nuclear
CIL1271S0004	TKL-Pl-1	1.1e-118	scaffold101459-29682-33970	4	620	69.1978	6.43	-0.142	cytoplasmic
CIL1153S0088	TKL-Pl-1	2.6e-117	scaffold89570-871746-875701	4	630	70.7957	8	-0.23	cytoplasmic
CIL0957S0171	TKL-Pl-1	2e-109	scaffold72682-2435060-2439447	3	633	70.6454	8.2	-0.16	cytoplasmic
CIL0937S0043	TKL-Pl-1	4.1e-94	scaffold71460-404876-420192	15	1601	175.93	6.03	-0.21	chloroplast
CIL1226S0042	TKL-Pl-1	1.8e-87	scaffold97459-540284-555336	15	1634	180.104	6.08	-0.147	chloroplast
CIL1153S0045	TKL-Pl-2	1.4e-130	scaffold89570-445552-456930	10	1135	125.966	5.68	-0.316	nuclear
CIL0979S0069	TKL-Pl-3	2.4e-150	scaffold74237-1044291-1050746	11	657	72.5316	5.82	-0.163	cytoplasmic
CIL1153S0004	TKL-Pl-4	8.1e-119	scaffold89570-40777-48882	15	584	66.0729	5.8	-0.477	cytoplasmic
CIL1096S0073	TKL-Pl-4	1.2e-117	scaffold83570-1533321-1537363	2	416	46.4372	8.16	-0.293	chloroplast
CIL0906S0179	TKL-Pl-4	9.1e-117	scaffold69793-3727934-3734908	6	427	47.5802	8.27	-0.494	cytoplasmic
CIL0410S0003	TKL-Pl-4	1.2e-116	scaffold40004-21858-35280	15	579	65.336	5.5	-0.441	cytoplasmic
CIL1153S0015	TKL-Pl-4	2e-116	scaffold89570-132426-138121	5	391	43.5648	6.67	-0.364	nuclear
CIL1445S0037	TKL-Pl-4	5.5e-116	scaffold117903-543759-548728	5	401	44.6429	6.57	-0.386	cytoplasmic
CIL1282S0021	TKL-Pl-4	7.1e-116	scaffold102347-633765-639247	2	416	46.3052	7.68	-0.219	chloroplast
CIL1263S0020	TKL-Pl-4	4.7e-115	scaffold100681-164108-168626	5	365	41.094	7.51	-0.442	cytoplasmic
CIL1555S0014	TKL-Pl-4	2.6e-114	scaffold128570-188258-191703	2	375	42.7184	9.16	-0.364	nuclear
CIL1118S0062	TKL-Pl-4	9.6e-114	scaffold85792-1145475-1150851	5	365	41.1851	7.54	-0.44	cytoplasmic
CIL1094S0089	TKL-Pl-4	3.1e-113	scaffold83348-1056249-1068951	15	572	64.7023	5.91	-0.408	nuclear
CIL1448S0011	TKL-Pl-4	9.2e-113	scaffold118237-319943-323840	3	374	42.8265	9.14	-0.357	nuclear
CIL0938S0096	TKL-Pl-4	3.3e-112	scaffold71682-1996839-2002007	2	354	40.02	8.62	-0.278	cytoplasmic
CIL0132S0007	TKL-Pl-4	1.1e-111	scaffold12115-179916-199116	15	556	62.8069	5.29	-0.417	cytoplasmic
CIL1254S0057	TKL-Pl-4	4.3e-111	scaffold99792-852776-858176	2	355	40.2763	8.58	-0.267	plasmamembrane
CIL1376S0015	TKL-Pl-4	1.2e-110	scaffold111236-315873-318905	2	555	62.6315	9.21	-0.514	nuclear
CIL0893S0400	TKL-Pl-4	1.2e-110	scaffold68792-4342919-4346779	3	530	60.7546	9.41	-0.508	nuclear
CIL0131S0019	TKL-Pl-4	4.9e-109	scaffold12004-199449-223032	19	537	60.9815	6.35	-0.416	cytoplasmic
CIL0319S0009	TKL-Pl-4	1.7e-105	scaffold31559-111188-117229	5	352	39.946	7.2	-0.351	cytoplasmic
CIL1494S0017	TKL-Pl-4	3.1e-105	scaffold122570-184869-189729	5	352	39.5328	8.09	-0.218	cytoplasmic
CIL1324S0062	TKL-Pl-4	7.1e-105	scaffold105681-918670-922700	5	361	40.3021	6.28	-0.217	cytoplasmic
CIL1009S0084	TKL-Pl-4	3.2e-104	scaffold76348-982888-992569	10	336	37.3842	4.91	-0.283	cytoplasmic
CIL0922S0178	TKL-Pl-4	1.3e-103	scaffold70793-1744666-1749578	5	352	39.4016	7.68	-0.179	cytoplasmic
CIL0978S0157	TKL-Pl-4	5.4e-94	scaffold74126-1743535-1745192	4	329	37.4513	6.33	-0.243	cytoplasmic
CIL1310S0043	TKL-Pl-4	4.6e-72	scaffold104348-562270-572651	4	269	30.1603	6.81	-0.448	cytoplasmic
CIL1018S0049	TKL-Pl-4	2.5e-79	scaffold76681-907021-909820	5	294	33.1984	9.44	-0.353	cytoplasmic
CIL0100S0009	TKL-Pl-5	1.2e-112	scaffold8670-145826-154356	10	438	49.5025	8.44	-0.537	mitochondrial
CIL1182S0079	TKL-Pl-5	3.6e-112	scaffold93126-846090-854454	10	431	48.9068	7.77	-0.492	mitochondrial
CIL1143S0009	TKL-Pl-5	6.3e-112	scaffold88459-141810-146961	10	482	54.2373	9.28	-0.448	mitochondrial
CIL1084S0026	TKL-Pl-5	7.5e-111	scaffold82348-416615-424011	11	458	51.5689	6.35	-0.443	nuclear
CIL1431S0023	TKL-Pl-5	3.4e-110	scaffold116792-276727-284601	11	473	53.1983	9.22	-0.433	mitochondrial
CIL1003S0119	TKL-Pl-5	1.3e-109	scaffold75681-1666429-1686509	11	461	51.9411	6.59	-0.492	mitochondrial
CIL1427S0022	TKL-Pl-6	2.3e-136	scaffold116570-309571-320158	7	1309	144.662	5.48	-0.654	nuclear
CIL1231S0003	TKL-Pl-6	1.2e-134	scaffold98014-21426-30867	8	1316	146.306	5.2	-0.619	nuclear
CIL1310S0060	TKL-Pl-6	1.9e-134	scaffold104348-754632-772520	8	1311	144.919	5.19	-0.597	nuclear
CIL1366S0002	TKL-Pl-6	2.5e-134	scaffold110236-82123-88734	8	1182	132.444	5.47	-0.642	nuclear
CIL1158S0060	TKL-Pl-6	7.7e-134	scaffold90125-926966-935961	8	1099	122.31	5.71	-0.562	nuclear
CIL0202S0003	TKL-Pl-6	9.2e-127	scaffold18337-13519-19758	9	1524	163.559	5.2	-0.435	nuclear
CIL0189S0002	TKL-Pl-6	7.1e-113	scaffold17337-17637-27500	7	1196	132.818	4.94	-0.54	nuclear
CIL1018S0002	TKL-Pl-6	3.4e-69	scaffold76681-19938-25053	5	979	109.059	6.81	-0.505	nuclear
CIL0972S0129	TKL-Pl-7	6.1e-136	scaffold73793-2199711-2203491	2	590	65.1044	5.81	-0.274	nuclear
CIL1048S0036	TLK	2.5e-175	scaffold79792-487922-523106	15	694	78.997	6.93	-0.735	nuclear
CIL1060S0056	TTK	4e-168	scaffold80682-768867-774945	5	837	92.4575	6.82	-0.533	nuclear
CIL1416S0073	ULK_Fused	5.3e-169	scaffold115570-636914-649914	22	1352	147.127	7.49	0.044	plasmamembrane
CIL1025S0107	ULK_ULK4	7.9e-152	scaffold77126-1487754-1495302	10	1368	152.549	7.01	-0.183	nuclear
CIL1564S0036	ULK_ULK4	8.6e-93	scaffold129348-302844-306180	5	360	41.183	7.01	-0.615	nuclear
CIL1002S0049	WEE	6e-121	scaffold75570-730317-734907	9	497	55.5743	6.41	-0.363	nuclear
CIL1171S0013	WNK_NRBP	1.6e-142	scaffold91571-127669-131219	6	616	68.7634	4.97	-0.419	nuclear
CIL0923S0173	WNK_NRBP	1.8e-142	scaffold70904-1550121-1553851	6	615	68.958	4.97	-0.316	nuclear
CIL0978S0166	WNK_NRBP	4.1e-142	scaffold74126-1794684-1796984	6	328	37.9715	6.85	-0.453	cytoplasmic
CIL1162S0026	WNK_NRBP	5e-142	scaffold90792-747052-753150	6	688	77.1422	4.94	-0.407	nuclear
CIL0319S0005	WNK_NRBP	1.9e-141	scaffold31559-61594-64973	8	633	70.8012	4.92	-0.518	nuclear
CIL0909S0035	WNK_NRBP	3.2e-141	scaffold70015-399459-403238	6	744	84.0777	5.06	-0.577	nuclear
CIL1061S0097	WNK_NRBP	4.8e-141	scaffold80793-1376757-1380754	7	738	84.2087	5.14	-0.531	nuclear
CIL1326S0005	WNK_NRBP	1.6e-136	scaffold106015-87036-91872	6	598	67.7752	5.36	-0.429	cytoplasmic
CIL1429S0039	WNK_NRBP	4.9e-136	scaffold116681-555299-559525	6	635	72.3917	6.31	-0.593	nuclear
CIL1226S0053	WNK_NRBP	9.9e-136	scaffold97459-750395-756109	6	633	71.9545	6.02	-0.528	nuclear
CIL0942S0045	WNK_NRBP	5.8e-133	scaffold72015-466354-468094	2	348	39.8913	5.78	-0.428	nuclear
CIL1483S0025	WNK_NRBP	2e-131	scaffold121681-440348-441502	1	297	33.9378	5.51	-0.4	cytoplasmic
CIL1595S0011	WNK_NRBP	1.1e-126	scaffold133236-146490-149115	2	296	33.5832	5.38	-0.334	cytoplasmic
CIL1520S0052	WNK_NRBP	7.1e-122	scaffold125015-534603-536283	5	267	31.1317	6.42	-0.379	cytoplasmic
CIL1230S0038	WNK_NRBP	3.8e-120	scaffold97903-289854-290732	0	292	33.361	5.3	-0.453	cytoplasmic
CIL1161S0008	UNKNOWN	7.2e-48	scaffold90681-381176-388941	12	675	76.0722	9.82	-0.184	mitochondrial
CIL0171S0007	UNKNOWN	1.3e-24	scaffold15782-190368-200751	6	569	65.0814	8.92	-0.099	plasmamembrane
CIL0328S0007	UNKNOWN	2.4e-24	scaffold32781-167302-168366	1	317	36.6867	9.59	-0.261	nuclear
CIL0925S0088	UNKNOWN	5.4e-25	scaffold71015-1431794-1434615	2	526	60.1818	8.7	-0.101	plasmamembrane
CIL1071S0014	UNKNOWN	1.4e-31	scaffold81348-188404-190239	0	611	67.5904	9.24	-0.158	plasmamembrane
CIL1342S0024	UNKNOWN	7.3e-42	scaffold108126-324057-326633	0	674	75.1854	8.34	-0.083	plasmamembrane
CIL1119S0029	UNKNOWN	8.4e-50	scaffold85904-367923-371589	1	965	106.035	6.57	0.003	plasmamembrane
CIL1429S0009	UNKNOWN	4.6e-48	scaffold116681-123898-127403	1	961	105.807	5.79	0.04	plasmamembrane
CIL1277S0028	UNKNOWN	2.6e-48	scaffold102014-432154-434217	4	202	22.8351	9.33	-0.482	mitochondrial
CIL1175S0018	UNKNOWN	2.4e-37	scaffold92459-257306-259317	4	327	37.8468	6.83	-0.327	cytoplasmic
CIL1526S0023	UNKNOWN	1.3e-10	scaffold125570-417274-420215	6	323	36.1081	9.34	-0.061	mitochondrial
