# Supplementary material for: Pecan kinome: classification and expression analysis of all protein kinases in Carya illinoinensis
Source: For Res (Fayettev). 2021 Aug 18;1:14. doi: 10.48130/FR-2021-0014 (PMC11524300; doi:10.48130/FR-2021-0014)
Supplement: Supplementary file 1 — Supplementary data to this article can be found online. [file FR-2021-0014-S1.zip › 10.48130_FR-2021-0014-Suppl-TableS3.xlsx]

## Sheet: Table s3
Supplemental Table S3: Domain organization of pecan PKs
Gene ID	HMM classification	Domains
CIL1390S0028	AGC_MAST	Pkinase
CIL1264S0055	AGC_MAST	Pkinase
CIL1316S0016	AGC_MAST	Pkinase
CIL1579S0030	AGC_NDR	Pkinase
CIL0925S0095	AGC_NDR	Pkinase	Pkinase_C
CIL0259S0014	AGC_NDR	Pkinase	Pkinase_C
CIL0002S0029	AGC_NDR	Pkinase
CIL1130S0056	AGC_NDR	Pkinase	Pkinase_C
CIL1167S0059	AGC_NDR	Pkinase	Pkinase
CIL1506S0032	AGC_NDR	Pkinase	Pkinase
CIL0899S0106	AGC_NDR	Pkinase
CIL1507S0010	AGC_NDR	Pkinase
CIL1295S0025	AGC_PDK1	Pkinase	PH_3	Kinase-like
CIL1175S0047	AGC_PDK1	Pkinase	PH_3	Kinase-like
CIL0942S0164	AGC_PKA-PKG	PP2C	Pkinase	cNMP_binding
CIL1446S0050	AGC_RSK-2	Pkinase	PAS_9	PAS_9
CIL1305S0065	AGC_RSK-2	Pkinase	PAS_9	PAS_9
CIL1216S0026	AGC_RSK-2	Pkinase	PAS_9	PAS_9
CIL0996S0022	AGC_RSK-2	Pkinase	PAS_9	PAS_9
CIL0953S0107	AGC_RSK-2	Pkinase	Pkinase
CIL1465S0024	AGC_RSK-2	Pkinase	Pkinase
CIL0946S0005	AGC_RSK-2	Pkinase	Pkinase
CIL0967S0209	AGC_RSK-2	Pkinase	Pkinase
CIL1494S0032	AGC_RSK-2	Pkinase	Pkinase
CIL1602S0018	AGC_RSK-2	Pkinase	Pkinase
CIL1057S0090	AGC_RSK-2	Pkinase	Pkinase
CIL1184S0007	AGC_RSK-2	Pkinase	Pkinase
CIL0152S0004	AGC_RSK-2	Pkinase	Pkinase
CIL0908S0059	AGC_RSK-2	Pkinase	Pkinase
CIL0893S0066	AGC_RSK-2	Pkinase	Pkinase
CIL1093S0013	AGC_RSK-2	Pkinase	Pkinase
CIL0366S0012	AGC_RSK-2	Pkinase	Pkinase
CIL0225S0006	AGC_RSK-2	Pkinase	Pkinase
CIL1120S0012	AGC_RSK-2	Pkinase	Pkinase
CIL0925S0081	AGC_RSK-2	Pkinase	Pkinase
CIL0152S0003	AGC_RSK-2	Pkinase	Pkinase
CIL0156S0034	AGC_RSK-2	Pkinase	Pkinase
CIL1324S0040	AGC-Pl	Pkinase	Pkinase_fungal
CIL1596S0031	AGC-Pl	Pkinase	Pkinase_fungal
CIL0212S0014	Aur	Pkinase
CIL0987S0138	Aur	Pkinase
CIL1118S0020	BUB	Pkinase	Mad3_BUB1_I
CIL0176S0022	CAMK_AMPK	Pkinase	KA1
CIL0293S0005	CAMK_AMPK	Pkinase
CIL1187S0083	CAMK_CAMK1-DCAMKL	Pkinase
CIL1326S0013	CAMK_CAMKL-CHK1	Pkinase	NAF
CIL0429S0008	CAMK_CAMKL-CHK1	Pkinase	NAF
CIL1090S0052	CAMK_CAMKL-CHK1	Pkinase	NAF
CIL0945S0118	CAMK_CAMKL-CHK1	Pkinase	NAF
CIL1264S0008	CAMK_CAMKL-CHK1	Pkinase	NAF
CIL0976S0046	CAMK_CAMKL-CHK1	Pkinase	NAF
CIL1119S0056	CAMK_CAMKL-CHK1	Pkinase	NAF
CIL1575S0001	CAMK_CAMKL-CHK1	Pkinase	NAF
CIL0893S0290	CAMK_CAMKL-CHK1	Pkinase	NAF
CIL1231S0038	CAMK_CAMKL-CHK1	Pkinase	NAF
CIL1231S0037	CAMK_CAMKL-CHK1	Pkinase	NAF
CIL1300S0047	CAMK_CAMKL-CHK1	Pkinase	NAF
CIL1089S0026	CAMK_CAMKL-CHK1	Pkinase	NAF
CIL1030S0030	CAMK_CAMKL-CHK1	Pkinase	NAF
CIL1471S0007	CAMK_CAMKL-CHK1	Pkinase	NAF
CIL1429S0044	CAMK_CAMKL-CHK1	Pkinase	NAF
CIL1326S0010	CAMK_CAMKL-CHK1	Pkinase	NAF
CIL0233S0007	CAMK_CAMKL-CHK1	Pkinase	NAF
CIL1090S0050	CAMK_CAMKL-CHK1	Pkinase	NAF
CIL1526S0040	CAMK_CAMKL-CHK1	Pkinase	NAF
CIL1339S0013	CAMK_CAMKL-CHK1	Pkinase	NAF
CIL1358S0042	CAMK_CAMKL-CHK1	Pkinase	NAF
CIL1141S0049	CAMK_CAMKL-CHK1	Pkinase	NAF
CIL1134S0049	CAMK_CAMKL-CHK1	Pkinase	NAF
CIL1193S0097	CAMK_CAMKL-CHK1	Pkinase	NAF
CIL0967S0132	CAMK_CAMKL-CHK1	Pkinase	NAF
CIL1153S0064	CAMK_CAMKL-CHK1	Pkinase	NAF
CIL1158S0067	CAMK_CAMKL-CHK1	Pkinase	NAF
CIL1194S0034	CAMK_CAMKL-CHK1	Pkinase	NAF
CIL0400S0002	CAMK_CAMKL-CHK1	Pkinase
CIL1166S0031	CAMK_CAMKL-LKB	Pkinase
CIL1043S0062	CAMK_CAMKL-LKB	Pkinase
CIL1181S0051	CAMK_CDPK	Pkinase	EF-hand_1	EF-hand_7
CIL1226S0040	CAMK_CDPK	Pkinase	EF-hand_1	EF-hand_1	EF-hand_1	EF-hand_1
CIL0957S0106	CAMK_CDPK	Pkinase	EF-hand_7	EF-hand_7
CIL1616S0002	CAMK_CDPK	Pkinase	EF-hand_1	EF-hand_1	EF-hand_1	EF-hand_1
CIL1405S0020	CAMK_CDPK	Pkinase	EF-hand_1	EF-hand_1	EF-hand_1
CIL1417S0075	CAMK_CDPK	Pkinase	EF-hand_1	EF-hand_1	EF-hand_1
CIL1149S0047	CAMK_CDPK	Pkinase	EF-hand_7	EF-hand_7
CIL1187S0056	CAMK_CDPK	Pkinase	EF-hand_1	EF-hand_1	EF-hand_1
CIL1047S0024	CAMK_CDPK	Pkinase	EF-hand_1	EF-hand_1	EF-hand_1
CIL0951S0017	CAMK_CDPK	Pkinase	EF-hand_1	EF-hand_1	EF-hand_1
CIL1477S0021	CAMK_CDPK	Pkinase	EF-hand_1	EF-hand_1	EF-hand_1
CIL0922S0017	CAMK_CDPK	Pkinase	EF-hand_1	EF-hand_1	EF-hand_1
CIL1216S0001	CAMK_CDPK	Pkinase	EF-hand_1	EF-hand_1	EF-hand_1
CIL1303S0052	CAMK_CDPK	Pkinase	EF-hand_1	EF-hand_1	EF-hand_1
CIL1107S0085	CAMK_CDPK	Pkinase	EF-hand_1	EF-hand_1
CIL0628S0008	CAMK_CDPK	Pkinase	EF-hand_1	EF-hand_1
CIL1467S0029	CAMK_CDPK	Pkinase	EF-hand_1	EF-hand_1
CIL0923S0004	CAMK_CDPK	Pkinase	EF-hand_1	EF-hand_1	EF-hand_1
CIL0203S0012	CAMK_CDPK	Pkinase	EF-hand_1	EF-hand_1	EF-hand_1
CIL1006S0075	CAMK_CDPK	Pkinase	EF-hand_1	EF-hand_1
CIL0909S0138	CAMK_CDPK	Pkinase
CIL1134S0065	CAMK_CDPK	Pkinase	EF-hand_1	EF-hand_1	EF-hand_1
CIL1446S0031	CAMK_CDPK	Pkinase	EF-hand_1	EF-hand_1	EF-hand_1
CIL1198S0007	CAMK_CDPK	Pkinase	EF-hand_1	EF-hand_1
CIL1264S0074	CAMK_CDPK	Pkinase	EF-hand_1	EF-hand_1
CIL0979S0047	CAMK_CDPK	Pkinase
CIL1611S0002	CAMK_CDPK	Pkinase
CIL1404S0007	CAMK_CDPK	Pkinase
CIL1136S0043	CAMK_CDPK	Pkinase
CIL1554S0020	CAMK_CDPK	Pkinase
CIL1047S0142	CAMK_CDPK	Pkinase
CIL1021S0115	CAMK_CDPK	Pkinase
CIL1169S0047	CAMK_CDPK	Pkinase
CIL0992S0042	CAMK_CDPK	Pkinase	EF-hand_7	EF-hand_7
CIL1194S0038	CAMK_CDPK	Pkinase
CIL0538S0004	CAMK_CDPK	Pkinase	EF-hand_5	EF-hand_7
CIL1031S0047	CAMK_CDPK	Pkinase	EF-hand_1	EF-hand_1	EF-hand_1
CIL1032S0135	CAMK_CDPK	Pkinase
CIL1212S0043	CAMK_CDPK	Pkinase	EF-hand_1	EF-hand_1	EF-hand_1
CIL0974S0083	CAMK_CDPK	Pkinase
CIL1579S0004	CAMK_CDPK	Pkinase
CIL1259S0005	CAMK_CDPK	Pkinase
CIL1032S0059	CAMK_CDPK	Pkinase
CIL1081S0032	CAMK_CDPK	Pkinase
CIL1603S0022	CAMK_CDPK	Pkinase
CIL0923S0007	CAMK_CDPK	Pkinase	EF-hand_1
CIL1611S0012	CAMK_OST1L	Pkinase
CIL0302S0016	CAMK_OST1L	Pkinase
CIL1164S0057	CAMK_OST1L	Pkinase
CIL1607S0017	CAMK_OST1L	Pkinase
CIL1071S0009	CAMK_OST1L	Pkinase
CIL0409S0006	CAMK_OST1L	Pkinase
CIL0909S0118	CAMK_OST1L	Pkinase
CIL1189S0070	CAMK_OST1L	Pkinase
CIL1082S0113	CAMK_OST1L	Pkinase
CIL0143S0028	CAMK_OST1L	Pkinase
CIL0940S0189	CAMK_OST1L	Pkinase	Ribosomal_S6e
CIL1012S0075	CAMK_OST1L	Pkinase
CIL0976S0023	CAMK_OST1L	Pkinase
CIL1393S0049	CK1_CK1	Pkinase
CIL1131S0040	CK1_CK1	Pkinase
CIL0259S0012	CK1_CK1	Pkinase
CIL0899S0175	CK1_CK1	Pkinase
CIL1579S0034	CK1_CK1	Pkinase
CIL1130S0055	CK1_CK1	Pkinase
CIL0899S0156	CK1_CK1	Pkinase
CIL0895S0186	CK1_CK1	Pkinase
CIL1211S0038	CK1_CK1	Pkinase
CIL1293S0007	CK1_CK1	Pkinase
CIL1012S0021	CK1_CK1-Pl	Pkinase
CIL0987S0126	CK1_CK1-Pl	Pkinase
CIL0344S0005	CK1_CK1-Pl	Pkinase
CIL0212S0006	CK1_CK1-Pl	Pkinase
CIL1268S0048	CK1_CK1-Pl	Pkinase
CIL1468S0014	CK1_CK1-Pl	Pkinase
CIL0893S0218	CK1_CK1-Pl	Pkinase
CIL1040S0079	CMGC_CDK-CCRK	Pkinase	Pkinase
CIL1224S0026	CMGC_CDK-CCRK	Pkinase	Pkinase
CIL1178S0046	CMGC_CDK-CDK7	Pkinase
CIL1099S0086	CMGC_CDK-CDK7	Pkinase
CIL1372S0026	CMGC_CDK-CDK8	Pkinase
CIL1025S0116	CMGC_CDK-CRK7-CDK9	Pkinase
CIL1564S0044	CMGC_CDK-CRK7-CDK9	Pkinase
CIL1018S0107	CMGC_CDK-CRK7-CDK9	Pkinase
CIL1263S0094	CMGC_CDK-CRK7-CDK9	Pkinase
CIL1343S0048	CMGC_CDK-CRK7-CDK9	Pkinase
CIL1305S0047	CMGC_CDK-CRK7-CDK9	Pkinase
CIL1240S0069	CMGC_CDK-CRK7-CDK9	Pkinase
CIL1265S0107	CMGC_CDK-CRK7-CDK9	Pkinase
CIL0018S0001	CMGC_CDK-CRK7-CDK9	Pkinase
CIL1578S0038	CMGC_CDK-CRK7-CDK9	Pkinase
CIL0401S0002	CMGC_CDK-CRK7-CDK9	Pkinase
CIL1520S0019	CMGC_CDK-CRK7-CDK9	Pkinase
CIL1104S0028	CMGC_CDK-CRK7-CDK9	Pkinase
CIL0293S0011	CMGC_CDK-CRK7-CDK9	Pkinase
CIL0176S0021	CMGC_CDK-CRK7-CDK9	Pkinase
CIL0990S0067	CMGC_CDK-CRK7-CDK9	Pkinase
CIL0982S0106	CMGC_CDK-CRK7-CDK9	Pkinase
CIL1515S0020	CMGC_CDK-CRK7-CDK9	Pkinase
CIL1015S0091	CMGC_CDK-CRK7-CDK9	Pkinase
CIL1476S0015	CMGC_CDK-PITSLRE	Pkinase
CIL1531S0055	CMGC_CDK-PITSLRE	Pkinase
CIL1229S0031	CMGC_CDK-PITSLRE	Pkinase
CIL1324S0012	CMGC_CDK-Pl	Pkinase
CIL0948S0014	CMGC_CDK-Pl	Pkinase
CIL1055S0114	CMGC_CDK-Pl	Pkinase
CIL1294S0017	CMGC_CDK-Pl	Pkinase
CIL0185S0005	CMGC_CDK-Pl	Pkinase
CIL1207S0073	CMGC_CK2	Pkinase
CIL1032S0081	CMGC_CK2	Pkinase
CIL0099S0005	CMGC_CK2	Pkinase
CIL1201S0010	CMGC_CK2	Pkinase
CIL1198S0013	CMGC_CLK	Pkinase
CIL1570S0024	CMGC_CLK	Pkinase
CIL1141S0060	CMGC_CLK	Pkinase
CIL1439S0027	CMGC_CLK	Pkinase
CIL1144S0063	CMGC_DYRK-PRP4	Pkinase
CIL1055S0124	CMGC_DYRK-PRP4	Pkinase
CIL1204S0071	CMGC_DYRK-PRP4	Pkinase
CIL1021S0087	CMGC_DYRK-PRP4	Pkinase
CIL0987S0064	CMGC_DYRK-PRP4	Pkinase
CIL1021S0040	CMGC_DYRK-PRP4	Pkinase
CIL1075S0049	CMGC_DYRK-YAK	Pkinase
CIL0895S0011	CMGC_DYRK-YAK	Pkinase
CIL1306S0047	CMGC_GSK	Pkinase
CIL1594S0019	CMGC_GSK	Pkinase
CIL1066S0079	CMGC_GSK	Pkinase
CIL1240S0060	CMGC_GSK	Pkinase	Smg4_UPF3
CIL1371S0017	CMGC_GSK	Pkinase
CIL0992S0108	CMGC_GSK	Pkinase
CIL0989S0045	CMGC_GSK	Pkinase
CIL0893S0285	CMGC_GSK	Pkinase
CIL1231S0031	CMGC_GSK	Pkinase
CIL1075S0064	CMGC_GSK	Pkinase
CIL0967S0151	CMGC_GSK	Pkinase
CIL1445S0028	CMGC_GSKL	Pkinase	PP2C
CIL0906S0066	CMGC_MAPK	Pkinase
CIL1336S0052	CMGC_MAPK	Pkinase
CIL1251S0042	CMGC_MAPK	Pkinase
CIL0039S0012	CMGC_MAPK	Pkinase
CIL1193S0033	CMGC_MAPK	Pkinase
CIL1266S0019	CMGC_MAPK	Pkinase
CIL1094S0022	CMGC_MAPK	Pkinase
CIL0163S0018	CMGC_MAPK	Pkinase
CIL0948S0181	CMGC_MAPK	Pkinase
CIL0436S0015	CMGC_MAPK	Pkinase
CIL1142S0037	CMGC_MAPK	Pkinase
CIL1295S0044	CMGC_MAPK	Pkinase
CIL1497S0005	CMGC_MAPK	Pkinase
CIL1411S0014	CMGC_MAPK	Pkinase
CIL1406S0036	CMGC_MAPK	Pkinase
CIL1197S0077	CMGC_MAPK	Pkinase
CIL1227S0038	CMGC_MAPK	Pkinase
CIL1507S0030	CMGC_MAPK	Pkinase
CIL1235S0001	CMGC_MAPK	Pkinase
CIL1342S0003	CMGC_Pl-Tthe	Pkinase	WD40
CIL1157S0040	CMGC_RCK	Pkinase
CIL0902S0027	CMGC_RCK	Pkinase
CIL1508S0007	CMGC_RCK	Pkinase
CIL0465S0011	CMGC_SRPK	Pkinase	Pkinase
CIL0893S0029	CMGC_SRPK	Pkinase	Pkinase
CIL1094S0044	CMGC_SRPK	Pkinase	Pkinase
CIL1363S0033	CMGC_SRPK	Pkinase	Pkinase
CIL1403S0050	Group-Pl-2	Pkinase	Pkinase
CIL1501S0031	Group-Pl-3	Pkinase
CIL1205S0017	Group-Pl-3	Pkinase
CIL0962S0129	Group-Pl-3	Pkinase
CIL1032S0005	Group-Pl-4	Pkinase
CIL1324S0038	Group-Pl-4	Pkinase
CIL1304S0014	IRE1	Pkinase	Ribonuc_2-5A	PQQ_2
CIL1268S0020	IRE1	Pkinase	Ribonuc_2-5A
CIL1144S0005	NAK	Pkinase
CIL1372S0045	NAK	Pkinase
CIL1133S0061	NEK	Pkinase
CIL0976S0015	NEK	Pkinase
CIL1433S0008	NEK	Pkinase
CIL1445S0032	NEK	Pkinase
CIL1047S0125	NEK	Pkinase
CIL0008S0014	NEK	Pkinase
CIL1465S0027	NEK	Pkinase
CIL1158S0028	PEK_GCN2	Pkinase	tRNA-synt_His	RWD	HGTP_anticodon2	HGTP_anticodon
CIL0962S0105	RLK-Pelle_C-LEC	Pkinase_Tyr	Lectin_C
CIL1158S0027	RLK-Pelle_CR4L	Pkinase
CIL1204S0069	RLK-Pelle_CR4L	Pkinase
CIL1503S0013	RLK-Pelle_CR4L	Pkinase
CIL0976S0073	RLK-Pelle_CR4L	Pkinase
CIL1588S0009	RLK-Pelle_CR4L	Pkinase
CIL1081S0022	RLK-Pelle_CR4L	Pkinase
CIL1031S0140	RLK-Pelle_CR4L	Pkinase
CIL1607S0031	RLK-Pelle_CR4L	Pkinase
CIL0945S0165	RLK-Pelle_CR4L	Pkinase
CIL1324S0036	RLK-Pelle_CrRLK1L-1	Pkinase_Tyr	Malectin_like
CIL0935S0072	RLK-Pelle_CrRLK1L-1	Pkinase_Tyr	Malectin_like
CIL1286S0036	RLK-Pelle_CrRLK1L-1	Pkinase_Tyr	Malectin_like
CIL1009S0054	RLK-Pelle_CrRLK1L-1	Pkinase_Tyr	Pkinase_Tyr	Malectin_like
CIL0990S0002	RLK-Pelle_CrRLK1L-1	Pkinase_Tyr	Malectin_like
CIL1321S0046	RLK-Pelle_CrRLK1L-1	Pkinase_Tyr	Malectin_like
CIL0909S0241	RLK-Pelle_CrRLK1L-1	Pkinase_Tyr	Malectin_like
CIL0568S0001	RLK-Pelle_CrRLK1L-1	Pkinase_Tyr	Malectin_like
CIL1101S0002	RLK-Pelle_CrRLK1L-1	Pkinase_Tyr	Malectin_like
CIL1201S0040	RLK-Pelle_CrRLK1L-1	Pkinase_Tyr	Malectin_like
CIL0909S0242	RLK-Pelle_CrRLK1L-1	Pkinase_Tyr	Malectin_like
CIL0895S0004	RLK-Pelle_CrRLK1L-1	Pkinase_Tyr
CIL1078S0101	RLK-Pelle_CrRLK1L-1	Pkinase_Tyr	Malectin_like
CIL0954S0001	RLK-Pelle_CrRLK1L-1	Pkinase_Tyr	Malectin_like
CIL1050S0021	RLK-Pelle_CrRLK1L-1	Pkinase_Tyr	Malectin_like
CIL1546S0029	RLK-Pelle_CrRLK1L-1	Pkinase_Tyr	Malectin_like
CIL1207S0059	RLK-Pelle_CrRLK1L-1	Pkinase_Tyr	Malectin_like
CIL0951S0111	RLK-Pelle_CrRLK1L-1	Pkinase_Tyr	Malectin_like
CIL0917S0053	RLK-Pelle_CrRLK1L-1	Pkinase_Tyr	Malectin_like
CIL0946S0116	RLK-Pelle_DLSV	Pkinase_Tyr
CIL0945S0080	RLK-Pelle_DLSV	Pkinase_Tyr	B_lectin	S_locus_glycop	PAN_2	DUF3403
CIL0895S0064	RLK-Pelle_DLSV	Pkinase_Tyr	B_lectin	S_locus_glycop	PAN_2	DUF3403	DUF3660
CIL0470S0005	RLK-Pelle_DLSV	Pkinase_Tyr	Stress-antifung
CIL0895S0100	RLK-Pelle_DLSV	Pkinase_Tyr	B_lectin	S_locus_glycop	PAN_2	DUF3403	GUB_WAK_bind
CIL0914S0155	RLK-Pelle_DLSV	Pkinase_Tyr	B_lectin	S_locus_glycop	PAN_2	DUF3403
CIL0945S0082	RLK-Pelle_DLSV	Pkinase_Tyr	B_lectin	S_locus_glycop	PAN_2	DUF3403
CIL0974S0020	RLK-Pelle_DLSV	Pkinase_Tyr	Stress-antifung	Stress-antifung
CIL1171S0045	RLK-Pelle_DLSV	Pkinase_Tyr	S_locus_glycop	PAN_2	B_lectin
CIL0899S0037	RLK-Pelle_DLSV	Pkinase_Tyr	B_lectin	S_locus_glycop	PAN_2	DUF3403
CIL0895S0106	RLK-Pelle_DLSV	Pkinase_Tyr	B_lectin	S_locus_glycop	PAN_2	DUF3403
CIL1239S0002	RLK-Pelle_DLSV	Pkinase_Tyr	B_lectin	S_locus_glycop	PAN_2
CIL0946S0088	RLK-Pelle_DLSV	Pkinase_Tyr	B_lectin	S_locus_glycop	GUB_WAK_bind	PAN_2
CIL0978S0059	RLK-Pelle_DLSV	Pkinase_Tyr	B_lectin	S_locus_glycop	PAN_2
CIL1148S0074	RLK-Pelle_DLSV	Pkinase_Tyr	B_lectin	S_locus_glycop	GUB_WAK_bind	PAN_2
CIL0263S0008	RLK-Pelle_DLSV	Pkinase_Tyr	B_lectin	S_locus_glycop	PAN_2	DUF3403
CIL1050S0078	RLK-Pelle_DLSV	Pkinase_Tyr
CIL0554S0001	RLK-Pelle_DLSV	Pkinase_Tyr	Stress-antifung	Stress-antifung
CIL0411S0002	RLK-Pelle_DLSV	Pkinase_Tyr	Stress-antifung	Stress-antifung
CIL1009S0101	RLK-Pelle_DLSV	Pkinase_Tyr
CIL1551S0015	RLK-Pelle_DLSV	Pkinase_Tyr
CIL0953S0089	RLK-Pelle_DLSV	Pkinase_Tyr	Malectin
CIL1021S0046	RLK-Pelle_DLSV	Pkinase_Tyr
CIL0925S0023	RLK-Pelle_DLSV	Pkinase	Glyco_hydro_18
CIL0953S0080	RLK-Pelle_DLSV	Pkinase_Tyr	Malectin
CIL1053S0002	RLK-Pelle_DLSV	Pkinase_Tyr	Malectin
CIL1366S0020	RLK-Pelle_DLSV	Pkinase_Tyr	Malectin
CIL0957S0149	RLK-Pelle_DLSV	Pkinase_Tyr	Malectin	LRR_8	LRR_4
CIL1300S0014	RLK-Pelle_DLSV	Pkinase	Stress-antifung	Stress-antifung
CIL1029S0085	RLK-Pelle_DLSV	Pkinase_Tyr	B_lectin	PAN_2
CIL1028S0001	RLK-Pelle_DLSV	Pkinase	Stress-antifung	Stress-antifung
CIL1084S0021	RLK-Pelle_DLSV	Pkinase	Malectin
CIL1084S0022	RLK-Pelle_DLSV	Pkinase_Tyr	Malectin
CIL1494S0056	RLK-Pelle_DLSV	Pkinase_Tyr	Stress-antifung	Stress-antifung
CIL0914S0154	RLK-Pelle_DLSV	Pkinase_Tyr	Pkinase_Tyr	S_locus_glycop	S_locus_glycop	B_lectin	B_lectin	PAN_2	PAN_2	DUF3403	DUF3660
CIL0123S0001	RLK-Pelle_DLSV	Pkinase	Malectin
CIL1546S0061	RLK-Pelle_DLSV	Pkinase	Malectin
CIL1114S0012	RLK-Pelle_DLSV	Pkinase_Tyr	B_lectin	S_locus_glycop	PAN_2
CIL1242S0107	RLK-Pelle_DLSV	Pkinase_Tyr	B_lectin	S_locus_glycop	PAN_2	DUF3403
CIL0914S0153	RLK-Pelle_DLSV	Pkinase_Tyr	B_lectin	S_locus_glycop	PAN_2	DUF3403
CIL1122S0041	RLK-Pelle_DLSV	Pkinase_Tyr
CIL1502S0060	RLK-Pelle_DLSV	Pkinase_Tyr	Stress-antifung	Stress-antifung
CIL1567S0013	RLK-Pelle_DLSV	Pkinase_Tyr
CIL0452S0002	RLK-Pelle_DLSV	Pkinase	Malectin
CIL1025S0056	RLK-Pelle_DLSV	Pkinase
CIL0247S0009	RLK-Pelle_DLSV	Pkinase_Tyr	Stress-antifung	Stress-antifung
CIL0366S0018	RLK-Pelle_DLSV	Pkinase_Tyr	B_lectin	PAN_2
CIL0972S0002	RLK-Pelle_DLSV	Pkinase	Stress-antifung	Stress-antifung
CIL0010S0030	RLK-Pelle_DLSV	Pkinase
CIL0974S0021	RLK-Pelle_DLSV	Pkinase_Tyr	Pkinase	Stress-antifung	Stress-antifung
CIL1147S0042	RLK-Pelle_DLSV	Pkinase
CIL1076S0104	RLK-Pelle_DLSV	Pkinase_Tyr
CIL1133S0070	RLK-Pelle_DLSV	Pkinase
CIL0419S0009	RLK-Pelle_DLSV	Pkinase
CIL0945S0164	RLK-Pelle_DLSV	Pkinase
CIL0539S0006	RLK-Pelle_DLSV	Pkinase	Malectin
CIL1028S0002	RLK-Pelle_DLSV	Pkinase	Stress-antifung	Stress-antifung
CIL1239S0006	RLK-Pelle_DLSV	Pkinase_Tyr	Pkinase
CIL1020S0003	RLK-Pelle_DLSV	Stress-antifung	Stress-antifung	Pkinase
CIL0462S0003	RLK-Pelle_DLSV	Pkinase	B_lectin	S_locus_glycop	PAN_2	GUB_WAK_bind
CIL0523S0002	RLK-Pelle_DLSV	Malectin	Pkinase
CIL0123S0010	RLK-Pelle_DLSV	Pkinase	Malectin	Malectin
CIL0554S0003	RLK-Pelle_DLSV	Pkinase
CIL0895S0070	RLK-Pelle_DLSV	Pkinase_Tyr
CIL0938S0063	RLK-Pelle_Extensin	Pkinase_Tyr
CIL1130S0018	RLK-Pelle_Extensin	Pkinase_Tyr
CIL1317S0066	RLK-Pelle_Extensin	Pkinase_Tyr
CIL1545S0039	RLK-Pelle_Extensin	Pkinase
CIL1330S0039	RLK-Pelle_Extensin	Pkinase_Tyr
CIL1087S0054	RLK-Pelle_Extensin	Pkinase
CIL1440S0008	RLK-Pelle_Extensin	Pkinase
CIL1055S0026	RLK-Pelle_Extensin	Pkinase_Tyr
CIL1083S0027	RLK-Pelle_L-LEC	Lectin_legB	Pkinase	Bact_lectin
CIL0906S0101	RLK-Pelle_L-LEC	Lectin_legB	Pkinase
CIL1579S0037	RLK-Pelle_L-LEC	Lectin_legB	Pkinase
CIL0978S0141	RLK-Pelle_L-LEC	Lectin_legB	Pkinase
CIL0979S0135	RLK-Pelle_L-LEC	Lectin_legB	Pkinase	Bact_lectin
CIL1372S0010	RLK-Pelle_L-LEC	Pkinase	Lectin_legB
CIL0987S0030	RLK-Pelle_L-LEC	Lectin_legB	Pkinase
CIL1372S0012	RLK-Pelle_L-LEC	Lectin_legB	Pkinase
CIL1047S0081	RLK-Pelle_L-LEC	Lectin_legB	Pkinase
CIL0078S0016	RLK-Pelle_L-LEC	Lectin_legB	Pkinase
CIL1592S0009	RLK-Pelle_L-LEC	Lectin_legB	Pkinase
CIL1358S0004	RLK-Pelle_L-LEC	Lectin_legB	Pkinase
CIL1216S0023	RLK-Pelle_L-LEC	Lectin_legB	Pkinase_Tyr
CIL1346S0028	RLK-Pelle_LRK10L-2	Pkinase	GUB_WAK_bind
CIL1071S0063	RLK-Pelle_LRK10L-2	Pkinase
CIL1154S0079	RLK-Pelle_LRK10L-2	Pkinase	WAK_assoc
CIL1050S0012	RLK-Pelle_LRK10L-2	Pkinase_Tyr
CIL1083S0004	RLK-Pelle_LRK10L-2	Pkinase
CIL1396S0004	RLK-Pelle_LRK10L-2	Pkinase
CIL0897S0175	RLK-Pelle_LRK10L-2	Pkinase	GUB_WAK_bind
CIL0454S0007	RLK-Pelle_LRK10L-2	Pkinase
CIL0344S0023	RLK-Pelle_LRR-I-1	Malectin_like	Pkinase	LRR_8
CIL1131S0100	RLK-Pelle_LRR-I-1	Malectin_like	Pkinase_Tyr	LRR_4
CIL1131S0101	RLK-Pelle_LRR-I-1	Malectin_like	Pkinase_Tyr	Pkinase
CIL0697S0001	RLK-Pelle_LRR-I-1	Pkinase_Tyr
CIL1157S0104	RLK-Pelle_LRR-I-1	Malectin_like	Pkinase_Tyr
CIL0004S0023	RLK-Pelle_LRR-I-1	Malectin_like	Pkinase_Tyr	LRR_8
CIL0989S0068	RLK-Pelle_LRR-I-1	Malectin_like	Pkinase
CIL0979S0147	RLK-Pelle_LRR-I-1	Pkinase_Tyr
CIL1321S0026	RLK-Pelle_LRR-I-2	Pkinase_Tyr
CIL1577S0043	RLK-Pelle_LRR-I-2	Pkinase
CIL0987S0076	RLK-Pelle_LRR-II	Pkinase
CIL1237S0020	RLK-Pelle_LRR-II	Pkinase	LRRNT_2
CIL1092S0121	RLK-Pelle_LRR-II	Pkinase	LRRNT_2
CIL0091S0004	RLK-Pelle_LRR-II	Pkinase	LRR_8	LRR_8	LRRNT_2
CIL0010S0023	RLK-Pelle_LRR-II	Pkinase	LRRNT_2
CIL0948S0105	RLK-Pelle_LRR-II	Pkinase	LRRNT_2	LRR_8
CIL0982S0116	RLK-Pelle_LRR-II	Pkinase	LRR_8	LRRNT_2
CIL1082S0050	RLK-Pelle_LRR-II	Pkinase	LRRNT_2
CIL1469S0044	RLK-Pelle_LRR-II	Pkinase	LRR_8	LRR_8	LRRNT_2
CIL0228S0004	RLK-Pelle_LRR-II	Pkinase	LRRNT_2	LRR_4
CIL1096S0071	RLK-Pelle_LRR-II	Pkinase	LRRNT_2	LRR_8
CIL1147S0095	RLK-Pelle_LRR-II	Ammonium_transp	Pkinase	LRR_8	LRRNT_2
CIL1231S0030	RLK-Pelle_LRR-II	Pkinase	LRR_8	LRRNT_2
CIL1492S0038	RLK-Pelle_LRR-II	Pkinase	LRRNT_2
CIL1282S0022	RLK-Pelle_LRR-II	Pkinase	LRR_8	LRR_4	LRRNT_2
CIL1173S0072	RLK-Pelle_LRR-III	Pkinase	LRR_8	LRRNT_2
CIL1312S0019	RLK-Pelle_LRR-III	Pkinase	LRR_8	LRRNT_2
CIL0895S0253	RLK-Pelle_LRR-III	Pkinase	LRR_8	LRRNT_2
CIL1565S0020	RLK-Pelle_LRR-III	Pkinase	LRR_8
CIL1151S0013	RLK-Pelle_LRR-III	Pkinase	LRR_8	LRRNT_2
CIL0030S0014	RLK-Pelle_LRR-III	Pkinase_Tyr
CIL0465S0002	RLK-Pelle_LRR-III	Pkinase
CIL1031S0030	RLK-Pelle_LRR-III	Pkinase	LRR_8	LRRNT_2
CIL1090S0028	RLK-Pelle_LRR-III	Pkinase	LRR_4	LRRNT_2
CIL1324S0034	RLK-Pelle_LRR-III	Pkinase	LRRNT_2
CIL0919S0046	RLK-Pelle_LRR-III	Pkinase_Tyr	LRR_8	LRRNT_2
CIL1290S0041	RLK-Pelle_LRR-III	LRR_8	Pkinase	LRRNT_2
CIL0921S0073	RLK-Pelle_LRR-III	Pkinase_Tyr	Pkinase	LRRNT_2
CIL0906S0030	RLK-Pelle_LRR-III	Pkinase	LRRNT_2
CIL1242S0088	RLK-Pelle_LRR-III	Pkinase_Tyr	LRR_8	LRR_8	LRR_8	LRR_8	LRRNT_2
CIL1396S0029	RLK-Pelle_LRR-III	Pkinase	LRR_8	LRRNT_2
CIL1030S0126	RLK-Pelle_LRR-III	Pkinase_Tyr	LRR_8	LRR_8	LRRNT_2
CIL1333S0040	RLK-Pelle_LRR-III	Pkinase	LRR_8	LRRNT_2
CIL1127S0015	RLK-Pelle_LRR-III	Pkinase	LRR_8
CIL1615S0016	RLK-Pelle_LRR-III	Pkinase_Tyr	LRRNT_2	LRR_8
CIL1143S0052	RLK-Pelle_LRR-III	Pkinase_Tyr	LRR_8	LRRNT_2
CIL1582S0040	RLK-Pelle_LRR-III	Pkinase	LRRNT_2
CIL1547S0015	RLK-Pelle_LRR-III	Pkinase	LRRNT_2
CIL1154S0074	RLK-Pelle_LRR-III	Pkinase	LRR_8	LRRNT_2
CIL1584S0028	RLK-Pelle_LRR-III	Pkinase	LRR_8	LRRNT_2
CIL1023S0022	RLK-Pelle_LRR-III	Pkinase	LRR_8
CIL1136S0074	RLK-Pelle_LRR-III	Pkinase
CIL1495S0018	RLK-Pelle_LRR-III	PPR	PPR	Pkinase_Tyr	LRR_8
CIL1207S0052	RLK-Pelle_LRR-III	Pkinase	LRRNT_2
CIL1427S0029	RLK-Pelle_LRR-III	Pkinase_Tyr	LRR_8
CIL1486S0052	RLK-Pelle_LRR-III	Pkinase	LRR_8	LRRNT_2
CIL1037S0101	RLK-Pelle_LRR-III	Pkinase	LRR_8	LRRNT_2
CIL1363S0018	RLK-Pelle_LRR-III	Pkinase
CIL0899S0068	RLK-Pelle_LRR-III	Pkinase	LRR_8
CIL1463S0013	RLK-Pelle_LRR-III	Pkinase	LRR_8	LRR_8	LRRNT_2
CIL1619S0012	RLK-Pelle_LRR-III	Pkinase	LRR_8	LRR_8	LRR_4	LRRNT_2
CIL1390S0029	RLK-Pelle_LRR-III	Pkinase	LRRNT_2
CIL0984S0119	RLK-Pelle_LRR-III	Pkinase	LRR_8
CIL1246S0095	RLK-Pelle_LRR-III	Pkinase
CIL0893S0036	RLK-Pelle_LRR-III	Pkinase
CIL1047S0114	RLK-Pelle_LRR-III	Pkinase	LRR_8	LRRNT_2
CIL1371S0065	RLK-Pelle_LRR-III	Pkinase	LRR_8	LRRNT_2
CIL0009S0021	RLK-Pelle_LRR-III	Pkinase_Tyr
CIL0940S0109	RLK-Pelle_LRR-III	Pkinase_Tyr
CIL1286S0033	RLK-Pelle_LRR-III	LRR_8	LRR_8	LRR_8	Pkinase_Tyr	LRRNT_2
CIL0003S0001	RLK-Pelle_LRR-III	LRR_4	LRR_8	LRR_8	Pkinase	LRRNT_2
CIL1106S0005	RLK-Pelle_LRR-III	Pkinase_Tyr	LRRNT_2
CIL1531S0041	RLK-Pelle_LRR-IV	Pkinase_Tyr	LRR_8	LRRNT_2
CIL1328S0065	RLK-Pelle_LRR-IV	Pkinase_Tyr	LRR_8	LRRNT_2
CIL1264S0063	RLK-Pelle_LRR-IV	Pkinase_Tyr	LRR_8	LRRNT_2
CIL1100S0108	RLK-Pelle_LRR-IV	Pkinase_Tyr	LRRNT_2
CIL0929S0152	RLK-Pelle_LRR-IV	Pkinase_Tyr	LRR_8	LRRNT_2
CIL0923S0083	RLK-Pelle_LRR-IV	Pkinase_Tyr	LRR_8	LRRNT_2
CIL0364S0012	RLK-Pelle_LRR-IX	Pkinase	LRR_8	LRR_8
CIL1015S0018	RLK-Pelle_LRR-IX	Pkinase_Tyr	Pkinase	LRR_4
CIL1006S0100	RLK-Pelle_LRR-IX	Pkinase_Tyr	LRR_8	LRRNT_2
CIL1060S0012	RLK-Pelle_LRR-IX	Pkinase
CIL1043S0017	RLK-Pelle_LRR-IX	Pkinase_Tyr
CIL1433S0005	RLK-Pelle_LRR-IX	Pkinase
CIL1068S0023	RLK-Pelle_LRR-IX	Pkinase_Tyr	LRR_4
CIL1180S0038	RLK-Pelle_LRR-V	Pkinase	LRRNT_2
CIL1552S0027	RLK-Pelle_LRR-V	Pkinase	LRR_8	LRR_8	LRRNT_2
CIL0998S0061	RLK-Pelle_LRR-V	Pkinase_Tyr	LRR_8
CIL1143S0076	RLK-Pelle_LRR-V	Pkinase_Tyr
CIL0902S0141	RLK-Pelle_LRR-V	Pkinase_Tyr	LRRNT_2
CIL1526S0046	RLK-Pelle_LRR-V	Pkinase_Tyr	LRR_8
CIL0059S0001	RLK-Pelle_LRR-V	Pkinase_Tyr
CIL1047S0100	RLK-Pelle_LRR-V	Pkinase_Tyr	LRR_8	LRRNT_2
CIL1105S0034	RLK-Pelle_LRR-VI-1	Pkinase_Tyr
CIL1145S0085	RLK-Pelle_LRR-VI-1	Pkinase_Tyr	LRR_8
CIL1277S0031	RLK-Pelle_LRR-VI-1	Pkinase
CIL1229S0018	RLK-Pelle_LRR-VI-1	LRR_8	LRR_8	Pkinase_Tyr
CIL1535S0024	RLK-Pelle_LRR-VI-1	Pkinase
CIL1187S0071	RLK-Pelle_LRR-VI-1	LRR_8	LRR_8	Pkinase_Tyr
CIL1404S0017	RLK-Pelle_LRR-VI-1	Pkinase_Tyr	LRR_8	LRR_8
CIL1231S0043	RLK-Pelle_LRR-VI-2	Pkinase_Tyr
CIL1127S0040	RLK-Pelle_LRR-VI-2	Pkinase_Tyr
CIL0893S0292	RLK-Pelle_LRR-VI-2	Pkinase_Tyr	LRRNT_2
CIL0972S0133	RLK-Pelle_LRR-VI-2	Pkinase_Tyr	LRRNT_2
CIL0134S0022	RLK-Pelle_LRR-VI-2	Pkinase_Tyr	LRRNT_2
CIL1197S0046	RLK-Pelle_LRR-VI-2	Pkinase_Tyr	LRRNT_2
CIL1497S0056	RLK-Pelle_LRR-VI-2	Pkinase_Tyr	LRRNT_2
CIL1114S0080	RLK-Pelle_LRR-VI-2	Pkinase_Tyr
CIL0993S0058	RLK-Pelle_LRR-VII-1	Pkinase_Tyr	LRR_8	LRR_8	LRR_8	LRR_8	LRR_8	LRRNT_2
CIL1100S0077	RLK-Pelle_LRR-VII-1	Pkinase	LRR_8	LRRNT_2
CIL1090S0042	RLK-Pelle_LRR-VII-1	Pkinase_Tyr	LRR_8	LRRNT_2
CIL0923S0109	RLK-Pelle_LRR-VII-1	Pkinase	LRRNT_2
CIL0984S0025	RLK-Pelle_LRR-VII-1	Pkinase	LRR_8	LRRNT_2
CIL0609S0002	RLK-Pelle_LRR-VII-2	Pkinase_Tyr	LRR_8	LRR_8	LRR_4	LRR_4
CIL1119S0065	RLK-Pelle_LRR-VII-2	Pkinase	LRR_8	LRR_8	LRR_4	LRR_4
CIL1306S0009	RLK-Pelle_LRR-VII-2	Pkinase_Tyr	LRR_8	LRR_8
CIL0893S0289	RLK-Pelle_LRR-VII-2	Pkinase_Tyr	LRR_8	LRR_8
CIL1231S0035	RLK-Pelle_LRR-VII-2	Pkinase_Tyr	LRR_8	LRR_8
CIL0948S0223	RLK-Pelle_LRR-VII-3	LRR_8	LRR_8	LRR_8	LRR_8	LRR_8	Pkinase	LRRNT_2
CIL1020S0105	RLK-Pelle_LRR-VII-3	LRR_8	LRR_8	LRR_8	LRR_8	LRR_8	Pkinase	LRRNT_2
CIL1476S0005	RLK-Pelle_LRR-VIII-1	Pkinase_Tyr
CIL1002S0129	RLK-Pelle_LRR-VIII-1	Pkinase_Tyr	LRRNT_2
CIL1246S0094	RLK-Pelle_LRR-VIII-1	Pkinase	LRR_8
CIL1229S0011	RLK-Pelle_LRR-VIII-1	Pkinase_Tyr
CIL1425S0048	RLK-Pelle_LRR-Xa	Pkinase
CIL0922S0101	RLK-Pelle_LRR-Xa	Pkinase
CIL1030S0082	RLK-Pelle_LRR-Xa	Pkinase_Tyr
CIL1375S0033	RLK-Pelle_LRR-Xa	Pkinase_Tyr
CIL1325S0062	RLK-Pelle_LRR-Xa	Pkinase_Tyr	LRRNT_2
CIL1263S0052	RLK-Pelle_LRR-Xa	Pkinase_Tyr	LRRNT_2
CIL1086S0049	RLK-Pelle_LRR-Xb-1	Pkinase_Tyr
CIL0893S0367	RLK-Pelle_LRR-Xb-1	Pkinase_Tyr
CIL0246S0018	RLK-Pelle_LRR-Xb-1	Pkinase	LRR_8	LRR_8	LRR_8	LRRNT_2
CIL0902S0137	RLK-Pelle_LRR-Xb-1	Pkinase	LRR_8
CIL1078S0071	RLK-Pelle_LRR-Xb-1	Pkinase	LRR_8	LRR_8	LRR_8	LRR_8	LRRNT_2
CIL0962S0054	RLK-Pelle_LRR-Xb-1	LRR_8	LRR_8	LRR_8	Pkinase_Tyr	LRRNT_2
CIL1361S0045	RLK-Pelle_LRR-Xb-1	LRR_8	LRR_8	Pkinase	Pkinase_Tyr	LRRNT_2
CIL1032S0107	RLK-Pelle_LRR-Xb-1	LRR_8	Pkinase_Tyr	LRRNT_2
CIL1526S0002	RLK-Pelle_LRR-Xb-1	LRR_8	LRR_8	LRR_8	Pkinase
CIL1614S0001	RLK-Pelle_LRR-Xb-1	LRR_8	LRR_8	Pkinase	LRRNT_2
CIL1312S0044	RLK-Pelle_LRR-Xb-1	Pkinase	LRR_8	LRR_8	LRR_8	LRR_8	LRRNT_2
CIL0324S0017	RLK-Pelle_LRR-Xb-1	Pkinase_Tyr
CIL0171S0002	RLK-Pelle_LRR-Xb-2	Pkinase	LRR_8	LRR_8	LRRNT_2
CIL1402S0034	RLK-Pelle_LRR-Xb-2	Pkinase	Pkinase_Tyr	LRR_8	LRRNT_2
CIL1447S0031	RLK-Pelle_LRR-XI-1	LRR_8	LRR_8	Pkinase	LRRNT_2
CIL0951S0170	RLK-Pelle_LRR-XI-1	Pkinase_Tyr	LRR_8	LRR_8	LRR_4	LRRNT_2
CIL0979S0177	RLK-Pelle_LRR-XI-1	Pkinase	LRR_8	LRR_4	LRRNT_2
CIL0906S0115	RLK-Pelle_LRR-XI-1	Pkinase_Tyr	LRR_8	LRRNT_2
CIL1029S0032	RLK-Pelle_LRR-XI-1	Pkinase	LRR_8	LRR_8	LRR_8	LRRNT_2
CIL0293S0019	RLK-Pelle_LRR-XI-1	Pkinase	LRR_8
CIL1416S0051	RLK-Pelle_LRR-XI-1	Pkinase	LRR_8	LRR_4	LRRNT_2
CIL0176S0010	RLK-Pelle_LRR-XI-1	Pkinase	LRR_8	LRR_8
CIL1495S0015	RLK-Pelle_LRR-XI-1	LRR_8	LRR_8	LRR_8	LRR_8	Pkinase_Tyr
CIL1416S0044	RLK-Pelle_LRR-XI-1	LRR_8	LRR_8	LRR_8	Pkinase_Tyr
CIL0937S0005	RLK-Pelle_LRR-XI-1	Pkinase	LRR_8	LRRNT_2
CIL1371S0026	RLK-Pelle_LRR-XI-1	Pkinase	LRR_8	LRR_8
CIL0979S0179	RLK-Pelle_LRR-XI-1	Pkinase	LRR_8	LRRNT_2
CIL1081S0043	RLK-Pelle_LRR-XI-1	Pkinase
CIL1055S0087	RLK-Pelle_LRR-XI-1	Pkinase
CIL1293S0054	RLK-Pelle_LRR-XI-1	Pkinase	LRR_8	LRR_8	LRRNT_2
CIL1055S0088	RLK-Pelle_LRR-XI-1	Pkinase	LRRNT_2
CIL0001S0028	RLK-Pelle_LRR-XI-1	Pkinase	LRR_8	LRRNT_2
CIL1386S0050	RLK-Pelle_LRR-XI-1	Pkinase	LRR_8	LRR_8	LRR_8	LRRNT_2
CIL0987S0132	RLK-Pelle_LRR-XI-1	Pkinase	LRR_8	LRR_8	LRR_4
CIL1503S0012	RLK-Pelle_LRR-XI-1	Pkinase	LRR_8	LRR_8	LRRNT_2
CIL0282S0004	RLK-Pelle_LRR-XI-1	Pkinase	LRR_8
CIL1031S0141	RLK-Pelle_LRR-XI-1	Pkinase	LRR_8	LRR_8	LRRNT_2
CIL0938S0143	RLK-Pelle_LRR-XI-1	LRR_8	LRR_8	Pkinase	Pkinase_Tyr	LRRNT_2
CIL0392S0007	RLK-Pelle_LRR-XI-1	Pkinase	LRR_8	LRR_8	LRR_8	LRRNT_2
CIL1086S0052	RLK-Pelle_LRR-XI-1	Pkinase	LRR_8	LRR_4	LRRNT_2
CIL0893S0368	RLK-Pelle_LRR-XI-1	Pkinase	LRR_8	LRR_4	LRRNT_2
CIL0170S0013	RLK-Pelle_LRR-XI-1	Pkinase	LRR_8	LRRNT_2
CIL1591S0005	RLK-Pelle_LRR-XI-1	Pkinase
CIL1585S0002	RLK-Pelle_LRR-XI-1	Pkinase	LRR_8	LRRNT_2
CIL1149S0075	RLK-Pelle_LRR-XI-1	Pkinase	LRR_8	LRR_8	LRR_8	LRRNT_2
CIL1047S0120	RLK-Pelle_LRR-XI-1	Pkinase_Tyr	LRR_8	LRR_8	LRR_8	LRRNT_2
CIL1006S0055	RLK-Pelle_LRR-XI-1	Pkinase	LRR_8	LRR_8
CIL1303S0021	RLK-Pelle_LRR-XI-1	LRR_8	LRR_8	LRR_8	Pkinase	LRRNT_2
CIL1068S0102	RLK-Pelle_LRR-XI-1	Pkinase
CIL1093S0111	RLK-Pelle_LRR-XI-1	LRR_8	LRR_8	LRR_8	LRR_8	LRR_8	Pkinase	LRRNT_2
CIL1242S0028	RLK-Pelle_LRR-XI-1	LRR_8	LRR_8	LRR_8	LRR_8	LRR_8	Pkinase	LRR_4	LRRNT_2
CIL0970S0010	RLK-Pelle_LRR-XI-1	Pkinase	LRR_8	LRR_8
CIL0133S0005	RLK-Pelle_LRR-XI-1	Pkinase	LRR_8	LRR_8	LRR_8	LRRNT_2
CIL1526S0041	RLK-Pelle_LRR-XI-1	LRR_8	LRR_8	LRR_8	LRR_8	LRR_8	Pkinase	LRR_4	LRRNT_2
CIL0942S0152	RLK-Pelle_LRR-XI-1	Pkinase	Pkinase
CIL1454S0055	RLK-Pelle_LRR-XI-1	LRR_8	LRR_8	Pkinase	LRRNT_2
CIL1034S0068	RLK-Pelle_LRR-XI-1	LRR_8	LRR_8	Pkinase_Tyr
CIL1130S0047	RLK-Pelle_LRR-XI-1	LRR_8	LRR_8	LRR_8	Pkinase	LRR_4	LRRNT_2
CIL1310S0009	RLK-Pelle_LRR-XI-1	Pkinase
CIL1038S0114	RLK-Pelle_LRR-XI-1	Pkinase
CIL1554S0017	RLK-Pelle_LRR-XI-1	LRR_8	Pkinase
CIL1390S0007	RLK-Pelle_LRR-XI-1	LRR_8	LRR_8	LRR_8	Pkinase	LRR_4
CIL1390S0008	RLK-Pelle_LRR-XI-1	LRR_8	LRR_8	LRR_8	Pkinase	LRR_4
CIL1149S0038	RLK-Pelle_LRR-XI-1	LRR_8	LRR_8	Pkinase
CIL1143S0043	RLK-Pelle_LRR-XI-1	LRR_8	Pkinase	LRRNT_2
CIL1147S0111	RLK-Pelle_LRR-XI-1	Pkinase	LRR_8	LRR_8	LRR_8	LRRNT_2
CIL1198S0027	RLK-Pelle_LRR-XI-2	Pkinase
CIL1216S0080	RLK-Pelle_LRR-XI-2	Pkinase
CIL1277S0072	RLK-Pelle_LRR-XI-2	Pkinase
CIL1135S0026	RLK-Pelle_LRR-XII-1	LRR_8	LRR_8	LRR_8	LRR_8	LRR_8	LRR_8	LRR_4	Pkinase
CIL0929S0099	RLK-Pelle_LRR-XII-1	Pkinase	LRRNT_2
CIL1587S0017	RLK-Pelle_LRR-XII-1	Pkinase	LRR_8	LRR_8	LRR_8	LRR_8	LRRNT_2
CIL1136S0016	RLK-Pelle_LRR-XII-1	Pkinase	LRR_8	LRR_8	LRR_8	LRRNT_2
CIL1099S0084	RLK-Pelle_LRR-XII-1	Pkinase	LRR_8	LRRNT_2
CIL1178S0027	RLK-Pelle_LRR-XII-1	Pkinase	LRR_8	LRR_8	LRRNT_2
CIL1321S0049	RLK-Pelle_LRR-XII-1	Pkinase	LRR_8	LRR_8	LRRNT_2
CIL1055S0042	RLK-Pelle_LRR-XII-1	Pkinase	LRR_8	LRR_8	LRR_8	LRRNT_2
CIL1030S0008	RLK-Pelle_LRR-XII-1	Pkinase	LRRNT_2
CIL1393S0025	RLK-Pelle_LRR-XII-1	LRR_8	LRR_8	LRR_8	LRR_8	LRR_8	LRR_8	LRR_8	LRR_8	Pkinase
CIL0902S0049	RLK-Pelle_LRR-XIIIa	Pkinase
CIL1157S0056	RLK-Pelle_LRR-XIIIa	Pkinase	LRRNT_2
CIL1137S0052	RLK-Pelle_LRR-XIIIa	Pkinase	LRRNT_2
CIL1193S0038	RLK-Pelle_LRR-XIIIa	Pkinase_Tyr
CIL1271S0048	RLK-Pelle_LRR-XIIIb	Pkinase	LRR_8	LRRNT_2
CIL1562S0018	RLK-Pelle_LRR-XIIIb	Pkinase	LRR_8	LRRNT_2
CIL0183S0010	RLK-Pelle_LRR-XIIIb	Pkinase	LRR_8	LRR_8	LRR_8	LRRNT_2
CIL0125S0004	RLK-Pelle_LRR-XIV	Pkinase_Tyr	LRR_8	LRRNT_2
CIL1315S0017	RLK-Pelle_LRR-XIV	Pkinase_Tyr	LRR_8	LRR_8
CIL1190S0048	RLK-Pelle_LRR-XIV	LRR_8	LRR_8	LRR_8	LRR_8	Pkinase_Tyr
CIL0838S0001	RLK-Pelle_LRR-XIV	Pkinase_Tyr
CIL1286S0016	RLK-Pelle_LRR-XIV	LRR_8	LRR_8	Pkinase_Tyr
CIL1106S0063	RLK-Pelle_LRR-XV	Pkinase	LRR_8	LRR_8	LRRNT_2
CIL0006S0014	RLK-Pelle_LRR-XV	Pkinase
CIL1268S0029	RLK-Pelle_LysM	Pkinase_Tyr
CIL1220S0004	RLK-Pelle_LysM	Pkinase_Tyr
CIL0394S0021	RLK-Pelle_LysM	Pkinase_Tyr
CIL1230S0082	RLK-Pelle_LysM	Pkinase
CIL1464S0020	RLK-Pelle_LysM	Pkinase
CIL0922S0049	RLK-Pelle_LysM	Pkinase_Tyr
CIL1196S0041	RLK-Pelle_LysM	Pkinase_Tyr
CIL1473S0003	RLK-Pelle_LysM	Pkinase_Tyr	Pkinase
CIL0344S0013	RLK-Pelle_LysM	Pkinase_Tyr	LysM
CIL1145S0081	RLK-Pelle_LysM	Pkinase
CIL1404S0019	RLK-Pelle_LysM	Pkinase
CIL1112S0095	RLK-Pelle_LysM	Pkinase_Tyr
CIL0394S0014	RLK-Pelle_LysM	Pkinase_Tyr
CIL1153S0068	RLK-Pelle_LysM	Pkinase
CIL1224S0037	RLK-Pelle_PERK-1	Pkinase_Tyr
CIL1190S0038	RLK-Pelle_PERK-1	Pkinase_Tyr
CIL1184S0039	RLK-Pelle_PERK-1	Pkinase_Tyr
CIL1543S0011	RLK-Pelle_PERK-1	Pkinase_Tyr
CIL1476S0040	RLK-Pelle_PERK-1	Pkinase_Tyr
CIL0331S0006	RLK-Pelle_PERK-1	Pkinase_Tyr
CIL1505S0057	RLK-Pelle_PERK-1	Pkinase
CIL0010S0006	RLK-Pelle_PERK-1	Pkinase
CIL0948S0083	RLK-Pelle_PERK-1	Pkinase
CIL1246S0122	RLK-Pelle_PERK-1	Pkinase
CIL1218S0031	RLK-Pelle_PERK-1	Pkinase_Tyr
CIL1505S0039	RLK-Pelle_PERK-2	Pkinase_Tyr
CIL1317S0050	RLK-Pelle_PERK-2	Pkinase_Tyr
CIL1407S0014	RLK-Pelle_PERK-2	PPR_2	PPR_2	PPR_2	PPR_2	PPR	Pkinase_Tyr	DYW_deaminase
CIL1099S0019	RLK-Pelle_PERK-2	Pkinase_Tyr
CIL1131S0078	RLK-Pelle_PERK-2	Pkinase_Tyr
CIL1473S0020	RLK-Pelle_PERK-2	Pkinase_Tyr
CIL1082S0106	RLK-Pelle_RKF3	Pkinase
CIL1164S0087	RLK-Pelle_RKF3	Pkinase
CIL1087S0081	RLK-Pelle_RKF3	Pkinase
CIL0938S0048	RLK-Pelle_RKF3	Pkinase
CIL0644S0033	RLK-Pelle_RKF3	Pkinase
CIL0644S0034	RLK-Pelle_RKF3	Pkinase
CIL1090S0045	RLK-Pelle_RLCK-II	Pkinase_Tyr
CIL1324S0053	RLK-Pelle_RLCK-II	Pkinase_Tyr
CIL1197S0085	RLK-Pelle_RLCK-IV	Pkinase
CIL0982S0017	RLK-Pelle_RLCK-IV	Pkinase
CIL0064S0025	RLK-Pelle_RLCK-IV	Pkinase
CIL1584S0005	RLK-Pelle_RLCK-IV	Pkinase_Tyr
CIL1003S0150	RLK-Pelle_RLCK-IV	Pkinase_Tyr
CIL0948S0049	RLK-Pelle_RLCK-IXa	Pkinase_Tyr
CIL0972S0053	RLK-Pelle_RLCK-IXa	Pkinase_Tyr
CIL1166S0040	RLK-Pelle_RLCK-IXa	Pkinase_Tyr
CIL1506S0027	RLK-Pelle_RLCK-IXb	Pkinase
CIL0243S0002	RLK-Pelle_RLCK-IXb	Pkinase_Tyr
CIL1333S0039	RLK-Pelle_RLCK-IXb	Pkinase
CIL1615S0017	RLK-Pelle_RLCK-IXb	Pkinase
CIL1131S0046	RLK-Pelle_RLCK-IXb	Pkinase	Usp
CIL1393S0041	RLK-Pelle_RLCK-IXb	Pkinase_Tyr	Usp
CIL0940S0108	RLK-Pelle_RLCK-IXb	Pkinase_Tyr	U-box
CIL0009S0020	RLK-Pelle_RLCK-IXb	Pkinase_Tyr	U-box
CIL0061S0011	RLK-Pelle_RLCK-IXb	Pkinase	U-box
CIL1167S0065	RLK-Pelle_RLCK-IXb	Pkinase_Tyr	U-box
CIL1330S0058	RLK-Pelle_RLCK-IXb	Pkinase	U-box
CIL0061S0012	RLK-Pelle_RLCK-IXb	Pkinase
CIL1553S0005	RLK-Pelle_RLCK-IXb	Pkinase	U-box
CIL1330S0061	RLK-Pelle_RLCK-IXb	Pkinase	U-box
CIL1402S0029	RLK-Pelle_RLCK-IXb	Pkinase_Tyr	U-box
CIL1246S0091	RLK-Pelle_RLCK-IXb	Pkinase
CIL1143S0055	RLK-Pelle_RLCK-IXb	Pkinase
CIL1329S0001	RLK-Pelle_RLCK-IXb	Pkinase
CIL1416S0072	RLK-Pelle_RLCK-IXb	Pkinase
CIL0049S0022	RLK-Pelle_RLCK-IXb	Pkinase_Tyr	U-box
CIL1173S0045	RLK-Pelle_RLCK-IXb	Pkinase_Tyr	U-box
CIL0294S0003	RLK-Pelle_RLCK-IXb	Pkinase_Tyr
CIL1424S0013	RLK-Pelle_RLCK-Os	Pkinase
CIL1424S0012	RLK-Pelle_RLCK-Os	Pkinase
CIL1333S0017	RLK-Pelle_RLCK-Os	Pkinase
CIL0893S0191	RLK-Pelle_RLCK-V	Pkinase
CIL1594S0006	RLK-Pelle_RLCK-V	Pkinase
CIL0899S0089	RLK-Pelle_RLCK-V	Pkinase
CIL0917S0149	RLK-Pelle_RLCK-V	Pkinase
CIL1197S0075	RLK-Pelle_RLCK-V	Pkinase_Tyr
CIL1037S0068	RLK-Pelle_RLCK-V	Pkinase
CIL0205S0009	RLK-Pelle_RLCK-V	Pkinase
CIL1339S0002	RLK-Pelle_RLCK-V	Pkinase
CIL1190S0044	RLK-Pelle_RLCK-V	Pkinase_Tyr
CIL1078S0068	RLK-Pelle_RLCK-V	Pkinase
CIL0982S0034	RLK-Pelle_RLCK-V	Pkinase
CIL0974S0060	RLK-Pelle_RLCK-V	Pkinase
CIL0037S0022	RLK-Pelle_RLCK-VI	Pkinase_Tyr
CIL0049S0020	RLK-Pelle_RLCK-VI	Pkinase_Tyr
CIL1132S0014	RLK-Pelle_RLCK-VI	Pkinase
CIL0937S0011	RLK-Pelle_RLCK-VI	Pkinase
CIL1154S0026	RLK-Pelle_RLCK-VI	Pkinase
CIL0047S0014	RLK-Pelle_RLCK-VI	Pkinase	Usp
CIL1133S0019	RLK-Pelle_RLCK-VI	Pkinase
CIL1173S0050	RLK-Pelle_RLCK-VI	Pkinase
CIL1253S0017	RLK-Pelle_RLCK-VI	Pkinase	Usp
CIL1003S0036	RLK-Pelle_RLCK-VI	Pkinase
CIL1203S0028	RLK-Pelle_RLCK-VI	Pkinase	Usp
CIL0899S0147	RLK-Pelle_RLCK-VI	Pkinase_Tyr	Pkinase
CIL1424S0009	RLK-Pelle_RLCK-VI	Pkinase_Tyr
CIL1147S0058	RLK-Pelle_RLCK-VI	Pkinase	Pkinase_Tyr	Usp
CIL1546S0048	RLK-Pelle_RLCK-VIIa-1	Pkinase_Tyr
CIL1003S0057	RLK-Pelle_RLCK-VIIa-1	Pkinase_Tyr
CIL0166S0014	RLK-Pelle_RLCK-VIIa-1	Pkinase
CIL0996S0024	RLK-Pelle_RLCK-VIIa-1	Pkinase
CIL1427S0001	RLK-Pelle_RLCK-VIIa-1	Pkinase
CIL0942S0226	RLK-Pelle_RLCK-VIIa-1	Pkinase
CIL1219S0037	RLK-Pelle_RLCK-VIIa-1	Pkinase
CIL1405S0038	RLK-Pelle_RLCK-VIIa-1	Pkinase
CIL0112S0019	RLK-Pelle_RLCK-VIIa-1	Pkinase
CIL0917S0140	RLK-Pelle_RLCK-VIIa-1	Pkinase
CIL1012S0098	RLK-Pelle_RLCK-VIIa-1	Pkinase
CIL1305S0062	RLK-Pelle_RLCK-VIIa-1	Pkinase
CIL1025S0130	RLK-Pelle_RLCK-VIIa-1	Pkinase_Tyr
CIL1324S0017	RLK-Pelle_RLCK-VIIa-2	Pkinase_Tyr
CIL0176S0067	RLK-Pelle_RLCK-VIIa-2	Pkinase_Tyr
CIL1277S0046	RLK-Pelle_RLCK-VIIa-2	Pkinase_Tyr
CIL1092S0008	RLK-Pelle_RLCK-VIIa-2	Pkinase
CIL1128S0055	RLK-Pelle_RLCK-VIIa-2	Pkinase_Tyr
CIL1402S0011	RLK-Pelle_RLCK-VIIa-2	Pkinase_Tyr
CIL1358S0009	RLK-Pelle_RLCK-VIIa-2	Pkinase_Tyr
CIL1499S0043	RLK-Pelle_RLCK-VIIa-2	Pkinase_Tyr
CIL1611S0017	RLK-Pelle_RLCK-VIIa-2	Pkinase_Tyr
CIL0990S0142	RLK-Pelle_RLCK-VIIa-2	Pkinase_Tyr
CIL1525S0040	RLK-Pelle_RLCK-VIIa-2	Pkinase_Tyr
CIL1025S0011	RLK-Pelle_RLCK-VIIa-2	Pkinase_Tyr
CIL1325S0041	RLK-Pelle_RLCK-VIIa-2	Pkinase_Tyr
CIL1277S0029	RLK-Pelle_RLCK-VIIa-2	Pkinase_Tyr
CIL0996S0044	RLK-Pelle_RLCK-VIIa-2	Pkinase_Tyr
CIL1378S0029	RLK-Pelle_RLCK-VIIa-2	Pkinase_Tyr
CIL0922S0210	RLK-Pelle_RLCK-VIIa-2	Pkinase_Tyr
CIL1094S0060	RLK-Pelle_RLCK-VIIa-2	Pkinase_Tyr
CIL1584S0017	RLK-Pelle_RLCK-VIIa-2	Pkinase_Tyr
CIL0909S0055	RLK-Pelle_RLCK-VIIa-2	Pkinase_Tyr
CIL1264S0007	RLK-Pelle_RLCK-VIIa-2	Pkinase_Tyr
CIL1602S0001	RLK-Pelle_RLCK-VIIa-2	Pkinase_Tyr
CIL1048S0074	RLK-Pelle_RLCK-VIIa-2	Pkinase_Tyr
CIL0976S0048	RLK-Pelle_RLCK-VIIa-2	Pkinase_Tyr
CIL0902S0216	RLK-Pelle_RLCK-VIIa-2	Pkinase_Tyr
CIL1012S0097	RLK-Pelle_RLCK-VIIa-2	Pkinase_Tyr
CIL1106S0032	RLK-Pelle_RLCK-VIIa-2	Pkinase_Tyr
CIL1402S0010	RLK-Pelle_RLCK-VIIa-2	Pkinase_Tyr
CIL1122S0022	RLK-Pelle_RLCK-VIIa-2	Pkinase
CIL1457S0001	RLK-Pelle_RLCK-VIIa-2	Pkinase_Tyr
CIL1304S0038	RLK-Pelle_RLCK-VIIa-2	Pkinase_Tyr
CIL1348S0051	RLK-Pelle_RLCK-VIIa-2	Pkinase
CIL0940S0029	RLK-Pelle_RLCK-VIIa-2	Pkinase_Tyr
CIL1196S0036	RLK-Pelle_RLCK-VIIa-2	Pkinase
CIL1375S0025	RLK-Pelle_RLCK-VIIa-2	Pkinase_Tyr
CIL1310S0053	RLK-Pelle_RLCK-VIIa-2	Pkinase
CIL1263S0063	RLK-Pelle_RLCK-VIIa-2	Pkinase
CIL0897S0043	RLK-Pelle_RLCK-VIIb	Pkinase
CIL0993S0026	RLK-Pelle_RLCK-VIII	Pkinase_Tyr
CIL1169S0037	RLK-Pelle_RLCK-VIII	Pkinase_Tyr
CIL1028S0080	RLK-Pelle_RLCK-VIII	Pkinase_Tyr
CIL1153S0128	RLK-Pelle_RLCK-X	Pkinase_Tyr
CIL1030S0056	RLK-Pelle_RLCK-X	Pkinase
CIL1030S0022	RLK-Pelle_RLCK-XI	Pkinase
CIL1328S0030	RLK-Pelle_RLCK-XI	Pkinase	Pkinase
CIL1519S0027	RLK-Pelle_RLCK-XI	Pkinase_Tyr	Pkinase
CIL0064S0004	RLK-Pelle_RLCK-XII-1	Pkinase_Tyr
CIL0951S0066	RLK-Pelle_RLCK-XII-1	Pkinase_Tyr
CIL0156S0021	RLK-Pelle_RLCK-XII-1	Pkinase_Tyr
CIL1497S0045	RLK-Pelle_RLCK-XII-1	Pkinase_Tyr
CIL1256S0031	RLK-Pelle_RLCK-XII-1	Pkinase_Tyr
CIL1505S0018	RLK-Pelle_RLCK-XII-1	Pkinase_Tyr
CIL1179S0031	RLK-Pelle_RLCK-XII-1	Pkinase_Tyr
CIL0917S0064	RLK-Pelle_RLCK-XII-1	Pkinase_Tyr
CIL1318S0014	RLK-Pelle_RLCK-XII-1	Pkinase_Tyr
CIL0381S0008	RLK-Pelle_RLCK-XII-1	Pkinase_Tyr
CIL1295S0047	RLK-Pelle_RLCK-XII-2	Pkinase_Tyr
CIL1295S0048	RLK-Pelle_RLCK-XII-2	Pkinase_Tyr
CIL1100S0112	RLK-Pelle_RLCK-XII-2	Pkinase_Tyr
CIL1295S0050	RLK-Pelle_RLCK-XII-2	Pkinase_Tyr
CIL1294S0020	RLK-Pelle_RLCK-XII-2	Pkinase_Tyr
CIL0902S0054	RLK-Pelle_RLCK-XIII	Pkinase
CIL1139S0046	RLK-Pelle_RLCK-XIII	Pkinase
CIL1126S0031	RLK-Pelle_RLCK-XV	Pkinase
CIL1562S0030	RLK-Pelle_RLCK-XV	Pkinase
CIL1203S0027	RLK-Pelle_RLCK-XV	Pkinase
CIL0957S0166	RLK-Pelle_RLCK-XV	Pkinase
CIL0035S0004	RLK-Pelle_RLCK-XVI	Pkinase
CIL0895S0168	RLK-Pelle_RLCK-XVI	Pkinase
CIL1502S0001	RLK-Pelle_SD-2b	Pkinase	B_lectin
CIL1265S0022	RLK-Pelle_SD-2b	Pkinase	B_lectin
CIL1021S0037	RLK-Pelle_SD-2b	Pkinase	B_lectin	S_locus_glycop
CIL1265S0021	RLK-Pelle_SD-2b	Pkinase	B_lectin
CIL1332S0005	RLK-Pelle_SD-2b	Pkinase	B_lectin
CIL1126S0041	RLK-Pelle_SD-2b	Pkinase	B_lectin
CIL1501S0032	RLK-Pelle_SD-2b	Pkinase	B_lectin	S_locus_glycop	PAN_2
CIL0987S0068	RLK-Pelle_SD-2b	Pkinase	B_lectin	S_locus_glycop
CIL1181S0005	RLK-Pelle_SD-2b	Pkinase	S_locus_glycop	B_lectin
CIL0078S0009	RLK-Pelle_SD-2b	Pkinase	B_lectin	S_locus_glycop
CIL1582S0030	RLK-Pelle_SD-2b	Pkinase
CIL1400S0018	RLK-Pelle_SD-2b	Pkinase
CIL1290S0029	RLK-Pelle_SD-2b	Pkinase	B_lectin	S_locus_glycop
CIL1060S0039	RLK-Pelle_SD-2b	Pkinase	S_locus_glycop
CIL0962S0128	RLK-Pelle_SD-2b	Pkinase_Tyr	B_lectin	S_locus_glycop
CIL1582S0028	RLK-Pelle_SD-2b	Pkinase_Tyr	B_lectin
CIL0516S0003	RLK-Pelle_SD-2b	Pkinase	B_lectin	S_locus_glycop
CIL1018S0006	RLK-Pelle_SD-2b	Pkinase
CIL0895S0206	RLK-Pelle_Singleton	LRR_8	LRR_8	LRR_8	LRR_4	Pkinase_Tyr	LRRNT_2
CIL0987S0125	RLK-Pelle_Singleton	LRR_8	LRR_8	LRR_8	Pkinase	LRRNT_2
CIL1219S0074	RLK-Pelle_URK-1	Pkinase
CIL1371S0047	RLK-Pelle_URK-1	Pkinase
CIL1152S0050	RLK-Pelle_URK-1	Pkinase_Tyr
CIL1056S0002	RLK-Pelle_URK-2	Pkinase
CIL1118S0016	RLK-Pelle_URK-3	Pkinase_Tyr
CIL0080S0001	RLK-Pelle_WAK	Pkinase	GUB_WAK_bind	EGF_CA
CIL1386S0001	RLK-Pelle_WAK	Pkinase	GUB_WAK_bind	EGF_CA
CIL1519S0002	RLK-Pelle_WAK	Pkinase	GUB_WAK_bind	EGF_CA
CIL0168S0002	RLK-Pelle_WAK	Pkinase	EGF_CA	EGF_3
CIL0050S0013	RLK-Pelle_WAK	Pkinase
CIL0030S0018	RLK-Pelle_WAK_LRK10L-1	Pkinase
CIL1369S0007	RLK-Pelle_WAK_LRK10L-1	Pkinase_Tyr
CIL1551S0002	RLK-Pelle_WAK_LRK10L-1	Pkinase_Tyr
CIL1409S0031	RLK-Pelle_WAK_LRK10L-1	Pkinase	GUB_WAK_bind
CIL0993S0093	RLK-Pelle_WAK_LRK10L-1	Pkinase
CIL1619S0010	RLK-Pelle_WAK_LRK10L-1	Pkinase_Tyr
CIL0990S0174	RLK-Pelle_WAK_LRK10L-1	Pkinase_Tyr	GUB_WAK_bind
CIL1501S0010	RLK-Pelle_WAK_LRK10L-1	Pkinase	GUB_WAK_bind
CIL0967S0155	RLK-Pelle_WAK_LRK10L-1	Pkinase
CIL0982S0151	RLK-Pelle_WAK_LRK10L-1	Pkinase	GUB_WAK_bind
CIL0962S0102	SCY1_SCYL2	Pkinase
CIL1528S0019	STE_STE11	Pkinase	Pkinase_fungal
CIL1492S0022	STE_STE11	Pkinase	Kinase-like
CIL1197S0011	STE_STE11	Pkinase
CIL1391S0026	STE_STE11	Pkinase
CIL1087S0030	STE_STE11	Pkinase	Pkinase_fungal
CIL0145S0010	STE_STE11	Pkinase
CIL1082S0003	STE_STE11	Pkinase	Kinase-like
CIL1611S0005	STE_STE11	Pkinase
CIL1055S0038	STE_STE11	Pkinase	Pkinase_fungal	Kinase-like
CIL1374S0027	STE_STE11	Pkinase
CIL1371S0004	STE_STE11	Pkinase
CIL1417S0052	STE_STE11	Pkinase
CIL0909S0127	STE_STE11	Pkinase
CIL1061S0064	STE_STE11	Pkinase	Pkinase_fungal	Kinase-like
CIL1060S0073	STE_STE11	Pkinase	Kinase-like
CIL1326S0040	STE_STE11	Pkinase	Kinase-like
CIL1383S0021	STE_STE11	Pkinase	Pkinase_fungal
CIL0942S0004	STE_STE11	Pkinase
CIL0120S0007	STE_STE11	Pkinase
CIL1037S0063	STE_STE11	Pkinase
CIL0135S0010	STE_STE11	Pkinase
CIL0978S0018	STE_STE11	Pkinase
CIL0978S0016	STE_STE11	Pkinase
CIL0992S0080	STE_STE11	Pkinase
CIL1040S0007	STE_STE11	Pkinase
CIL1553S0003	STE_STE11	Pkinase	Kinase-like
CIL1492S0021	STE_STE11	Pkinase
CIL1078S0078	STE_STE11	Pkinase
CIL1445S0006	STE_STE11	Pkinase
CIL1082S0077	STE_STE11	Pkinase
CIL1263S0010	STE_STE20-Fray	Pkinase	Pkinase_fungal
CIL1171S0006	STE_STE20-Fray	Pkinase
CIL0923S0164	STE_STE20-Fray	Pkinase
CIL1445S0003	STE_STE20-Fray	Pkinase
CIL1443S0030	STE_STE20-Fray	Pkinase	Pkinase_fungal
CIL1118S0042	STE_STE20-Fray	Pkinase
CIL1066S0033	STE_STE20-Pl	Pkinase
CIL1361S0051	STE_STE20-YSK	Pkinase
CIL1342S0007	STE_STE7	Pkinase
CIL1167S0055	STE_STE7	Pkinase
CIL1604S0014	STE_STE7	Pkinase
CIL1348S0008	STE_STE7	Pkinase
CIL0899S0185	STE_STE7	Pkinase
CIL1494S0042	STE_STE7	Pkinase
CIL0149S0012	STE_STE7	Pkinase
CIL1318S0034	STE_STE-Pl	Pkinase
CIL1440S0017	TKL_CTR1-DRK-1	EDR1	Pkinase_Tyr
CIL1227S0018	TKL_CTR1-DRK-1	Pkinase_Tyr	EDR1
CIL0897S0068	TKL_CTR1-DRK-2	EDR1	Pkinase_Tyr
CIL1189S0026	TKL_CTR1-DRK-2	EDR1	Pkinase_Tyr
CIL0909S0025	TKL_CTR1-DRK-2	Pkinase_Tyr
CIL1092S0018	TKL_CTR1-DRK-2	Pkinase_Tyr	PAS
CIL1134S0036	TKL_CTR1-DRK-2	EDR1	Pkinase_Tyr
CIL0039S0009	TKL_CTR1-DRK-2	Pkinase_Tyr	Pkinase_Tyr	EDR1
CIL1101S0081	TKL_CTR1-DRK-2	EDR1	Pkinase_Tyr
CIL1520S0033	TKL_CTR1-DRK-2	Pkinase_Tyr
CIL1220S0033	TKL_CTR1-DRK-2	Pkinase_Tyr	EDR1
CIL0235S0010	TKL_CTR1-DRK-2	Pkinase_Tyr	PAS
CIL1152S0020	TKL_CTR1-DRK-2	Pkinase_Tyr	PAS
CIL1175S0063	TKL_CTR1-DRK-2	EDR1	Pkinase_Tyr
CIL0893S0046	TKL_CTR1-DRK-2	EDR1	Pkinase_Tyr
CIL1267S0024	TKL_Gdt	DUF1221	Pkinase_Tyr
CIL0919S0040	TKL_Gdt	DUF1221	Pkinase_Tyr
CIL1271S0004	TKL-Pl-1	Pkinase_Tyr
CIL1153S0088	TKL-Pl-1	Pkinase_Tyr
CIL0957S0171	TKL-Pl-1	Pkinase_Tyr
CIL0937S0043	TKL-Pl-1	SH3_15	SH3_15	SH3_15	SH3_15	SH3_15	SH3_15	Ank_2	Ank_2	Ank_2
CIL1226S0042	TKL-Pl-1	SH3_15	SH3_15	SH3_15	SH3_15	SH3_15	SH3_15	SH3_15	Ank_2	Ank_2
CIL1153S0045	TKL-Pl-2	Pkinase	EDR1	EDR1	LRR_4
CIL0979S0069	TKL-Pl-3	PP2C	Pkinase
CIL1153S0004	TKL-Pl-4	Pkinase_Tyr	ACT
CIL1096S0073	TKL-Pl-4	Pkinase_Tyr
CIL0906S0179	TKL-Pl-4	Pkinase_Tyr	Pkinase_fungal
CIL0410S0003	TKL-Pl-4	Pkinase_Tyr	ACT	Pkinase_fungal
CIL1153S0015	TKL-Pl-4	Pkinase_Tyr	Pkinase_fungal
CIL1445S0037	TKL-Pl-4	Pkinase_Tyr	Pkinase_fungal
CIL1282S0021	TKL-Pl-4	Pkinase_Tyr
CIL1263S0020	TKL-Pl-4	Pkinase_Tyr
CIL1555S0014	TKL-Pl-4	Pkinase_Tyr	Kinase-like
CIL1118S0062	TKL-Pl-4	Pkinase_Tyr	Pkinase_fungal
CIL1094S0089	TKL-Pl-4	Pkinase_Tyr
CIL1448S0011	TKL-Pl-4	Pkinase_Tyr	Kinase-like
CIL0938S0096	TKL-Pl-4	Pkinase_Tyr	Pkinase_fungal
CIL0132S0007	TKL-Pl-4	Pkinase_Tyr
CIL1254S0057	TKL-Pl-4	Pkinase_Tyr	Pkinase_fungal
CIL1376S0015	TKL-Pl-4	Pkinase_Tyr
CIL0893S0400	TKL-Pl-4	Pkinase_Tyr
CIL0131S0019	TKL-Pl-4	Pkinase_Tyr
CIL0319S0009	TKL-Pl-4	Pkinase_Tyr	Kinase-like
CIL1494S0017	TKL-Pl-4	Pkinase_Tyr
CIL1324S0062	TKL-Pl-4	Pkinase_Tyr
CIL1009S0084	TKL-Pl-4	Pkinase_Tyr
CIL0922S0178	TKL-Pl-4	Pkinase_Tyr	Pkinase_fungal
CIL0978S0157	TKL-Pl-4	Pkinase_Tyr	Kinase-like
CIL1310S0043	TKL-Pl-4	Pkinase_Tyr
CIL1018S0049	TKL-Pl-4	Pkinase	Kinase-like
CIL0100S0009	TKL-Pl-5	Pkinase_Tyr	Ank_2
CIL1182S0079	TKL-Pl-5	Pkinase_Tyr	Ank_2
CIL1143S0009	TKL-Pl-5	Pkinase_Tyr	Ank_2
CIL1084S0026	TKL-Pl-5	Pkinase_Tyr	Ank_2
CIL1431S0023	TKL-Pl-5	Pkinase_Tyr	Ank_2
CIL1003S0119	TKL-Pl-5	Pkinase_Tyr	Ank_2
CIL1427S0022	TKL-Pl-6	Pkinase_Tyr	PB1
CIL1231S0003	TKL-Pl-6	Pkinase_Tyr	PB1
CIL1310S0060	TKL-Pl-6	Pkinase_Tyr	PB1
CIL1366S0002	TKL-Pl-6	Pkinase_Tyr	PB1
CIL1158S0060	TKL-Pl-6	Pkinase_Tyr	PB1
CIL0202S0003	TKL-Pl-6	Pkinase_Tyr	PB1
CIL0189S0002	TKL-Pl-6	Pkinase_Tyr	PB1
CIL1018S0002	TKL-Pl-6	Pkinase_Tyr	PB1
CIL0972S0129	TKL-Pl-7	Pkinase_Tyr
CIL1048S0036	TLK	Pkinase
CIL1060S0056	TTK	Pkinase
CIL1416S0073	ULK_Fused	Pkinase
CIL1025S0107	ULK_ULK4	Pkinase
CIL1564S0036	ULK_ULK4	Pkinase
CIL1002S0049	WEE	Pkinase
CIL1171S0013	WNK_NRBP	Pkinase	OSR1_C
CIL0923S0173	WNK_NRBP	Pkinase
CIL0978S0166	WNK_NRBP	Pkinase
CIL1162S0026	WNK_NRBP	Pkinase
CIL0319S0005	WNK_NRBP	Pkinase
CIL0909S0035	WNK_NRBP	Pkinase
CIL1061S0097	WNK_NRBP	Pkinase
CIL1326S0005	WNK_NRBP	Pkinase
CIL1429S0039	WNK_NRBP	Pkinase
CIL1226S0053	WNK_NRBP	Pkinase
CIL0942S0045	WNK_NRBP	Pkinase
CIL1483S0025	WNK_NRBP	Pkinase
CIL1595S0011	WNK_NRBP	Pkinase
CIL1520S0052	WNK_NRBP	Pkinase
CIL1230S0038	WNK_NRBP	Pkinase
CIL1161S0008	UNKNOWN	Pkinase
CIL0171S0007	UNKNOWN	Pkinase_Tyr
CIL0328S0007	UNKNOWN	Pkinase_Tyr
CIL0925S0088	UNKNOWN	Pkinase_Tyr
CIL1071S0014	UNKNOWN	Lectin_legB	Pkinase_Tyr
CIL1342S0024	UNKNOWN	Lectin_legB	Pkinase_Tyr
CIL1119S0029	UNKNOWN	LRR_8	Pkinase_Tyr	LRRNT_2
CIL1429S0009	UNKNOWN	LRR_8	LRR_8	LRR_8	LRR_8	Pkinase_Tyr
CIL1277S0028	UNKNOWN	Pkinase
CIL1175S0018	UNKNOWN	Pkinase_Tyr
CIL1526S0023	UNKNOWN	Pkinase	Kdo	RIO1
