# Supplementary material for: Pecan kinome: classification and expression analysis of all protein kinases in Carya illinoinensis
Source: For Res (Fayettev). 2021 Aug 18;1:14. doi: 10.48130/FR-2021-0014 (PMC11524300; doi:10.48130/FR-2021-0014)
Supplement: Supplementary file 1 — Supplementary data to this article can be found online. [file FR-2021-0014-S1.zip › 10.48130_FR-2021-0014-Suppl-TableS4.xlsx]

## Sheet: Table s4
Supplemental Table S4: List of pecan protein kinases containing multiple kinase domains.
Gene ID	HMM classification	Kinase domain
CIL1167S0059	AGC_NDR	Pkinase, Pkinase
CIL1506S0032	AGC_NDR	Pkinase, Pkinase
CIL0953S0107	AGC_RSK-2	Pkinase, Pkinase
CIL1465S0024	AGC_RSK-2	Pkinase, Pkinase
CIL0946S0005	AGC_RSK-2	Pkinase, Pkinase
CIL0967S0209	AGC_RSK-2	Pkinase, Pkinase
CIL1494S0032	AGC_RSK-2	Pkinase, Pkinase
CIL1602S0018	AGC_RSK-2	Pkinase, Pkinase
CIL1057S0090	AGC_RSK-2	Pkinase, Pkinase
CIL1184S0007	AGC_RSK-2	Pkinase, Pkinase
CIL0152S0004	AGC_RSK-2	Pkinase, Pkinase
CIL0908S0059	AGC_RSK-2	Pkinase, Pkinase
CIL0893S0066	AGC_RSK-2	Pkinase, Pkinase
CIL1093S0013	AGC_RSK-2	Pkinase, Pkinase
CIL0366S0012	AGC_RSK-2	Pkinase, Pkinase
CIL0225S0006	AGC_RSK-2	Pkinase, Pkinase
CIL1120S0012	AGC_RSK-2	Pkinase, Pkinase
CIL0925S0081	AGC_RSK-2	Pkinase, Pkinase
CIL0152S0003	AGC_RSK-2	Pkinase, Pkinase
CIL0156S0034	AGC_RSK-2	Pkinase, Pkinase
CIL1040S0079	CMGC_CDK-CCRK	Pkinase, Pkinase
CIL1224S0026	CMGC_CDK-CCRK	Pkinase, Pkinase
CIL0465S0011	CMGC_SRPK	Pkinase, Pkinase
CIL0893S0029	CMGC_SRPK	Pkinase, Pkinase
CIL1094S0044	CMGC_SRPK	Pkinase, Pkinase
CIL1363S0033	CMGC_SRPK	Pkinase, Pkinase
CIL1403S0050	Group-Pl-2	Pkinase, Pkinase
CIL1009S0054	RLK-Pelle_CrRLK1L-1	Pkinase_Tyr, Pkinase_Tyr
CIL0914S0154	RLK-Pelle_DLSV	Pkinase_Tyr, Pkinase_Tyr
CIL0942S0152	RLK-Pelle_LRR-XI-1	Pkinase, Pkinase
CIL1473S0003	RLK-Pelle_LysM	Pkinase_Tyr, Pkinase
CIL1328S0030	RLK-Pelle_RLCK-XI	Pkinase, Pkinase
CIL1519S0027	RLK-Pelle_RLCK-XI	Pkinase_Tyr, Pkinase
CIL1147S0058	RLK-Pelle_RLCK-VI	Pkinase, Pkinase_Tyr
CIL0899S0147	RLK-Pelle_RLCK-VI	Pkinase_Tyr, Pkinase
CIL0938S0143	RLK-Pelle_LRR-XI-1	Pkinase, Pkinase_Tyr
CIL1361S0045	RLK-Pelle_LRR-Xb-1	Pkinase, Pkinase_Tyr
CIL1015S0018	RLK-Pelle_LRR-IX	Pkinase, Pkinase_Tyr
CIL0921S0073	RLK-Pelle_LRR-III	Pkinase_Tyr, Pkinase
CIL1131S0101	RLK-Pelle_LRR-I-1	Pkinase_Tyr, Pkinase
CIL1239S0006	RLK-Pelle_DLSV	Pkinase_Tyr, Pkinase
CIL0974S0021	RLK-Pelle_DLSV	Pkinase_Tyr, Pkinase
CIL0039S0009	TKL_CTR1-DRK-2	Pkinase_Tyr, Pkinase_Tyr
