# Supplementary material for: Pecan kinome: classification and expression analysis of all protein kinases in Carya illinoinensis
Source: For Res (Fayettev). 2021 Aug 18;1:14. doi: 10.48130/FR-2021-0014 (PMC11524300; doi:10.48130/FR-2021-0014)
Supplement: Supplementary file 1 — Supplementary data to this article can be found online. [file FR-2021-0014-S1.zip › 10.48130_FR-2021-0014-Suppl-TableS5.xlsx]

## Sheet: Table s5
Supplemental Table S5: GO IDs of pecan PKs
Gene ID	GO IDs
CIL1390S0028	P:GO:0006464; P:GO:0007165; F:GO:0016301; F:GO:0043167
CIL1264S0055	P:GO:0006464; P:GO:0007165; P:GO:0009058; P:GO:0034641; P:GO:0044281; F:GO:0016301; F:GO:0043167
CIL1316S0016	P:GO:0006464; P:GO:0007165; F:GO:0016301; F:GO:0043167
CIL1579S0030	P:GO:0006464; P:GO:0007165; F:GO:0016301; F:GO:0043167
CIL0925S0095	P:GO:0006464; P:GO:0007165; F:GO:0016301; F:GO:0043167
CIL0259S0014	P:GO:0006464; P:GO:0007165; F:GO:0016301; F:GO:0043167
CIL0002S0029	P:GO:0006464; P:GO:0007165; F:GO:0016301; F:GO:0043167
CIL1130S0056	P:GO:0006464; P:GO:0007165; F:GO:0016301; F:GO:0043167
CIL1167S0059	P:GO:0006464; P:GO:0007165; F:GO:0016301; F:GO:0043167; C:GO:0005575
CIL1506S0032	P:GO:0006464; P:GO:0007165; F:GO:0016301; F:GO:0043167
CIL0899S0106	P:GO:0006464; P:GO:0007165; F:GO:0016301; F:GO:0043167
CIL1507S0010	P:GO:0006464; P:GO:0007165; F:GO:0016301; F:GO:0043167
CIL1295S0025	P:GO:0006464; P:GO:0007165; F:GO:0016301; F:GO:0043167
CIL1175S0047	P:GO:0006464; P:GO:0007165; F:GO:0016301; F:GO:0043167
CIL0942S0164	P:GO:0006464; P:GO:0007165; F:GO:0016301; F:GO:0016791; F:GO:0043167; C:GO:0005886; C:GO:0032991
CIL1446S0050	P:GO:0006464; F:GO:0016301; F:GO:0043167; C:GO:0005634; C:GO:0005737; C:GO:0005886
CIL1305S0065	P:GO:0006464; P:GO:0007165; P:GO:0055085; F:GO:0003729; F:GO:0016301; F:GO:0043167; C:GO:0005634; C:GO:0005773; C:GO:0005886
CIL1216S0026	P:GO:0006464; F:GO:0016301; F:GO:0043167; C:GO:0005634; C:GO:0005737; C:GO:0005886
CIL0996S0022	P:GO:0006464; P:GO:0007165; P:GO:0055085; F:GO:0003729; F:GO:0016301; F:GO:0043167; C:GO:0005634; C:GO:0005773; C:GO:0005886
CIL0953S0107	P:GO:0006464; F:GO:0016301; F:GO:0043167; C:GO:0005634; C:GO:0005737; C:GO:0005886
CIL1465S0024	P:GO:0006464; F:GO:0016301; F:GO:0043167; C:GO:0005634; C:GO:0005737; C:GO:0005886
CIL0946S0005	P:GO:0006464; F:GO:0016301; F:GO:0043167; C:GO:0005634; C:GO:0005737; C:GO:0005886
CIL0967S0209	P:GO:0006464; F:GO:0016301; F:GO:0043167; C:GO:0005634; C:GO:0005737; C:GO:0005886
CIL1494S0032	C:GO:0005634;C:GO:0005737;C:GO:0005886;P:GO:0006464;F:GO:0016301;F:GO:0043167
CIL1602S0018	P:GO:0006464; F:GO:0016301; F:GO:0043167; C:GO:0005634; C:GO:0005737; C:GO:0005886
CIL1057S0090	P:GO:0006464; F:GO:0016301; F:GO:0043167; C:GO:0005634; C:GO:0005737; C:GO:0005886
CIL1184S0007	P:GO:0006464; F:GO:0016301; F:GO:0043167; C:GO:0005634; C:GO:0005737; C:GO:0005886
CIL0152S0004	P:GO:0006464; F:GO:0016301; F:GO:0043167; C:GO:0005634; C:GO:0005737; C:GO:0005886
CIL0908S0059	P:GO:0006464; F:GO:0016301; F:GO:0043167; C:GO:0005634; C:GO:0005737; C:GO:0005886
CIL0893S0066	P:GO:0006464; F:GO:0016301; F:GO:0043167; C:GO:0005634; C:GO:0005737; C:GO:0005886
CIL1093S0013	P:GO:0006464; F:GO:0016301; F:GO:0043167; C:GO:0005634; C:GO:0005737; C:GO:0005886
CIL0366S0012	P:GO:0006464; F:GO:0016301; F:GO:0043167; C:GO:0005634; C:GO:0005737; C:GO:0005886
CIL0225S0006	P:GO:0006464; P:GO:0021700; P:GO:0030154; P:GO:0048856; F:GO:0016301; F:GO:0043167; C:GO:0005634; C:GO:0005737; C:GO:0005886
CIL1120S0012	P:GO:0000003; P:GO:0000902; P:GO:0006464; P:GO:0006810; P:GO:0007165; P:GO:0009790; P:GO:0021700; P:GO:0030154; P:GO:0040007; F:GO:0016301; F:GO:0043167; C:GO:0005634; C:GO:0005737; C:GO:0005886
CIL0925S0081	P:GO:0006464; F:GO:0016301; F:GO:0043167; C:GO:0005634; C:GO:0005737; C:GO:0005886
CIL0152S0003	P:GO:0006464; F:GO:0016301; F:GO:0043167; C:GO:0005634; C:GO:0005737; C:GO:0005886
CIL0156S0034	P:GO:0006464; F:GO:0016301; F:GO:0043167; C:GO:0005634; C:GO:0005737; C:GO:0005886
CIL1324S0040	P:GO:0006464; P:GO:0007165; F:GO:0016301; F:GO:0043167; C:GO:0005634; C:GO:0005737
CIL1596S0031	P:GO:0006464; P:GO:0007165; F:GO:0016301; F:GO:0043167; C:GO:0005634; C:GO:0005737
CIL0212S0014	P:GO:0000278; P:GO:0006464; P:GO:0007010; P:GO:0051276; P:GO:0051301; F:GO:0016301; F:GO:0043167; C:GO:0005856; C:GO:0032991
CIL0987S0138	P:GO:0000278; P:GO:0006464; P:GO:0007010; P:GO:0051276; P:GO:0051301; F:GO:0016301; F:GO:0043167; C:GO:0005856; C:GO:0032991
CIL1118S0020	P:GO:0000003; P:GO:0006464; P:GO:0007059; P:GO:0051276; P:GO:0140014; F:GO:0016301; F:GO:0043167; C:GO:0000228
CIL0176S0022	P:GO:0006464; P:GO:0007165; F:GO:0016301; F:GO:0043167; C:GO:0005634; C:GO:0005737
CIL0293S0005	P:GO:0006464; P:GO:0007165; P:GO:0008219; F:GO:0016301; F:GO:0043167; C:GO:0005634; C:GO:0005737
CIL1187S0083	P:GO:0006464; P:GO:0007165; F:GO:0016301; F:GO:0043167; C:GO:0005634; C:GO:0005737
CIL1326S0013	P:GO:0006464; P:GO:0007165; F:GO:0016301; F:GO:0043167; C:GO:0005575
CIL0429S0008	P:GO:0006464; P:GO:0007165; F:GO:0016301; F:GO:0043167; C:GO:0005575
CIL1090S0052	P:GO:0006464; P:GO:0007165; F:GO:0016301; F:GO:0043167; C:GO:0005575
CIL0945S0118	P:GO:0006464; P:GO:0007165; F:GO:0016301; F:GO:0043167; C:GO:0005575
CIL1264S0008	P:GO:0006464; P:GO:0007165; F:GO:0016301; F:GO:0043167; C:GO:0005634; C:GO:0005737
CIL0976S0046	P:GO:0006464; P:GO:0007165; F:GO:0016301; F:GO:0043167; C:GO:0005634; C:GO:0005737
CIL1119S0056	P:GO:0006464; P:GO:0007165; F:GO:0016301; F:GO:0043167
CIL1575S0001	P:GO:0006464; P:GO:0007165; F:GO:0016301; F:GO:0043167
CIL0893S0290	P:GO:0006464; P:GO:0007165; F:GO:0016301; F:GO:0043167; C:GO:0005575
CIL1231S0038	P:GO:0006464; P:GO:0007165; F:GO:0016301; F:GO:0043167
CIL1231S0037	P:GO:0006464; P:GO:0007165; F:GO:0016301; F:GO:0043167; C:GO:0005575
CIL1300S0047	P:GO:0006464; P:GO:0007165; F:GO:0016301; F:GO:0043167
CIL1089S0026	P:GO:0006464; P:GO:0007165; F:GO:0016301; F:GO:0043167; C:GO:0005634; C:GO:0005737
CIL1030S0030	P:GO:0006464; P:GO:0007165; F:GO:0016301; F:GO:0043167; C:GO:0005575
CIL1471S0007	P:GO:0006464; P:GO:0007165; P:GO:0048856; F:GO:0016301; F:GO:0043167; C:GO:0005634; C:GO:0005737; C:GO:0005886
CIL1429S0044	P:GO:0006464; P:GO:0007165; F:GO:0016301; F:GO:0043167
CIL1326S0010	P:GO:0006464; P:GO:0007165; F:GO:0016301; F:GO:0043167
CIL0233S0007	P:GO:0006464; P:GO:0007165; F:GO:0016301; F:GO:0043167; C:GO:0005575
CIL1090S0050	P:GO:0006464; P:GO:0007165; F:GO:0016301; F:GO:0043167
CIL1526S0040	P:GO:0006464; P:GO:0007165; F:GO:0016301; F:GO:0043167
CIL1339S0013	P:GO:0006464; P:GO:0007165; F:GO:0003677; F:GO:0016301; F:GO:0043167; C:GO:0005634
CIL1358S0042	P:GO:0006464; P:GO:0007165; F:GO:0016301; F:GO:0043167; C:GO:0005634; C:GO:0005737
CIL1141S0049	P:GO:0006464; P:GO:0007165; F:GO:0016301; F:GO:0043167; C:GO:0005634; C:GO:0005737
CIL1134S0049	P:GO:0006464; P:GO:0007165; P:GO:0048856; F:GO:0016301; F:GO:0043167; C:GO:0005634; C:GO:0005737; C:GO:0005886
CIL1193S0097	P:GO:0006464; P:GO:0007165; F:GO:0016301; F:GO:0043167; C:GO:0005634; C:GO:0005737
CIL0967S0132	P:GO:0006464; P:GO:0007165; F:GO:0016301; F:GO:0043167; C:GO:0005634; C:GO:0005737
CIL1153S0064	P:GO:0006464; P:GO:0007165; F:GO:0016301; F:GO:0043167; C:GO:0005634; C:GO:0005737
CIL1158S0067	P:GO:0006464; P:GO:0007165; F:GO:0016301; F:GO:0043167; C:GO:0005634; C:GO:0005737
CIL1194S0034	P:GO:0006464; P:GO:0007165; F:GO:0016301; F:GO:0043167; C:GO:0005634; C:GO:0005737
CIL0400S0002	P:GO:0006464; P:GO:0007165; F:GO:0016301; F:GO:0043167; C:GO:0005634; C:GO:0005737
CIL1166S0031	P:GO:0006464; P:GO:0007165; F:GO:0016301; F:GO:0043167; C:GO:0005737
CIL1043S0062	P:GO:0006464; P:GO:0007165; F:GO:0016301; F:GO:0043167; C:GO:0005737
CIL1181S0051	P:GO:0006464; P:GO:0007165; F:GO:0016301; F:GO:0043167; C:GO:0005634; C:GO:0005737; C:GO:0005886
CIL1226S0040	P:GO:0006464; P:GO:0007165; F:GO:0003677; F:GO:0016301; F:GO:0043167; C:GO:0005634; C:GO:0005737
CIL0957S0106	P:GO:0006464; P:GO:0007165; F:GO:0016301; F:GO:0043167; C:GO:0005634; C:GO:0005737; C:GO:0005886
CIL1616S0002	P:GO:0006464; P:GO:0007165; F:GO:0003677; F:GO:0016301; F:GO:0043167; C:GO:0005634; C:GO:0005737
CIL1405S0020	P:GO:0006464; P:GO:0007165; F:GO:0016301; F:GO:0043167; C:GO:0005634; C:GO:0005737
CIL1417S0075	P:GO:0006464; P:GO:0007165; F:GO:0016301; F:GO:0043167; C:GO:0005634; C:GO:0005737
CIL1149S0047	P:GO:0006464; P:GO:0007165; F:GO:0016301; F:GO:0043167; C:GO:0005634; C:GO:0005737; C:GO:0005886
CIL1187S0056	P:GO:0006464; P:GO:0007165; F:GO:0016301; F:GO:0043167; C:GO:0005634; C:GO:0005737
CIL1047S0024	P:GO:0006464; P:GO:0007165; F:GO:0016301; F:GO:0043167; C:GO:0005634; C:GO:0005737
CIL0951S0017	P:GO:0006464; P:GO:0007165; F:GO:0016301; F:GO:0043167; C:GO:0005634; C:GO:0005737
CIL1477S0021	P:GO:0006464; P:GO:0007165; F:GO:0008135; F:GO:0016301; F:GO:0043167; C:GO:0005634; C:GO:0005737; C:GO:0005886
CIL0922S0017	P:GO:0006464; P:GO:0007165; F:GO:0016301; F:GO:0043167; C:GO:0005634; C:GO:0005737
CIL1216S0001	P:GO:0006464; P:GO:0007165; F:GO:0016301; F:GO:0043167; C:GO:0005634; C:GO:0005737
CIL1303S0052	P:GO:0006464; P:GO:0006950; P:GO:0007165; P:GO:0055085; F:GO:0016301; F:GO:0043167; C:GO:0005634; C:GO:0005773; C:GO:0005829; C:GO:0005886
CIL1107S0085	P:GO:0006464; P:GO:0007165; F:GO:0016301; F:GO:0043167; C:GO:0005634; C:GO:0005737
CIL0628S0008	P:GO:0006464; P:GO:0007165; F:GO:0016301; F:GO:0043167; C:GO:0005634; C:GO:0005737; C:GO:0005856
CIL1467S0029	P:GO:0006464; P:GO:0007165; F:GO:0008135; F:GO:0016301; F:GO:0043167; C:GO:0005634; C:GO:0005737; C:GO:0005886
CIL0923S0004	P:GO:0006464; P:GO:0007165; F:GO:0016301; F:GO:0043167; C:GO:0005634; C:GO:0005737
CIL0203S0012	P:GO:0006464; P:GO:0007165; F:GO:0016301; F:GO:0043167; C:GO:0005634; C:GO:0005737
CIL1006S0075	P:GO:0006464; P:GO:0007165; F:GO:0016301; F:GO:0043167; C:GO:0005634; C:GO:0005737; C:GO:0005856
CIL0909S0138	P:GO:0006464; P:GO:0007165; F:GO:0016301; F:GO:0043167; C:GO:0005634; C:GO:0005737
CIL1134S0065	P:GO:0006464; P:GO:0007165; F:GO:0016301; F:GO:0043167; C:GO:0005634; C:GO:0005737
CIL1446S0031	P:GO:0006464; P:GO:0007165; F:GO:0016301; F:GO:0043167; C:GO:0005634; C:GO:0005737
CIL1198S0007	P:GO:0006464; P:GO:0006950; P:GO:0007165; P:GO:0034641; F:GO:0003723; F:GO:0016301; F:GO:0016853; F:GO:0043167; C:GO:0005634; C:GO:0005737
CIL1264S0074	P:GO:0006464; P:GO:0007165; F:GO:0016301; F:GO:0043167; C:GO:0005634; C:GO:0005737; C:GO:0005886
CIL0979S0047	P:GO:0006464; P:GO:0007165; F:GO:0016301; F:GO:0043167; C:GO:0005634; C:GO:0005737
CIL1611S0002	P:GO:0006464; P:GO:0007165; F:GO:0016301; F:GO:0043167; C:GO:0005634; C:GO:0005737
CIL1404S0007	P:GO:0006464; P:GO:0007165; F:GO:0016301; F:GO:0043167; C:GO:0005634; C:GO:0005737
CIL1136S0043	P:GO:0006464; P:GO:0007165; F:GO:0016301; F:GO:0043167; C:GO:0005634; C:GO:0005737
CIL1554S0020	P:GO:0006464; P:GO:0007165; F:GO:0016301; F:GO:0043167; C:GO:0005634; C:GO:0005737
CIL1047S0142	P:GO:0006464; P:GO:0007165; F:GO:0016301; F:GO:0043167; C:GO:0005634; C:GO:0005737; C:GO:0005886
CIL1021S0115	P:GO:0006464; P:GO:0007165; F:GO:0016301; F:GO:0043167; C:GO:0005634; C:GO:0005737
CIL1169S0047	P:GO:0006464; P:GO:0007165; F:GO:0016301; F:GO:0043167; C:GO:0005634; C:GO:0005737; C:GO:0005886
CIL0992S0042	P:GO:0006464; P:GO:0007165; F:GO:0016301; F:GO:0043167; C:GO:0005634; C:GO:0005737
CIL1194S0038	P:GO:0006464; P:GO:0007165; F:GO:0016301; F:GO:0043167; C:GO:0005634; C:GO:0005737
CIL0538S0004	P:GO:0006464; P:GO:0007165; F:GO:0016301; F:GO:0043167; C:GO:0005634; C:GO:0005737
CIL1031S0047	P:GO:0006464; P:GO:0006950; P:GO:0007165; P:GO:0055085; F:GO:0016301; F:GO:0043167; C:GO:0005634; C:GO:0005773; C:GO:0005829; C:GO:0005886
CIL1032S0135	P:GO:0006464; P:GO:0007165; F:GO:0016301; F:GO:0043167; C:GO:0005634; C:GO:0005737
CIL1212S0043	P:GO:0006464; P:GO:0007165; F:GO:0016301; F:GO:0043167; C:GO:0005634; C:GO:0005737; C:GO:0005886
CIL0974S0083	P:GO:0006464; P:GO:0007165; F:GO:0016301; F:GO:0043167; C:GO:0005634; C:GO:0005737
CIL1579S0004	P:GO:0006464; P:GO:0007165; F:GO:0016301; F:GO:0043167; C:GO:0005634; C:GO:0005737
CIL1259S0005	P:GO:0006464; P:GO:0007165; F:GO:0016301; F:GO:0043167; C:GO:0005634; C:GO:0005737
CIL1032S0059	P:GO:0006464; P:GO:0007165; F:GO:0016301; F:GO:0043167; C:GO:0005634; C:GO:0005737
CIL1081S0032	P:GO:0006464; P:GO:0007165; F:GO:0016301; F:GO:0043167; C:GO:0005634; C:GO:0005737
CIL1603S0022	P:GO:0006464; P:GO:0007165; F:GO:0016301; F:GO:0043167; C:GO:0005634; C:GO:0005737
CIL0923S0007	P:GO:0006464; P:GO:0007165; F:GO:0016301; F:GO:0043167; C:GO:0005634; C:GO:0005737
CIL1611S0012	P:GO:0006464; P:GO:0007165; F:GO:0016301; F:GO:0043167; C:GO:0005634; C:GO:0005737
CIL0302S0016	P:GO:0006464; P:GO:0007165; F:GO:0016301; F:GO:0043167; C:GO:0005634; C:GO:0005737
CIL1164S0057	P:GO:0006464; P:GO:0007165; F:GO:0016301; F:GO:0043167; C:GO:0005634; C:GO:0005737
CIL1607S0017	P:GO:0006464; P:GO:0007165; F:GO:0016301; F:GO:0043167; C:GO:0005634; C:GO:0005737
CIL1071S0009	P:GO:0006464; P:GO:0007165; F:GO:0016301; F:GO:0043167; C:GO:0005634; C:GO:0005737
CIL0409S0006	P:GO:0006464; P:GO:0007165; F:GO:0016301; F:GO:0043167; C:GO:0005634; C:GO:0005737
CIL0909S0118	P:GO:0006464; P:GO:0007165; F:GO:0016301; F:GO:0043167; C:GO:0005634; C:GO:0005737
CIL1189S0070	P:GO:0006464; P:GO:0007165; F:GO:0016301; F:GO:0043167; C:GO:0005634; C:GO:0005737
CIL1082S0113	P:GO:0006464; P:GO:0007165; F:GO:0016301; F:GO:0043167; C:GO:0005634; C:GO:0005737
CIL0143S0028	P:GO:0006464; P:GO:0007165; F:GO:0016301; F:GO:0016491; F:GO:0043167; C:GO:0005634; C:GO:0005737
CIL0940S0189	P:GO:0006412; P:GO:0006464; P:GO:0007165; F:GO:0003735; F:GO:0016301; F:GO:0043167; C:GO:0005634; C:GO:0005737; C:GO:0005840
CIL1012S0075	P:GO:0006464; P:GO:0007165; F:GO:0016301; F:GO:0043167; C:GO:0005634; C:GO:0005737
CIL0976S0023	P:GO:0006464; F:GO:0016301; F:GO:0043167
CIL1393S0049	P:GO:0006464; P:GO:0016192; F:GO:0016301; F:GO:0043167; C:GO:0005634; C:GO:0005737
CIL1131S0040	P:GO:0006464; P:GO:0016192; F:GO:0016301; F:GO:0043167; C:GO:0005634; C:GO:0005737
CIL0259S0012	P:GO:0006464; P:GO:0016192; F:GO:0016301; F:GO:0043167; C:GO:0005634; C:GO:0005737
CIL0899S0175	P:GO:0006464; P:GO:0016192; F:GO:0016301; F:GO:0043167; C:GO:0005634; C:GO:0005737
CIL1579S0034	P:GO:0006464; P:GO:0016192; F:GO:0016301; F:GO:0043167; C:GO:0005634; C:GO:0005737
CIL1130S0055	P:GO:0006464; P:GO:0016192; F:GO:0016301; F:GO:0043167; C:GO:0005634; C:GO:0005737
CIL0899S0156	P:GO:0006464; P:GO:0016192; F:GO:0016301; F:GO:0043167; C:GO:0005634; C:GO:0005737
CIL0895S0186	P:GO:0006464; P:GO:0016192; F:GO:0016301; F:GO:0043167; C:GO:0005634; C:GO:0005737
CIL1211S0038	P:GO:0006464; P:GO:0016192; F:GO:0016301; F:GO:0043167; C:GO:0005634; C:GO:0005737
CIL1293S0007	P:GO:0006464; P:GO:0016192; F:GO:0016301; F:GO:0043167; C:GO:0005634; C:GO:0005737
CIL1012S0021	P:GO:0006464; P:GO:0016192; F:GO:0016301; F:GO:0043167; C:GO:0005634; C:GO:0005737
CIL0987S0126	P:GO:0006464; P:GO:0016192; F:GO:0016301; F:GO:0043167; C:GO:0005634; C:GO:0005737
CIL0344S0005	P:GO:0006464; P:GO:0016192; F:GO:0016301; F:GO:0043167; C:GO:0005634; C:GO:0005737
CIL0212S0006	P:GO:0006464; P:GO:0016192; F:GO:0016301; F:GO:0043167; C:GO:0005634; C:GO:0005737
CIL1268S0048	P:GO:0006464; P:GO:0016192; F:GO:0016301; F:GO:0043167; C:GO:0005634; C:GO:0005737
CIL1468S0014	P:GO:0006464; P:GO:0016192; F:GO:0016301; F:GO:0043167; C:GO:0005634; C:GO:0005737
CIL0893S0218	P:GO:0006464; P:GO:0016192; F:GO:0016301; F:GO:0043167; C:GO:0005634; C:GO:0005737
CIL1040S0079	P:GO:0006464; P:GO:0007049; P:GO:0048856; F:GO:0016301; F:GO:0043167; C:GO:0005634; C:GO:0005829; C:GO:0032991
CIL1224S0026	P:GO:0006464; F:GO:0016301; F:GO:0043167; C:GO:0005634; C:GO:0032991
CIL1178S0046	P:GO:0006464; P:GO:0007049; P:GO:0009058; P:GO:0034641; F:GO:0016301; F:GO:0043167; C:GO:0005654; C:GO:0005737; C:GO:0032991
CIL1099S0086	P:GO:0006464; P:GO:0007049; P:GO:0009058; P:GO:0034641; F:GO:0016301; F:GO:0043167; C:GO:0005654; C:GO:0005737; C:GO:0032991
CIL1372S0026	P:GO:0006464; P:GO:0007049; F:GO:0016301; F:GO:0019899; F:GO:0043167; C:GO:0005634; C:GO:0032991
CIL1025S0116	P:GO:0006464; P:GO:0007049; P:GO:0009058; P:GO:0034641; F:GO:0016301; F:GO:0043167; C:GO:0005634; C:GO:0032991
CIL1564S0044	P:GO:0006464; P:GO:0007049; P:GO:0009058; P:GO:0034641; F:GO:0016301; F:GO:0043167; C:GO:0005634; C:GO:0032991
CIL1018S0107	P:GO:0006464; P:GO:0007049; P:GO:0009058; P:GO:0034641; F:GO:0016301; F:GO:0043167; C:GO:0005634; C:GO:0032991
CIL1263S0094	P:GO:0006464; P:GO:0007049; P:GO:0009058; P:GO:0034641; F:GO:0016301; F:GO:0043167; C:GO:0005634; C:GO:0032991
CIL1343S0048	P:GO:0006464; P:GO:0007049; P:GO:0009058; P:GO:0034641; F:GO:0016301; F:GO:0043167; C:GO:0005634; C:GO:0032991
CIL1305S0047	P:GO:0006464; P:GO:0007049; P:GO:0009058; P:GO:0034641; F:GO:0016301; F:GO:0043167; C:GO:0005634; C:GO:0032991
CIL1240S0069	P:GO:0005975; P:GO:0006464; P:GO:0007049; P:GO:0009058; P:GO:0034641; P:GO:0071554; F:GO:0016301; F:GO:0043167; C:GO:0005634; C:GO:0005794; C:GO:0032991
CIL1265S0107	P:GO:0006464; P:GO:0007049; P:GO:0009058; P:GO:0034641; F:GO:0016301; F:GO:0043167; C:GO:0005634; C:GO:0032991
CIL0018S0001	P:GO:0006464; P:GO:0007049; P:GO:0009058; P:GO:0034641; F:GO:0016301; F:GO:0043167; C:GO:0005634; C:GO:0032991
CIL1578S0038	P:GO:0006464; P:GO:0007049; P:GO:0009058; P:GO:0034641; F:GO:0016301; F:GO:0043167; C:GO:0005634; C:GO:0032991
CIL0401S0002	P:GO:0006464; P:GO:0007049; P:GO:0009058; P:GO:0034641; F:GO:0016301; F:GO:0043167; C:GO:0005634; C:GO:0032991
CIL1520S0019	P:GO:0006464; P:GO:0007049; P:GO:0009058; P:GO:0034641; F:GO:0016301; F:GO:0043167; C:GO:0005634; C:GO:0032991
CIL1104S0028	P:GO:0006464; P:GO:0009058; P:GO:0034641; F:GO:0016301; F:GO:0043167; C:GO:0005634; C:GO:0032991
CIL0293S0011	P:GO:0006464; P:GO:0007049; P:GO:0009058; P:GO:0034641; F:GO:0016301; F:GO:0043167; C:GO:0005634; C:GO:0032991
CIL0176S0021	P:GO:0006464; P:GO:0007049; P:GO:0009058; P:GO:0034641; F:GO:0016301; F:GO:0043167; C:GO:0005634; C:GO:0032991
CIL0990S0067	P:GO:0006464; P:GO:0007049; P:GO:0009058; P:GO:0034641; F:GO:0016301; F:GO:0043167; C:GO:0005634; C:GO:0032991
CIL0982S0106	P:GO:0006464; P:GO:0007049; P:GO:0009058; P:GO:0034641; F:GO:0016301; F:GO:0043167; C:GO:0005634; C:GO:0032991
CIL1515S0020	P:GO:0006464; P:GO:0007049; P:GO:0009058; P:GO:0034641; F:GO:0016301; F:GO:0043167; C:GO:0005634; C:GO:0032991
CIL1015S0091	P:GO:0006464; P:GO:0007049; P:GO:0009058; P:GO:0034641; F:GO:0016301; F:GO:0043167; C:GO:0005634; C:GO:0032991
CIL1476S0015	P:GO:0000278; P:GO:0006464; F:GO:0016301; F:GO:0043167; C:GO:0005634
CIL1531S0055	P:GO:0000278;C:GO:0005634;P:GO:0006464;F:GO:0016301;F:GO:0043167
CIL1229S0031	P:GO:0000278; P:GO:0006464; F:GO:0016301; F:GO:0043167; C:GO:0005634
CIL1324S0012	P:GO:0000278; P:GO:0006464; P:GO:0007165; P:GO:0008283; P:GO:0051301; F:GO:0016301; F:GO:0043167; C:GO:0005634; C:GO:0005737; C:GO:0032991
CIL0948S0014	P:GO:0000003; P:GO:0000278; P:GO:0006464; P:GO:0007165; P:GO:0008283; P:GO:0051301; F:GO:0016301; F:GO:0043167; C:GO:0005634; C:GO:0005737; C:GO:0032991
CIL1055S0114	P:GO:0000003;P:GO:0000278;C:GO:0005634;C:GO:0005737;P:GO:0006464;P:GO:0007165;P:GO:0008283;F:GO:0016301;C:GO:0032991;F:GO:0043167;P:GO:0051301
CIL1294S0017	P:GO:0000278; P:GO:0006464; P:GO:0007165; P:GO:0008283; F:GO:0016301; F:GO:0043167; C:GO:0005634; C:GO:0005737; C:GO:0032991
CIL0185S0005	P:GO:0000278; P:GO:0006464; P:GO:0007165; P:GO:0008283; F:GO:0016301; F:GO:0043167; C:GO:0005634; C:GO:0005737; C:GO:0032991
CIL1207S0073	P:GO:0006464; P:GO:0007049; F:GO:0016301; F:GO:0043167; C:GO:0005634; C:GO:0005829; C:GO:0032991
CIL1032S0081	P:GO:0006464; P:GO:0007049; F:GO:0016301; F:GO:0043167; C:GO:0005634; C:GO:0005829; C:GO:0032991
CIL0099S0005	P:GO:0000003; P:GO:0006464; P:GO:0007049; P:GO:0007165; P:GO:0040007; P:GO:0048856; F:GO:0016301; F:GO:0043167; C:GO:0005829; C:GO:0009536
CIL1201S0010	P:GO:0000003; P:GO:0006464; P:GO:0007049; P:GO:0007165; P:GO:0040007; P:GO:0048856; F:GO:0016301; F:GO:0043167; C:GO:0005829; C:GO:0009536
CIL1198S0013	P:GO:0006464; F:GO:0016301; F:GO:0043167
CIL1570S0024	P:GO:0006464; F:GO:0016301; F:GO:0043167
CIL1141S0060	P:GO:0006464; F:GO:0016301; F:GO:0043167
CIL1439S0027	P:GO:0006464; F:GO:0016301; F:GO:0043167
CIL1144S0063	P:GO:0006464; F:GO:0016301; F:GO:0043167; C:GO:0005737
CIL1055S0124	P:GO:0006464; F:GO:0016301; F:GO:0043167; C:GO:0005737
CIL1204S0071	P:GO:0006464; F:GO:0016301; F:GO:0043167; C:GO:0005737
CIL1021S0087	P:GO:0006464; F:GO:0016301; F:GO:0043167; C:GO:0005737
CIL0987S0064	P:GO:0006464; F:GO:0016301; F:GO:0043167; C:GO:0005634
CIL1021S0040	P:GO:0006464; P:GO:0015031; F:GO:0016301; F:GO:0043167; C:GO:0005634
CIL1075S0049	P:GO:0006464; P:GO:0007165; F:GO:0016301; F:GO:0043167; C:GO:0005829
CIL0895S0011	P:GO:0006464; P:GO:0007165; F:GO:0016301; F:GO:0043167; C:GO:0005829
CIL1306S0047	P:GO:0006464; P:GO:0007165; F:GO:0016301; F:GO:0043167; C:GO:0005829
CIL1594S0019	C:GO:0005829;P:GO:0006464;P:GO:0007165;F:GO:0016301;F:GO:0043167
CIL1066S0079	P:GO:0006464; P:GO:0007165; F:GO:0016301; F:GO:0043167; C:GO:0005829
CIL1240S0060	P:GO:0006464; P:GO:0007165; F:GO:0016301; F:GO:0043167; C:GO:0005829
CIL1371S0017	P:GO:0006464; P:GO:0007165; F:GO:0016301; F:GO:0043167; C:GO:0005829
CIL0992S0108	P:GO:0006464; P:GO:0007165; F:GO:0016301; F:GO:0043167; C:GO:0005829
CIL0989S0045	P:GO:0006464; P:GO:0007165; F:GO:0016301; F:GO:0043167; C:GO:0005829
CIL0893S0285	P:GO:0006464; P:GO:0006913; P:GO:0007165; P:GO:0015031; P:GO:0021700; P:GO:0030154; P:GO:0040007; P:GO:0048856; F:GO:0016301; F:GO:0043167; C:GO:0005634; C:GO:0005829; C:GO:0005886
CIL1231S0031	P:GO:0006464; P:GO:0006913; P:GO:0007165; P:GO:0015031; P:GO:0021700; P:GO:0030154; P:GO:0040007; P:GO:0048856; F:GO:0016301; F:GO:0043167; C:GO:0005634; C:GO:0005829; C:GO:0005886
CIL1075S0064	P:GO:0006464; P:GO:0007165; F:GO:0016301; F:GO:0043167; C:GO:0005829
CIL0967S0151	P:GO:0006464; P:GO:0007165; F:GO:0016301; F:GO:0043167; C:GO:0005829
CIL1445S0028	P:GO:0006464; F:GO:0016301; F:GO:0016791; F:GO:0043167; C:GO:0005634; C:GO:0005829
CIL0906S0066	P:GO:0006464; P:GO:0007165; F:GO:0016301; F:GO:0043167; C:GO:0005634; C:GO:0005737
CIL1336S0052	P:GO:0006464; P:GO:0007165; F:GO:0016301; F:GO:0043167; C:GO:0005634; C:GO:0005737
CIL1251S0042	C:GO:0005634;C:GO:0005737;P:GO:0006464;P:GO:0007165;F:GO:0016301;F:GO:0043167
CIL0039S0012	P:GO:0006464; P:GO:0007165; P:GO:0051276; P:GO:0065003; F:GO:0003677; F:GO:0016301; F:GO:0043167; C:GO:0005634; C:GO:0005694; C:GO:0005737; C:GO:0032991
CIL1193S0033	P:GO:0006399; P:GO:0006412; P:GO:0006464; P:GO:0006520; P:GO:0007165; F:GO:0003723; F:GO:0016301; F:GO:0016874; F:GO:0043167; C:GO:0005634; C:GO:0005737
CIL1266S0019	P:GO:0006464; P:GO:0007165; F:GO:0016301; F:GO:0043167; C:GO:0005634; C:GO:0005737
CIL1094S0022	P:GO:0006464; P:GO:0007165; F:GO:0016301; F:GO:0043167; C:GO:0005634; C:GO:0005737
CIL0163S0018	P:GO:0006464; P:GO:0007165; F:GO:0016301; F:GO:0043167; C:GO:0005634; C:GO:0005737
CIL0948S0181	P:GO:0006464; P:GO:0007165; F:GO:0016301; F:GO:0043167; C:GO:0005634; C:GO:0005737
CIL0436S0015	P:GO:0006464; P:GO:0007165; F:GO:0016301; F:GO:0043167; C:GO:0005634; C:GO:0005737
CIL1142S0037	P:GO:0006464; P:GO:0007165; F:GO:0016301; F:GO:0043167; C:GO:0005634; C:GO:0005737
CIL1295S0044	P:GO:0006464; P:GO:0007165; F:GO:0016301; F:GO:0043167; C:GO:0005634; C:GO:0005737
CIL1497S0005	P:GO:0006464; P:GO:0007165; F:GO:0016301; F:GO:0043167; C:GO:0005634; C:GO:0005737
CIL1411S0014	P:GO:0006464; P:GO:0006950; P:GO:0007165; F:GO:0016301; F:GO:0043167; C:GO:0005634; C:GO:0005737
CIL1406S0036	P:GO:0006464; P:GO:0006950; P:GO:0007165; F:GO:0016301; F:GO:0043167; C:GO:0005634; C:GO:0005737
CIL1197S0077	P:GO:0006464; P:GO:0007165; F:GO:0016301; F:GO:0043167; C:GO:0005634; C:GO:0005737
CIL1227S0038	P:GO:0006464; P:GO:0007165; F:GO:0016301; F:GO:0043167; C:GO:0005634; C:GO:0005737
CIL1507S0030	P:GO:0006464; P:GO:0007165; F:GO:0016301; F:GO:0043167; C:GO:0005634; C:GO:0005737
CIL1235S0001	P:GO:0006464; P:GO:0007165; F:GO:0016301; F:GO:0043167; C:GO:0005634; C:GO:0005737
CIL1342S0003	P:GO:0006464; P:GO:0006605; P:GO:0006914; P:GO:0007034; P:GO:0016192; F:GO:0016301; F:GO:0043167; C:GO:0005768; C:GO:0032991
CIL1157S0040	P:GO:0006464; P:GO:0007165; F:GO:0016301; F:GO:0043167; C:GO:0005634; C:GO:0005737
CIL0902S0027	P:GO:0006464; P:GO:0007165; F:GO:0016301; F:GO:0043167; C:GO:0005634; C:GO:0005737
CIL1508S0007	P:GO:0006464; P:GO:0007049; P:GO:0007165; F:GO:0016301; F:GO:0043167; C:GO:0005634; C:GO:0005737
CIL0465S0011	P:GO:0006397; P:GO:0006464; P:GO:0006950; P:GO:0007165; P:GO:0022618; F:GO:0016301; F:GO:0043167; C:GO:0005634; C:GO:0005737
CIL0893S0029	P:GO:0006397; P:GO:0006464; P:GO:0006950; P:GO:0007165; P:GO:0022618; F:GO:0016301; F:GO:0043167; C:GO:0005634; C:GO:0005737
CIL1094S0044	P:GO:0006397; P:GO:0006464; P:GO:0007165; P:GO:0022618; F:GO:0016301; F:GO:0043167; C:GO:0005634; C:GO:0005737
CIL1363S0033	P:GO:0006397; P:GO:0006464; P:GO:0007165; P:GO:0022618; F:GO:0016301; F:GO:0043167; C:GO:0005634; C:GO:0005737
CIL1403S0050	P:GO:0006259; P:GO:0006464; P:GO:0006950; F:GO:0016301; F:GO:0043167; C:GO:0005634; C:GO:0005737
CIL1501S0031	P:GO:0006464; F:GO:0016301; F:GO:0043167
CIL1205S0017	P:GO:0006464; F:GO:0016301; F:GO:0043167
CIL0962S0129	P:GO:0006464; F:GO:0016301; F:GO:0043167; C:GO:0005634
CIL1032S0005	P:GO:0006464; F:GO:0016301; F:GO:0043167; C:GO:0005575
CIL1324S0038	P:GO:0006091; P:GO:0006464; P:GO:0015979; F:GO:0016301; F:GO:0043167; C:GO:0009536; C:GO:0009579
CIL1304S0014	P:GO:0006397; P:GO:0006464; P:GO:0006950; P:GO:0007165; F:GO:0004518; F:GO:0016301; F:GO:0043167; F:GO:0051082; C:GO:0005783; C:GO:0032991
CIL1268S0020	P:GO:0006397; P:GO:0006464; P:GO:0006950; P:GO:0007165; F:GO:0004518; F:GO:0016301; F:GO:0043167; F:GO:0051082; C:GO:0005783; C:GO:0032991
CIL1144S0005	P:GO:0006464; F:GO:0016301; F:GO:0043167; C:GO:0005737
CIL1372S0045	P:GO:0006464; F:GO:0016301; F:GO:0043167; C:GO:0005829
CIL1133S0061	P:GO:0006464; F:GO:0016301; F:GO:0043167
CIL0976S0015	P:GO:0006464; F:GO:0016301; F:GO:0043167
CIL1433S0008	P:GO:0006464; P:GO:0007010; F:GO:0016301; F:GO:0043167; C:GO:0005737; C:GO:0005856
CIL1445S0032	P:GO:0006464; P:GO:0007165; F:GO:0016301; F:GO:0043167
CIL1047S0125	P:GO:0006464; F:GO:0016301; F:GO:0043167
CIL0008S0014	P:GO:0006464; F:GO:0016301; F:GO:0043167
CIL1465S0027	P:GO:0006464; F:GO:0016301; F:GO:0043167
CIL1158S0028	P:GO:0006399; P:GO:0006412; P:GO:0006464; P:GO:0006520; P:GO:0006950; F:GO:0016301; F:GO:0016874; F:GO:0043167; C:GO:0005739; C:GO:0005829; C:GO:0005840
CIL0962S0105	P:GO:0006464; P:GO:0009058; F:GO:0016301; F:GO:0043167; C:GO:0005829; C:GO:0005886; C:GO:0032991
CIL1158S0027	P:GO:0000003; P:GO:0006464; P:GO:0007165; P:GO:0009790; P:GO:0030154; P:GO:0048646; P:GO:0051301; F:GO:0016301; F:GO:0043167; C:GO:0005886; C:GO:0031410
CIL1204S0069	P:GO:0006464; F:GO:0016301; F:GO:0043167; C:GO:0005575
CIL1503S0013	P:GO:0006464; F:GO:0016301; F:GO:0043167; C:GO:0005575
CIL0976S0073	P:GO:0006464; F:GO:0016301; F:GO:0043167; C:GO:0005886
CIL1588S0009	P:GO:0006464; F:GO:0016301; F:GO:0043167; C:GO:0005886
CIL1081S0022	P:GO:0006464; F:GO:0016301; F:GO:0043167; C:GO:0005886
CIL1031S0140	P:GO:0006464; F:GO:0016301; F:GO:0043167; C:GO:0005575
CIL1607S0031	P:GO:0006464; F:GO:0016301; F:GO:0043167; C:GO:0005886
CIL0945S0165	P:GO:0006464; F:GO:0016301; F:GO:0043167; C:GO:0005575
CIL1324S0036	P:GO:0006464; F:GO:0016301; F:GO:0043167; C:GO:0005886
CIL0935S0072	P:GO:0006464; F:GO:0016301; F:GO:0043167; C:GO:0005886
CIL1286S0036	P:GO:0000902; P:GO:0006464; P:GO:0040007; F:GO:0016301; F:GO:0043167; C:GO:0005886
CIL1009S0054	P:GO:0006464; F:GO:0016301; F:GO:0043167; C:GO:0005886
CIL0990S0002	P:GO:0006464; F:GO:0016301; F:GO:0043167; C:GO:0005886
CIL1321S0046	P:GO:0006464; F:GO:0016301; F:GO:0043167; C:GO:0005886
CIL0909S0241	P:GO:0006464; F:GO:0016301; F:GO:0043167; C:GO:0005886
CIL0568S0001	P:GO:0006464; F:GO:0016301; F:GO:0043167; C:GO:0005886
CIL1101S0002	P:GO:0006464; F:GO:0016301; F:GO:0043167; C:GO:0005886
CIL1201S0040	P:GO:0006464; F:GO:0016301; F:GO:0043167; C:GO:0005886
CIL0909S0242	P:GO:0006464; F:GO:0016301; F:GO:0043167; C:GO:0005886
CIL0895S0004	P:GO:0006464; F:GO:0016301; F:GO:0043167; C:GO:0005886
CIL1078S0101	P:GO:0000902; P:GO:0006464; P:GO:0040007; F:GO:0016301; F:GO:0043167; C:GO:0005886
CIL0954S0001	P:GO:0006464; F:GO:0016301; F:GO:0043167; C:GO:0005886
CIL1050S0021	P:GO:0006464; F:GO:0016301; F:GO:0043167; C:GO:0005886
CIL1546S0029	P:GO:0006464; F:GO:0016301; F:GO:0043167; C:GO:0005886
CIL1207S0059	P:GO:0006464; F:GO:0016301; F:GO:0043167; C:GO:0005886
CIL0951S0111	P:GO:0006464; F:GO:0016301; F:GO:0043167; C:GO:0005886
CIL0917S0053	P:GO:0006464; F:GO:0016301; F:GO:0043167; C:GO:0005886
CIL0946S0116	P:GO:0006464; P:GO:0006950; F:GO:0016301; F:GO:0043167; C:GO:0005886
CIL0945S0080	P:GO:0000003; P:GO:0006464; F:GO:0016301; F:GO:0043167; C:GO:0005575
CIL0895S0064	P:GO:0000003; P:GO:0006464; F:GO:0016301; F:GO:0043167; C:GO:0005886
CIL0470S0005	P:GO:0006464; F:GO:0016301; F:GO:0043167; C:GO:0005886
CIL0895S0100	P:GO:0000003; P:GO:0006464; F:GO:0016301; F:GO:0043167; C:GO:0005886
CIL0914S0155	P:GO:0000003; P:GO:0006464; F:GO:0016301; F:GO:0043167; C:GO:0005886
CIL0945S0082	P:GO:0000003; P:GO:0006464; F:GO:0016301; F:GO:0019899; F:GO:0043167; C:GO:0005886
CIL0974S0020	P:GO:0006464; F:GO:0016301; C:GO:0005886
CIL1171S0045	P:GO:0000003; P:GO:0006464; F:GO:0016301; F:GO:0043167; C:GO:0005575
CIL0899S0037	P:GO:0000003; P:GO:0006464; F:GO:0016301; F:GO:0043167; C:GO:0005886
CIL0895S0106	P:GO:0000003; P:GO:0006464; F:GO:0016301; F:GO:0043167; C:GO:0005886
CIL1239S0002	P:GO:0000003; P:GO:0006464; F:GO:0016301; F:GO:0043167; C:GO:0005886
CIL0946S0088	P:GO:0000003; P:GO:0006464; F:GO:0016301; F:GO:0043167; C:GO:0005886
CIL0978S0059	P:GO:0000003; P:GO:0006464; F:GO:0016301; F:GO:0043167; C:GO:0005886
CIL1148S0074	P:GO:0000003; P:GO:0006464; F:GO:0016301; F:GO:0043167; C:GO:0005886
CIL0263S0008	P:GO:0000003; P:GO:0006464; F:GO:0016301; F:GO:0043167; C:GO:0005886
CIL1050S0078	P:GO:0006464; P:GO:0009058; P:GO:0034641; P:GO:0051276; P:GO:0065003; F:GO:0003677; F:GO:0016301; F:GO:0043167; C:GO:0005634; C:GO:0005694; C:GO:0005886; C:GO:0032991
CIL0554S0001	P:GO:0006464; F:GO:0008168; F:GO:0016301; F:GO:0043167; C:GO:0005886
CIL0411S0002	P:GO:0006464; F:GO:0008168; F:GO:0016301; F:GO:0043167; C:GO:0005886
CIL1009S0101	P:GO:0006464; F:GO:0016301; F:GO:0043167; C:GO:0005886
CIL1551S0015	P:GO:0006464; P:GO:0007165; F:GO:0016301; F:GO:0043167; C:GO:0005886
CIL0953S0089	P:GO:0006464; F:GO:0016301; F:GO:0043167; C:GO:0005886
CIL1021S0046	P:GO:0005975; P:GO:0006464; F:GO:0016301; F:GO:0043167; C:GO:0005575
CIL0925S0023	P:GO:0005975; P:GO:0006464; P:GO:0009056; F:GO:0016301; F:GO:0016798; F:GO:0043167; C:GO:0005576; C:GO:0005886
CIL0953S0080	P:GO:0006464; F:GO:0016301; F:GO:0043167; C:GO:0005886
CIL1053S0002	P:GO:0006464; F:GO:0016301; F:GO:0043167; C:GO:0005886
CIL1366S0020	P:GO:0006464; F:GO:0016301; F:GO:0043167; C:GO:0005886
CIL0957S0149	P:GO:0006464; F:GO:0016301; F:GO:0043167; C:GO:0005886
CIL1300S0014	P:GO:0006464; F:GO:0016301; F:GO:0043167; C:GO:0005886
CIL1029S0085	P:GO:0000003; P:GO:0006464; F:GO:0016301; F:GO:0043167; C:GO:0005886
CIL1028S0001	P:GO:0006464; F:GO:0016301; F:GO:0043167; C:GO:0005886
CIL1084S0021	P:GO:0006464; F:GO:0016301; F:GO:0043167; C:GO:0005886
CIL1084S0022	P:GO:0006464; F:GO:0016301; F:GO:0043167; C:GO:0005886
CIL1494S0056	P:GO:0006464; F:GO:0016301; F:GO:0043167; C:GO:0005886
CIL0914S0154	P:GO:0000003; P:GO:0006464; F:GO:0016301; F:GO:0043167; C:GO:0005886
CIL0123S0001	P:GO:0006464; F:GO:0016301; F:GO:0043167; C:GO:0005886
CIL1546S0061	P:GO:0006464; F:GO:0016301; F:GO:0043167; C:GO:0005886
CIL1114S0012	P:GO:0000003; P:GO:0006464; F:GO:0016301; F:GO:0043167; C:GO:0005575
CIL1242S0107	P:GO:0000003; P:GO:0006464; F:GO:0016301; F:GO:0043167; C:GO:0005575
CIL0914S0153	P:GO:0000003; P:GO:0006464; F:GO:0016301; F:GO:0043167; C:GO:0005575
CIL1122S0041	P:GO:0006464; P:GO:0044281; F:GO:0016301; F:GO:0016746; F:GO:0043167; C:GO:0005886
CIL1502S0060	P:GO:0006464; P:GO:0006950; F:GO:0016301; F:GO:0043167; C:GO:0005886
CIL1567S0013	P:GO:0006464; F:GO:0016301; F:GO:0043167; C:GO:0005886
CIL0452S0002	P:GO:0006464; F:GO:0016301; F:GO:0043167; C:GO:0005886
CIL1025S0056	P:GO:0006464; F:GO:0016301; F:GO:0043167; C:GO:0005886
CIL0247S0009	P:GO:0006464; F:GO:0016301; F:GO:0043167; C:GO:0005886
CIL0366S0018	P:GO:0006464; F:GO:0016301; F:GO:0043167; C:GO:0005886
CIL0972S0002	P:GO:0006464; F:GO:0016301; F:GO:0043167; C:GO:0005886
CIL0010S0030	P:GO:0006464; F:GO:0016301; F:GO:0043167; C:GO:0005886
CIL0974S0021	P:GO:0006464; F:GO:0016301; F:GO:0043167; C:GO:0005886
CIL1147S0042	P:GO:0006464; F:GO:0016301; F:GO:0043167; C:GO:0005886
CIL1076S0104	P:GO:0006464; F:GO:0016301; F:GO:0043167; C:GO:0005886
CIL1133S0070	P:GO:0006464; F:GO:0016301; F:GO:0043167; C:GO:0005886
CIL0419S0009	P:GO:0006464; F:GO:0016301; F:GO:0043167; C:GO:0005886
CIL0945S0164	P:GO:0006464; F:GO:0016301; F:GO:0043167; C:GO:0005886
CIL0539S0006	P:GO:0006464; F:GO:0016301; F:GO:0043167; C:GO:0005886
CIL1028S0002	P:GO:0006464; F:GO:0016301; F:GO:0043167; C:GO:0005886
CIL1239S0006	P:GO:0000003; P:GO:0006464; F:GO:0016301; F:GO:0043167; C:GO:0005575
CIL1020S0003	P:GO:0006464; P:GO:0006950; F:GO:0016301; F:GO:0043167; C:GO:0005886
CIL0462S0003	P:GO:0006464; F:GO:0016301; C:GO:0005575
CIL0523S0002	F:GO:0003674
CIL0123S0010	P:GO:0006464; F:GO:0016301; C:GO:0005886
CIL0554S0003	P:GO:0006464; F:GO:0008168; F:GO:0016301; F:GO:0043167; C:GO:0005886
CIL0895S0070	P:GO:0000003; P:GO:0006464; F:GO:0016301; F:GO:0043167; C:GO:0005886
CIL0938S0063	P:GO:0006464; P:GO:0009058; F:GO:0016301; F:GO:0043167; C:GO:0005783; C:GO:0032991
CIL1130S0018	P:GO:0006464; F:GO:0016301; F:GO:0043167; C:GO:0005575
CIL1317S0066	P:GO:0006464; F:GO:0016301; F:GO:0043167; C:GO:0005575
CIL1545S0039	P:GO:0006464; F:GO:0016301; F:GO:0043167; C:GO:0005886
CIL1330S0039	P:GO:0006464; F:GO:0016301; F:GO:0043167; C:GO:0005575
CIL1087S0054	P:GO:0006464; F:GO:0016301; F:GO:0016757; F:GO:0043167; C:GO:0005575
CIL1440S0008	P:GO:0006464; F:GO:0016301; F:GO:0043167; C:GO:0005886
CIL1055S0026	P:GO:0006464; F:GO:0016301; F:GO:0016757; F:GO:0043167; C:GO:0005575
CIL1083S0027	P:GO:0006464; P:GO:0006950; P:GO:0007165; F:GO:0016301; F:GO:0043167; C:GO:0005886
CIL0906S0101	P:GO:0006464; P:GO:0006950; P:GO:0007165; F:GO:0016301; F:GO:0043167; C:GO:0005886
CIL1579S0037	P:GO:0006464; P:GO:0006950; P:GO:0007165; F:GO:0016301; F:GO:0043167; C:GO:0005886
CIL0978S0141	P:GO:0006464; P:GO:0006950; P:GO:0007165; F:GO:0016301; F:GO:0043167; C:GO:0005773; C:GO:0005886
CIL0979S0135	P:GO:0006464; P:GO:0006950; P:GO:0007165; F:GO:0016301; F:GO:0043167; C:GO:0005886
CIL1372S0010	P:GO:0006464; P:GO:0006950; P:GO:0007165; F:GO:0016301; F:GO:0043167; C:GO:0005886
CIL0987S0030	P:GO:0006464; P:GO:0006950; P:GO:0007165; F:GO:0016301; F:GO:0043167; C:GO:0005886
CIL1372S0012	P:GO:0006464; P:GO:0006950; P:GO:0007165; F:GO:0016301; F:GO:0043167; C:GO:0005886
CIL1047S0081	P:GO:0006464; P:GO:0006950; P:GO:0007165; F:GO:0016301; F:GO:0043167; C:GO:0005886
CIL0078S0016	P:GO:0006464; P:GO:0006950; P:GO:0007165; P:GO:0022607; P:GO:0048646; F:GO:0016301; F:GO:0043167; C:GO:0005829; C:GO:0005886; C:GO:0030312
CIL1592S0009	P:GO:0006464; P:GO:0006950; P:GO:0007165; F:GO:0016301; F:GO:0043167; C:GO:0005886
CIL1358S0004	P:GO:0006464; P:GO:0006950; P:GO:0007165; F:GO:0016301; F:GO:0043167; C:GO:0005886
CIL1216S0023	P:GO:0006464; P:GO:0006950; P:GO:0007165; F:GO:0016301; F:GO:0043167; C:GO:0005886
CIL1346S0028	P:GO:0006464; F:GO:0016301; F:GO:0043167; C:GO:0005575
CIL1071S0063	P:GO:0006464; F:GO:0016301; F:GO:0043167; C:GO:0005575
CIL1154S0079	P:GO:0006464; F:GO:0016301; F:GO:0043167; C:GO:0005575
CIL1050S0012	P:GO:0006464; F:GO:0016301; F:GO:0043167; C:GO:0005575
CIL1083S0004	P:GO:0006464; F:GO:0016301; F:GO:0043167; C:GO:0005575
CIL1396S0004	P:GO:0006464; F:GO:0016301; F:GO:0043167; C:GO:0005575
CIL0897S0175	P:GO:0006464; F:GO:0016301; F:GO:0043167; C:GO:0005575
CIL0454S0007	P:GO:0006464; F:GO:0016301; F:GO:0043167; C:GO:0005575
CIL0344S0023	P:GO:0006464; F:GO:0016301; F:GO:0043167; C:GO:0005575
CIL1131S0100	P:GO:0006464; F:GO:0016301; F:GO:0043167; C:GO:0005575
CIL1131S0101	P:GO:0006464; F:GO:0016301; F:GO:0043167; C:GO:0005575
CIL0697S0001	P:GO:0006464; F:GO:0016301; F:GO:0043167; C:GO:0005575
CIL1157S0104	P:GO:0006464; P:GO:0007165; F:GO:0016301; F:GO:0043167; C:GO:0005575
CIL0004S0023	P:GO:0006464; F:GO:0016301; F:GO:0043167; C:GO:0005575
CIL0989S0068	P:GO:0006464; F:GO:0016301; F:GO:0043167; C:GO:0005575
CIL0979S0147	P:GO:0006464; F:GO:0016301; F:GO:0043167; C:GO:0005575
CIL1321S0026	P:GO:0006464; P:GO:0007165; F:GO:0016301; F:GO:0043167; C:GO:0005886
CIL1577S0043	P:GO:0006464; P:GO:0006950; F:GO:0016301; F:GO:0043167; C:GO:0005768; C:GO:0005886
CIL0987S0076	P:GO:0006464; P:GO:0007165; F:GO:0016301; F:GO:0043167; C:GO:0005886
CIL1237S0020	P:GO:0006464; P:GO:0007165; F:GO:0016301; F:GO:0043167; C:GO:0005886
CIL1092S0121	P:GO:0006464; F:GO:0016301; F:GO:0043167; C:GO:0005575
CIL0091S0004	P:GO:0006464; F:GO:0016301; F:GO:0043167; C:GO:0005886
CIL0010S0023	P:GO:0006464; P:GO:0007165; F:GO:0016301; F:GO:0016491; F:GO:0043167; C:GO:0005886
CIL0948S0105	P:GO:0006464; F:GO:0016301; F:GO:0043167; C:GO:0005886
CIL0982S0116	P:GO:0006464; F:GO:0016301; F:GO:0043167; C:GO:0005575
CIL1082S0050	P:GO:0006464; P:GO:0007165; F:GO:0016301; F:GO:0043167; C:GO:0005886
CIL1469S0044	P:GO:0006464; F:GO:0016301; F:GO:0043167; C:GO:0005886
CIL0228S0004	P:GO:0006464; F:GO:0016301; F:GO:0043167; C:GO:0005886
CIL1096S0071	P:GO:0006464; F:GO:0016301; F:GO:0043167; C:GO:0005886
CIL1147S0095	P:GO:0006464; F:GO:0016301; F:GO:0043167; C:GO:0005575
CIL1231S0030	P:GO:0006464; F:GO:0016301; F:GO:0043167; C:GO:0005886
CIL1492S0038	P:GO:0006464; P:GO:0007165; F:GO:0016301; F:GO:0043167; C:GO:0005886
CIL1282S0022	P:GO:0006464; F:GO:0016301; F:GO:0043167; C:GO:0005886
CIL1173S0072	P:GO:0006464; F:GO:0016301; F:GO:0043167; C:GO:0005886
CIL1312S0019	P:GO:0006464; F:GO:0016301; F:GO:0043167; C:GO:0005886
CIL0895S0253	P:GO:0006464; F:GO:0016301; F:GO:0043167; C:GO:0005886
CIL1565S0020	P:GO:0006464; F:GO:0016301; F:GO:0043167; C:GO:0005575
CIL1151S0013	P:GO:0006464; F:GO:0016301; F:GO:0043167; C:GO:0005886
CIL0030S0014	P:GO:0006464; F:GO:0016301; F:GO:0043167; C:GO:0005575
CIL0465S0002	P:GO:0006464; P:GO:0071554; F:GO:0016301; F:GO:0043167; C:GO:0005886
CIL1031S0030	P:GO:0006464; F:GO:0016301; F:GO:0043167; C:GO:0005886
CIL1090S0028	P:GO:0006464; F:GO:0016301; F:GO:0043167; C:GO:0005575
CIL1324S0034	P:GO:0006464; F:GO:0016301; F:GO:0043167; C:GO:0005575
CIL0919S0046	P:GO:0006464; F:GO:0016301; F:GO:0043167; C:GO:0005575
CIL1290S0041	P:GO:0006464; F:GO:0016301; F:GO:0043167; C:GO:0005575
CIL0921S0073	C:GO:0005575;P:GO:0006464;F:GO:0016301;F:GO:0043167
CIL0906S0030	P:GO:0006464; F:GO:0016301; F:GO:0043167; C:GO:0005575
CIL1242S0088	P:GO:0006464; F:GO:0016301; F:GO:0043167; C:GO:0005886
CIL1396S0029	P:GO:0006464; F:GO:0016301; F:GO:0043167; C:GO:0005575
CIL1030S0126	P:GO:0006464; F:GO:0016301; F:GO:0016491; F:GO:0043167; C:GO:0005575
CIL1333S0040	P:GO:0006464; F:GO:0016301; F:GO:0043167; C:GO:0005575
CIL1127S0015	P:GO:0006464; F:GO:0016301; F:GO:0043167; C:GO:0005575
CIL1615S0016	P:GO:0006464; F:GO:0016301; F:GO:0016491; F:GO:0043167; C:GO:0005575
CIL1143S0052	P:GO:0006464; F:GO:0016301; F:GO:0043167; C:GO:0005575
CIL1582S0040	P:GO:0006464; F:GO:0016301; F:GO:0043167; C:GO:0005575
CIL1547S0015	P:GO:0006464; F:GO:0016301; F:GO:0043167; C:GO:0005575
CIL1154S0074	P:GO:0006464; F:GO:0016301; F:GO:0043167; C:GO:0005575
CIL1584S0028	P:GO:0006464; F:GO:0016301; F:GO:0043167; C:GO:0005575
CIL1023S0022	P:GO:0006464; F:GO:0016301; F:GO:0043167; C:GO:0005575
CIL1136S0074	P:GO:0006464; F:GO:0016301; F:GO:0043167; C:GO:0005575
CIL1495S0018	P:GO:0006464; F:GO:0016301; F:GO:0043167; C:GO:0005886
CIL1207S0052	P:GO:0006464; F:GO:0016301; F:GO:0043167; C:GO:0005575
CIL1427S0029	P:GO:0006464; F:GO:0016301; F:GO:0043167; C:GO:0005575
CIL1486S0052	P:GO:0006464; F:GO:0016301; F:GO:0043167; C:GO:0005575
CIL1037S0101	P:GO:0006464; F:GO:0016301; F:GO:0016491; F:GO:0043167; C:GO:0005575
CIL1363S0018	P:GO:0006464; F:GO:0016301; F:GO:0043167; C:GO:0005575
CIL0899S0068	P:GO:0006464; F:GO:0016301; F:GO:0043167; C:GO:0005575
CIL1463S0013	P:GO:0006464; F:GO:0016301; F:GO:0043167; C:GO:0005575
CIL1619S0012	P:GO:0006464; F:GO:0016301; F:GO:0016491; F:GO:0043167; C:GO:0005575
CIL1390S0029	P:GO:0006464; F:GO:0016301; F:GO:0043167; C:GO:0005575
CIL0984S0119	P:GO:0006464; F:GO:0016301; F:GO:0043167; C:GO:0005575
CIL1246S0095	P:GO:0006464; F:GO:0016301; F:GO:0043167; C:GO:0005575
CIL0893S0036	P:GO:0006464; P:GO:0007165; P:GO:0071554; F:GO:0016301; F:GO:0043167; C:GO:0005886
CIL1047S0114	P:GO:0006464; F:GO:0016301; F:GO:0016491; F:GO:0043167; C:GO:0005575
CIL1371S0065	P:GO:0006464; F:GO:0016301; F:GO:0043167; C:GO:0005575
CIL0009S0021	P:GO:0006464; F:GO:0016301; F:GO:0043167; C:GO:0005575
CIL0940S0109	P:GO:0006464; F:GO:0016301; F:GO:0043167; C:GO:0005575
CIL1286S0033	P:GO:0006464; F:GO:0016301; F:GO:0043167; C:GO:0005575
CIL0003S0001	P:GO:0006464; F:GO:0016301; F:GO:0043167; C:GO:0005829; C:GO:0005886
CIL1106S0005	P:GO:0006464; F:GO:0016301; F:GO:0043167; C:GO:0005575
CIL1531S0041	P:GO:0006464; F:GO:0016301; F:GO:0043167; C:GO:0005575
CIL1328S0065	P:GO:0006464; F:GO:0016301; F:GO:0043167; C:GO:0005886
CIL1264S0063	P:GO:0006464; F:GO:0016301; F:GO:0043167; C:GO:0005575
CIL1100S0108	P:GO:0006464; F:GO:0016301; F:GO:0043167; C:GO:0005886
CIL0929S0152	P:GO:0006464; F:GO:0016301; F:GO:0043167; C:GO:0005886
CIL0923S0083	P:GO:0006464; F:GO:0016301; F:GO:0043167; C:GO:0005886
CIL0364S0012	P:GO:0006464; P:GO:0007165; F:GO:0016301; F:GO:0043167; C:GO:0005886
CIL1015S0018	P:GO:0006464; F:GO:0016301; F:GO:0043167; C:GO:0005575
CIL1006S0100	P:GO:0006464; F:GO:0016301; F:GO:0043167; C:GO:0005886
CIL1060S0012	C:GO:0005886;P:GO:0006464;F:GO:0016301;F:GO:0043167
CIL1043S0017	P:GO:0006464; P:GO:0007165; F:GO:0016301; F:GO:0043167; C:GO:0005886
CIL1433S0005	P:GO:0006464; F:GO:0016301; F:GO:0043167; C:GO:0005575
CIL1068S0023	P:GO:0006464; P:GO:0007165; F:GO:0016301; F:GO:0043167; C:GO:0005575
CIL1180S0038	P:GO:0006464; F:GO:0016301; F:GO:0043167; C:GO:0005575
CIL1552S0027	P:GO:0005975; P:GO:0006464; P:GO:0044281; F:GO:0016301; F:GO:0043167; C:GO:0005575
CIL0998S0061	P:GO:0006464; F:GO:0016301; F:GO:0043167; C:GO:0005575
CIL1143S0076	P:GO:0006464; F:GO:0016301; F:GO:0043167; C:GO:0005886
CIL0902S0141	P:GO:0006464; F:GO:0016301; F:GO:0043167; C:GO:0005886
CIL1526S0046	P:GO:0006464; F:GO:0016301; F:GO:0043167; C:GO:0005886
CIL0059S0001	P:GO:0000003; P:GO:0006464; P:GO:0007010; P:GO:0009058; P:GO:0030154; P:GO:0048856; P:GO:0051276; F:GO:0008092; F:GO:0016301; F:GO:0043167; C:GO:0005694; C:GO:0005737; C:GO:0005815; C:GO:0005886; C:GO:0032991
CIL1047S0100	P:GO:0006464; F:GO:0016301; F:GO:0043167; C:GO:0005886
CIL1105S0034	P:GO:0006464; F:GO:0016301; F:GO:0016491; F:GO:0043167; C:GO:0005886
CIL1145S0085	P:GO:0006464; F:GO:0016301; F:GO:0043167; C:GO:0005886
CIL1277S0031	P:GO:0006464; F:GO:0016301; F:GO:0043167; C:GO:0005886
CIL1229S0018	P:GO:0006464; P:GO:0006520; P:GO:0009058; F:GO:0016301; F:GO:0016874; F:GO:0043167; C:GO:0005886
CIL1535S0024	P:GO:0006464; F:GO:0016301; F:GO:0043167; C:GO:0005886
CIL1187S0071	P:GO:0006464; F:GO:0016301; F:GO:0043167; C:GO:0005886
CIL1404S0017	P:GO:0006464; F:GO:0016301; F:GO:0043167; C:GO:0005886
CIL1231S0043	P:GO:0006464; F:GO:0016301; F:GO:0043167; C:GO:0005575
CIL1127S0040	P:GO:0006464; F:GO:0016301; F:GO:0043167; C:GO:0005575
CIL0893S0292	P:GO:0006464; F:GO:0016301; F:GO:0043167; C:GO:0005575
CIL0972S0133	P:GO:0006464; F:GO:0016301; F:GO:0043167; C:GO:0005575
CIL0134S0022	P:GO:0006464; F:GO:0016301; F:GO:0043167; C:GO:0005575
CIL1197S0046	P:GO:0006464; F:GO:0016301; F:GO:0016491; F:GO:0043167; C:GO:0005575
CIL1497S0056	P:GO:0006464; P:GO:0009058; P:GO:0034641; F:GO:0003677; F:GO:0016301; F:GO:0043167
CIL1114S0080	P:GO:0006464; F:GO:0016301; F:GO:0043167; C:GO:0005575
CIL0993S0058	P:GO:0006464; P:GO:0048856; P:GO:0051301; F:GO:0016301; F:GO:0043167; C:GO:0005886
CIL1100S0077	C:GO:0005575;P:GO:0006464;F:GO:0016301;F:GO:0043167
CIL1090S0042	C:GO:0005886;P:GO:0006464;F:GO:0016301;F:GO:0043167
CIL0923S0109	P:GO:0006464; F:GO:0008168; F:GO:0016301; F:GO:0043167; C:GO:0005575
CIL0984S0025	P:GO:0006464; F:GO:0016301; F:GO:0016491; F:GO:0043167; C:GO:0005886
CIL0609S0002	P:GO:0006464; F:GO:0016301; F:GO:0043167; C:GO:0005575
CIL1119S0065	P:GO:0006464; F:GO:0016301; F:GO:0043167; C:GO:0005575
CIL1306S0009	P:GO:0006464; F:GO:0016301; F:GO:0043167; C:GO:0005575
CIL0893S0289	P:GO:0006464; F:GO:0016301; F:GO:0043167; C:GO:0005575
CIL1231S0035	P:GO:0006464; F:GO:0016301; F:GO:0043167; C:GO:0005575
CIL0948S0223	P:GO:0006464; F:GO:0016301; F:GO:0043167; C:GO:0005886
CIL1020S0105	P:GO:0006464; F:GO:0016301; F:GO:0043167; C:GO:0005886
CIL1476S0005	P:GO:0006464; F:GO:0016301; F:GO:0043167; C:GO:0005575
CIL1002S0129	P:GO:0006464; F:GO:0016301; F:GO:0043167; C:GO:0005575
CIL1246S0094	P:GO:0006464; F:GO:0016301; F:GO:0016491; C:GO:0005886
CIL1229S0011	P:GO:0006464; F:GO:0016301; F:GO:0043167; C:GO:0005575
CIL1425S0048	P:GO:0006464; F:GO:0016301; F:GO:0043167; C:GO:0005575
CIL0922S0101	P:GO:0006464; F:GO:0016301; F:GO:0043167; C:GO:0005575
CIL1030S0082	P:GO:0006464; F:GO:0016301; F:GO:0043167; C:GO:0005575
CIL1375S0033	P:GO:0006464; F:GO:0016301; F:GO:0043167; C:GO:0005575
CIL1325S0062	P:GO:0006464; F:GO:0016301; F:GO:0043167; C:GO:0005886
CIL1263S0052	P:GO:0006464; F:GO:0016301; F:GO:0043167; C:GO:0005575
CIL1086S0049	P:GO:0006464; F:GO:0016301; F:GO:0043167; C:GO:0005886
CIL0893S0367	P:GO:0006464; F:GO:0016301; F:GO:0043167; C:GO:0005886
CIL0246S0018	P:GO:0006464; F:GO:0016301; F:GO:0043167; C:GO:0005575
CIL0902S0137	P:GO:0006464; F:GO:0016301; F:GO:0043167; C:GO:0005886
CIL1078S0071	P:GO:0006464; F:GO:0016301; F:GO:0043167; C:GO:0005886
CIL0962S0054	P:GO:0006464; P:GO:0007165; F:GO:0016301; F:GO:0016491; F:GO:0016791; F:GO:0043167; C:GO:0005886
CIL1361S0045	P:GO:0006464; F:GO:0016301; F:GO:0043167; C:GO:0005886
CIL1032S0107	P:GO:0006464; P:GO:0007165; F:GO:0016301; F:GO:0016491; F:GO:0016791; F:GO:0043167; C:GO:0005886
CIL1526S0002	P:GO:0006464; P:GO:0007165; F:GO:0016301; F:GO:0043167; C:GO:0005886
CIL1614S0001	P:GO:0006464; P:GO:0007165; F:GO:0016301; F:GO:0043167; C:GO:0005886
CIL1312S0044	P:GO:0000003; P:GO:0006464; P:GO:0007165; P:GO:0008219; P:GO:0022607; P:GO:0030154; P:GO:0042592; P:GO:0048646; F:GO:0008289; F:GO:0016301; F:GO:0043167; C:GO:0005768; C:GO:0005886
CIL0324S0017	P:GO:0006464; P:GO:0051276; F:GO:0008168; F:GO:0016301; F:GO:0043167; C:GO:0005634; C:GO:0005886
CIL0171S0002	P:GO:0006464; P:GO:0007165; F:GO:0016301; F:GO:0043167; C:GO:0005886
CIL1402S0034	P:GO:0006464; P:GO:0007165; F:GO:0016301; F:GO:0043167; C:GO:0005886
CIL1447S0031	P:GO:0006464; F:GO:0016301; F:GO:0043167; C:GO:0005886
CIL0951S0170	P:GO:0006464; P:GO:0007165; F:GO:0016301; F:GO:0016491; F:GO:0043167; C:GO:0005886
CIL0979S0177	P:GO:0006464; P:GO:0007165; F:GO:0016301; F:GO:0043167; C:GO:0005886
CIL0906S0115	P:GO:0006464; P:GO:0007165; F:GO:0016301; F:GO:0043167; C:GO:0005886
CIL1029S0032	P:GO:0006464; P:GO:0007165; F:GO:0016301; F:GO:0043167; C:GO:0005886
CIL0293S0019	P:GO:0006464; F:GO:0016301; F:GO:0043167; C:GO:0005575
CIL1416S0051	P:GO:0006464; P:GO:0007165; F:GO:0016301; F:GO:0016491; F:GO:0043167; C:GO:0005886
CIL0176S0010	P:GO:0006464; F:GO:0016301; F:GO:0043167; C:GO:0005575
CIL1495S0015	P:GO:0006464; F:GO:0016301; F:GO:0043167; C:GO:0005886
CIL1416S0044	P:GO:0006464; F:GO:0016301; F:GO:0043167; C:GO:0005886
CIL0937S0005	P:GO:0006464; F:GO:0016301; F:GO:0043167; C:GO:0005575
CIL1371S0026	P:GO:0006464; P:GO:0007165; F:GO:0016301; F:GO:0043167; C:GO:0005886
CIL0979S0179	P:GO:0006464; F:GO:0016301; F:GO:0016491; F:GO:0043167; C:GO:0005886
CIL1081S0043	P:GO:0006464; F:GO:0016301; F:GO:0043167; C:GO:0005886
CIL1055S0087	P:GO:0006464; F:GO:0016301; F:GO:0043167; C:GO:0005886
CIL1293S0054	P:GO:0006464; P:GO:0007165; F:GO:0016301; F:GO:0016491; F:GO:0043167; C:GO:0005575
CIL1055S0088	P:GO:0006464; F:GO:0016301; F:GO:0043167; C:GO:0005886
CIL0001S0028	P:GO:0006464; P:GO:0048856; F:GO:0016301; F:GO:0043167; C:GO:0005886
CIL1386S0050	P:GO:0006464; F:GO:0016301; F:GO:0043167; C:GO:0005886
CIL0987S0132	P:GO:0006464; P:GO:0007165; F:GO:0016301; F:GO:0016491; F:GO:0043167; C:GO:0005886
CIL1503S0012	P:GO:0006464; F:GO:0016301; F:GO:0043167; C:GO:0005886
CIL0282S0004	P:GO:0006464; F:GO:0016301; F:GO:0043167; C:GO:0005575
CIL1031S0141	P:GO:0006464; F:GO:0016301; F:GO:0043167; C:GO:0005886
CIL0938S0143	P:GO:0006464; F:GO:0016301; F:GO:0043167; C:GO:0005886
CIL0392S0007	P:GO:0006464; F:GO:0016301; F:GO:0043167; C:GO:0005886
CIL1086S0052	P:GO:0006464; F:GO:0016301; F:GO:0043167; C:GO:0005886
CIL0893S0368	P:GO:0006464; F:GO:0016301; F:GO:0043167; C:GO:0005886
CIL0170S0013	P:GO:0006464; F:GO:0016301; F:GO:0043167; C:GO:0005886
CIL1591S0005	P:GO:0006464; F:GO:0016301; F:GO:0043167; C:GO:0005576; C:GO:0005886
CIL1585S0002	P:GO:0006464; P:GO:0007165; F:GO:0016301; F:GO:0016491; F:GO:0043167; C:GO:0005886
CIL1149S0075	P:GO:0006464; F:GO:0016301; F:GO:0043167; C:GO:0005886
CIL1047S0120	P:GO:0006464; F:GO:0016301; F:GO:0043167; C:GO:0005886
CIL1006S0055	P:GO:0006464; F:GO:0016301; F:GO:0043167; C:GO:0005575
CIL1303S0021	P:GO:0006464; P:GO:0007165; F:GO:0016301; F:GO:0043167; C:GO:0005886
CIL1068S0102	P:GO:0006464; P:GO:0007165; F:GO:0016301; F:GO:0043167; C:GO:0005886
CIL1093S0111	P:GO:0006464; P:GO:0007165; F:GO:0016301; F:GO:0043167; C:GO:0005886
CIL1242S0028	P:GO:0006464; P:GO:0007165; F:GO:0016301; F:GO:0043167; C:GO:0005886
CIL0970S0010	P:GO:0007165; F:GO:0016301; C:GO:0005886
CIL0133S0005	F:GO:0016301; C:GO:0005575
CIL1526S0041	P:GO:0006464; P:GO:0007165; F:GO:0016301; F:GO:0043167; C:GO:0005886
CIL0942S0152	F:GO:0003674
CIL1454S0055	P:GO:0006464; F:GO:0016301; F:GO:0043167; C:GO:0005886
CIL1034S0068	P:GO:0006464; P:GO:0007165; F:GO:0016301; F:GO:0043167; C:GO:0005886
CIL1130S0047	P:GO:0006464; P:GO:0007165; F:GO:0016301; F:GO:0043167; C:GO:0005886
CIL1310S0009	P:GO:0006464; P:GO:0007165; F:GO:0016301; F:GO:0043167; C:GO:0005886
CIL1038S0114	P:GO:0006464; F:GO:0016301; F:GO:0043167; C:GO:0005575
CIL1554S0017	P:GO:0006464; F:GO:0016301; F:GO:0043167; C:GO:0005575
CIL1390S0007	P:GO:0006464; F:GO:0016301; F:GO:0043167; C:GO:0005886
CIL1390S0008	P:GO:0006464; F:GO:0016301; F:GO:0043167; C:GO:0005886
CIL1149S0038	P:GO:0006464; P:GO:0007165; F:GO:0016301; F:GO:0043167; C:GO:0005886
CIL1143S0043	C:GO:0005886;P:GO:0006464;P:GO:0007165;F:GO:0016301;F:GO:0016491;F:GO:0043167
CIL1147S0111	P:GO:0006464; P:GO:0007165; F:GO:0016301; F:GO:0043167; C:GO:0005886
CIL1198S0027	P:GO:0006464; F:GO:0016301; F:GO:0043167; C:GO:0005886
CIL1216S0080	P:GO:0000003; P:GO:0006464; P:GO:0006950; P:GO:0007165; P:GO:0040007; P:GO:0048856; F:GO:0016301; F:GO:0043167; C:GO:0005886
CIL1277S0072	P:GO:0000003; P:GO:0006464; P:GO:0006950; P:GO:0007165; P:GO:0040007; P:GO:0048856; F:GO:0016301; F:GO:0043167; C:GO:0005886
CIL1135S0026	F:GO:0016301; C:GO:0005575
CIL0929S0099	P:GO:0006464; F:GO:0016301; F:GO:0043167; C:GO:0005575
CIL1587S0017	P:GO:0006464; P:GO:0007165; F:GO:0016301; F:GO:0043167; C:GO:0005886
CIL1136S0016	P:GO:0006464; F:GO:0016301; F:GO:0043167; C:GO:0005886
CIL1099S0084	P:GO:0006464; F:GO:0016301; F:GO:0043167; C:GO:0005886
CIL1178S0027	P:GO:0006464; F:GO:0016301; F:GO:0043167; C:GO:0005575
CIL1321S0049	P:GO:0006464; F:GO:0016301; F:GO:0043167; C:GO:0005575
CIL1055S0042	P:GO:0006464; F:GO:0016301; F:GO:0043167; C:GO:0005886
CIL1030S0008	P:GO:0006464; F:GO:0016301; F:GO:0043167; C:GO:0005575
CIL1393S0025	P:GO:0006464; F:GO:0016301; F:GO:0043167; C:GO:0005886
CIL0902S0049	P:GO:0005975; P:GO:0006464; P:GO:0009058; F:GO:0016301; F:GO:0043167; C:GO:0005886
CIL1157S0056	P:GO:0005975; P:GO:0006464; P:GO:0009058; F:GO:0016301; F:GO:0043167; C:GO:0005886
CIL1137S0052	P:GO:0005975; P:GO:0006464; P:GO:0009058; F:GO:0016301; F:GO:0043167; C:GO:0005886
CIL1193S0038	P:GO:0006464; F:GO:0016301; F:GO:0043167; C:GO:0005886
CIL1271S0048	P:GO:0006464; F:GO:0016301; F:GO:0043167; C:GO:0005886
CIL1562S0018	P:GO:0006464; F:GO:0016301; F:GO:0043167; C:GO:0005886
CIL0183S0010	P:GO:0006464; F:GO:0016301; F:GO:0016491; F:GO:0043167; C:GO:0005575
CIL0125S0004	P:GO:0006464; F:GO:0016301; F:GO:0043167; C:GO:0005575
CIL1315S0017	P:GO:0006464; F:GO:0016301; F:GO:0043167; C:GO:0005575
CIL1190S0048	P:GO:0006464; F:GO:0016301; F:GO:0043167; C:GO:0005886
CIL0838S0001	P:GO:0006464; F:GO:0016301; F:GO:0016491; F:GO:0043167; C:GO:0005575
CIL1286S0016	P:GO:0006464; F:GO:0016301; F:GO:0016491; F:GO:0043167; C:GO:0005575
CIL1106S0063	P:GO:0006464; F:GO:0016301; F:GO:0043167; C:GO:0005886
CIL0006S0014	P:GO:0006464; F:GO:0016301; F:GO:0043167; C:GO:0005575
CIL1268S0029	P:GO:0006464; F:GO:0016301; F:GO:0043167; C:GO:0005886
CIL1220S0004	P:GO:0006464; F:GO:0016301; F:GO:0043167; C:GO:0005575
CIL0394S0021	P:GO:0006464; F:GO:0016301; F:GO:0043167; C:GO:0005575
CIL1230S0082	P:GO:0006464; F:GO:0016301; F:GO:0043167; C:GO:0005886
CIL1464S0020	P:GO:0006464; F:GO:0016301; F:GO:0043167; C:GO:0005886
CIL0922S0049	P:GO:0006464; F:GO:0016301; F:GO:0043167; C:GO:0005886
CIL1196S0041	P:GO:0006464; F:GO:0016301; F:GO:0043167; C:GO:0005575
CIL1473S0003	P:GO:0006464; F:GO:0016301; F:GO:0043167
CIL0344S0013	P:GO:0006464; F:GO:0016301; F:GO:0043167; C:GO:0005886
CIL1145S0081	P:GO:0006464; F:GO:0016301; F:GO:0043167; C:GO:0005886
CIL1404S0019	P:GO:0006464; F:GO:0016301; F:GO:0043167; C:GO:0005886
CIL1112S0095	P:GO:0006464; F:GO:0016301; F:GO:0043167; C:GO:0005575
CIL0394S0014	P:GO:0006464; P:GO:0034641; F:GO:0016301; F:GO:0043167; C:GO:0005575
CIL1153S0068	P:GO:0006464; P:GO:0007165; F:GO:0016301; F:GO:0043167; C:GO:0005886
CIL1224S0037	P:GO:0006464; P:GO:0007165; F:GO:0016301; F:GO:0043167; C:GO:0005575
CIL1190S0038	P:GO:0006464; P:GO:0007165; F:GO:0016301; F:GO:0043167; C:GO:0005575
CIL1184S0039	P:GO:0006464; F:GO:0003924; F:GO:0016301; F:GO:0043167; C:GO:0005575
CIL1543S0011	P:GO:0006464; F:GO:0016301; F:GO:0043167; C:GO:0005886
CIL1476S0040	P:GO:0006464; F:GO:0016301; F:GO:0043167; C:GO:0005886
CIL0331S0006	P:GO:0006464; F:GO:0016301; F:GO:0043167; C:GO:0005575
CIL1505S0057	P:GO:0006464; F:GO:0016301; F:GO:0043167; C:GO:0005575
CIL0010S0006	P:GO:0006464; F:GO:0016301; F:GO:0043167; C:GO:0005886
CIL0948S0083	P:GO:0006464; F:GO:0016301; F:GO:0043167; C:GO:0005886
CIL1246S0122	P:GO:0006464; F:GO:0016301; F:GO:0043167; C:GO:0005575
CIL1218S0031	P:GO:0006464; F:GO:0016301; F:GO:0043167; C:GO:0005575
CIL1505S0039	P:GO:0006464; F:GO:0016301; F:GO:0043167; C:GO:0005886
CIL1317S0050	P:GO:0006464; F:GO:0016301; F:GO:0043167; C:GO:0005886
CIL1407S0014	F:GO:0043167
CIL1099S0019	P:GO:0006464; F:GO:0016301; F:GO:0043167; C:GO:0005886
CIL1131S0078	P:GO:0006464; F:GO:0016301; F:GO:0043167; C:GO:0005886
CIL1473S0020	P:GO:0006464; F:GO:0016301; F:GO:0043167; C:GO:0005886
CIL1082S0106	P:GO:0006464; F:GO:0016301; F:GO:0043167; C:GO:0005886
CIL1164S0087	P:GO:0006464; F:GO:0016301; F:GO:0043167; C:GO:0005886
CIL1087S0081	P:GO:0006464; F:GO:0016301; F:GO:0043167; C:GO:0005886
CIL0938S0048	P:GO:0006464; F:GO:0016301; F:GO:0043167; C:GO:0005886
CIL0644S0033	P:GO:0006464; F:GO:0016301; F:GO:0043167; C:GO:0005886
CIL0644S0034	P:GO:0006464; F:GO:0016301; F:GO:0043167; C:GO:0005886
CIL1090S0045	P:GO:0006464; F:GO:0016301; F:GO:0043167
CIL1324S0053	P:GO:0006464; F:GO:0008135; F:GO:0016301; F:GO:0043167; C:GO:0005737
CIL1197S0085	P:GO:0006464; F:GO:0016301; F:GO:0043167
CIL0982S0017	P:GO:0006464; F:GO:0016301; F:GO:0043167
CIL0064S0025	P:GO:0006464; F:GO:0016301; F:GO:0043167
CIL1584S0005	P:GO:0006464; F:GO:0016301; F:GO:0043167; C:GO:0005886
CIL1003S0150	P:GO:0006464; F:GO:0016301; F:GO:0043167; C:GO:0005886
CIL0948S0049	P:GO:0006464; F:GO:0016301; F:GO:0043167; C:GO:0005886
CIL0972S0053	P:GO:0006464; F:GO:0016301; F:GO:0043167; C:GO:0005575
CIL1166S0040	P:GO:0006464; F:GO:0016301; F:GO:0043167; C:GO:0005575
CIL1506S0027	P:GO:0006464; F:GO:0016301; F:GO:0043167
CIL0243S0002	P:GO:0006464; F:GO:0016301; F:GO:0043167
CIL1333S0039	P:GO:0006464; F:GO:0016301; F:GO:0043167
CIL1615S0017	P:GO:0006464; F:GO:0016301; F:GO:0043167
CIL1131S0046	P:GO:0006464; F:GO:0016301; F:GO:0043167
CIL1393S0041	F:GO:0016301
CIL0940S0108	P:GO:0006464; F:GO:0016301; F:GO:0043167
CIL0009S0020	P:GO:0006464; F:GO:0016301; F:GO:0043167
CIL0061S0011	P:GO:0006464; F:GO:0016301; F:GO:0043167
CIL1167S0065	P:GO:0006464; P:GO:0006629; P:GO:0009058; F:GO:0016301; F:GO:0016491; F:GO:0043167; C:GO:0005575
CIL1330S0058	P:GO:0006464; F:GO:0016301; F:GO:0043167
CIL0061S0012	P:GO:0006464; F:GO:0016301
CIL1553S0005	P:GO:0006464; F:GO:0016301; F:GO:0043167
CIL1330S0061	P:GO:0006464; F:GO:0016301; F:GO:0043167
CIL1402S0029	P:GO:0006464; F:GO:0016301; F:GO:0043167
CIL1246S0091	P:GO:0006464; F:GO:0016301; F:GO:0043167
CIL1143S0055	P:GO:0006464; F:GO:0016301; F:GO:0043167
CIL1329S0001	P:GO:0006464; P:GO:0006629; P:GO:0009058; F:GO:0016301; F:GO:0016491; F:GO:0043167; C:GO:0005575
CIL1416S0072	P:GO:0006464; F:GO:0016301; F:GO:0043167
CIL0049S0022	P:GO:0006464; F:GO:0016301; F:GO:0043167
CIL1173S0045	P:GO:0006464; F:GO:0016301; F:GO:0043167
CIL0294S0003	P:GO:0006464; F:GO:0016301; F:GO:0043167
CIL1424S0013	P:GO:0006464; F:GO:0016301; F:GO:0043167; C:GO:0005575
CIL1424S0012	P:GO:0006464; F:GO:0016301; F:GO:0043167; C:GO:0005575
CIL1333S0017	P:GO:0006464; F:GO:0016301; F:GO:0043167; C:GO:0005575
CIL0893S0191	P:GO:0006464; P:GO:0006790; P:GO:0009058; F:GO:0016301; F:GO:0016765; F:GO:0043167; C:GO:0005575
CIL1594S0006	P:GO:0006464; F:GO:0016301; F:GO:0043167; C:GO:0005575
CIL0899S0089	P:GO:0006464; F:GO:0016301; F:GO:0043167; C:GO:0005575
CIL0917S0149	P:GO:0006464; F:GO:0016301; F:GO:0043167; C:GO:0005575
CIL1197S0075	P:GO:0006464; P:GO:0007165; F:GO:0016301; F:GO:0043167; C:GO:0005575
CIL1037S0068	P:GO:0006464; F:GO:0016301; F:GO:0043167; C:GO:0005575
CIL0205S0009	P:GO:0006464; F:GO:0016301; F:GO:0043167; C:GO:0005575
CIL1339S0002	P:GO:0006464; F:GO:0016301; F:GO:0043167; C:GO:0005575
CIL1190S0044	P:GO:0006464; F:GO:0016301; F:GO:0043167; C:GO:0005575
CIL1078S0068	P:GO:0006464; F:GO:0016301; F:GO:0043167; C:GO:0005575
CIL0982S0034	P:GO:0006464; P:GO:0007165; F:GO:0016301; F:GO:0043167; C:GO:0005575
CIL0974S0060	P:GO:0006464; F:GO:0016301; F:GO:0043167; C:GO:0005575
CIL0037S0022	P:GO:0006464; F:GO:0016301; F:GO:0043167
CIL0049S0020	P:GO:0006464; P:GO:0007165; F:GO:0016301; F:GO:0043167
CIL1132S0014	P:GO:0006464; F:GO:0016301; F:GO:0043167
CIL0937S0011	P:GO:0006464; F:GO:0016301; F:GO:0043167
CIL1154S0026	P:GO:0006464; F:GO:0016301; F:GO:0043167; C:GO:0005886
CIL0047S0014	P:GO:0006464; F:GO:0016301; F:GO:0043167; C:GO:0005886
CIL1133S0019	P:GO:0006464; F:GO:0016301; F:GO:0043167; C:GO:0005886
CIL1173S0050	P:GO:0006464; F:GO:0016301; F:GO:0043167
CIL1253S0017	P:GO:0006464; F:GO:0016301; F:GO:0043167
CIL1003S0036	P:GO:0006464; F:GO:0016301; F:GO:0043167; C:GO:0005886
CIL1203S0028	P:GO:0006464; F:GO:0016301; F:GO:0043167
CIL0899S0147	P:GO:0006464; F:GO:0016301; F:GO:0043167
CIL1424S0009	P:GO:0006464; F:GO:0016301; F:GO:0043167
CIL1147S0058	P:GO:0006464;F:GO:0016301;F:GO:0043167
CIL1546S0048	P:GO:0018108; F:GO:0004715; F:GO:0005524; F:GO:0106310; F:GO:0106311
CIL1003S0057	P:GO:0018108; F:GO:0004674; F:GO:0004715; F:GO:0005524
CIL0166S0014	P:GO:0018108; F:GO:0004715; F:GO:0005524; F:GO:0106310; F:GO:0106311
CIL0996S0024	P:GO:0006468; F:GO:0004674; F:GO:0005524
CIL1427S0001	P:GO:0006468; F:GO:0004674; F:GO:0005524
CIL0942S0226	P:GO:0006468; F:GO:0004674; F:GO:0005524; C:GO:0016021
CIL1219S0037	P:GO:0018108; F:GO:0004715; F:GO:0005524
CIL1405S0038	P:GO:0006468; F:GO:0004674; F:GO:0005524
CIL0112S0019	P:GO:0018108; F:GO:0004674; F:GO:0004715; F:GO:0005524
CIL0917S0140	P:GO:0006468; F:GO:0004674; F:GO:0005524
CIL1012S0098	P:GO:0006468; F:GO:0004674; F:GO:0005524
CIL1305S0062	P:GO:0006468; F:GO:0004674; F:GO:0005524
CIL1025S0130	P:GO:0006468; F:GO:0000166; F:GO:0004672
CIL1324S0017	P:GO:0006468; F:GO:0004674; F:GO:0005524
CIL0176S0067	P:GO:0006468; F:GO:0004674; F:GO:0005524
CIL1277S0046	P:GO:0006468; F:GO:0004674; F:GO:0005524
CIL1092S0008	P:GO:0006468; F:GO:0004674; F:GO:0005524
CIL1128S0055	P:GO:0006468; F:GO:0004674; F:GO:0005524; C:GO:0005886
CIL1402S0011	P:GO:0006468; F:GO:0004674; F:GO:0005524
CIL1358S0009	P:GO:0006468; F:GO:0004674; F:GO:0005524
CIL1499S0043	P:GO:0006468; F:GO:0004672; F:GO:0005524
CIL1611S0017	P:GO:0006468; F:GO:0004672; F:GO:0005524
CIL0990S0142	P:GO:0006096; P:GO:0006468; F:GO:0004674; F:GO:0004807; F:GO:0005524
CIL1525S0040	P:GO:0006096; P:GO:0018108; F:GO:0004674; F:GO:0004715; F:GO:0004807; F:GO:0005524
CIL1025S0011	P:GO:0006468; F:GO:0004674; F:GO:0005524
CIL1325S0041	P:GO:0006468; F:GO:0004674; F:GO:0005524
CIL1277S0029	P:GO:0018108; F:GO:0004674; F:GO:0004715; F:GO:0005524
CIL0996S0044	P:GO:0006468; F:GO:0004674; F:GO:0005524
CIL1378S0029	P:GO:0006468; F:GO:0004674; F:GO:0005524; F:GO:0016757
CIL0922S0210	P:GO:0006468; F:GO:0004674; F:GO:0005524
CIL1094S0060	P:GO:0018108; F:GO:0004674; F:GO:0004715; F:GO:0005524
CIL1584S0017	P:GO:0018108; F:GO:0004674; F:GO:0004715; F:GO:0005524
CIL0909S0055	P:GO:0018108; F:GO:0004674; F:GO:0004715; F:GO:0005524
CIL1264S0007	P:GO:0006468; F:GO:0004674; F:GO:0005524
CIL1602S0001	P:GO:0018108; F:GO:0004674; F:GO:0004715; F:GO:0005524
CIL1048S0074	P:GO:0018108; F:GO:0004674; F:GO:0004715; F:GO:0005524
CIL0976S0048	P:GO:0006468; F:GO:0004674; F:GO:0005524
CIL0902S0216	P:GO:0006468; F:GO:0004674; F:GO:0005524
CIL1012S0097	P:GO:0006468; P:GO:0050794; F:GO:0004674; F:GO:0005524
CIL1106S0032	P:GO:0006468; F:GO:0004674; F:GO:0005524
CIL1402S0010	P:GO:0006468; F:GO:0004672; F:GO:0005524
CIL1122S0022	P:GO:0006468; F:GO:0004674; F:GO:0005524
CIL1457S0001	P:GO:0006468; F:GO:0004674; F:GO:0005524
CIL1304S0038	P:GO:0006468; F:GO:0004672; F:GO:0005524
CIL1348S0051	P:GO:0006468; F:GO:0004672; F:GO:0005524
CIL0940S0029	P:GO:0006468; P:GO:0015031; P:GO:0042147; F:GO:0004674; F:GO:0005524; C:GO:0005829; C:GO:0030904
CIL1196S0036	P:GO:0006468; F:GO:0004672; F:GO:0005524
CIL1375S0025	P:GO:0006468; F:GO:0004674; F:GO:0005524
CIL1310S0053	P:GO:0018108; F:GO:0004674; F:GO:0004715; F:GO:0005524
CIL1263S0063	P:GO:0006468; F:GO:0004674; F:GO:0005524
CIL0897S0043	P:GO:0006468; F:GO:0004674; F:GO:0005524
CIL0993S0026	P:GO:0018108; F:GO:0004674; F:GO:0004715; F:GO:0005524
CIL1169S0037	P:GO:0018108; F:GO:0004674; F:GO:0004715; F:GO:0005524
CIL1028S0080	P:GO:0000165; P:GO:0000186; F:GO:0004709; F:GO:0005524
CIL1153S0128	P:GO:0006468; F:GO:0004674; F:GO:0005524; C:GO:0005886; C:GO:0016021
CIL1030S0056	P:GO:0006468; F:GO:0004674; F:GO:0005524; C:GO:0005886; C:GO:0016021
CIL1030S0022	P:GO:0006468; F:GO:0004672; F:GO:0005524; C:GO:0005886; C:GO:0016021
CIL1328S0030	P:GO:0006468; F:GO:0004674; F:GO:0005524; C:GO:0016021
CIL1519S0027	P:GO:0006468; F:GO:0004672; F:GO:0005524; C:GO:0016020
CIL0064S0004	P:GO:0006468; P:GO:0009742; F:GO:0004672; F:GO:0005524; C:GO:0005886
CIL0951S0066	P:GO:0006468; P:GO:0009742; F:GO:0004672; F:GO:0005524; C:GO:0005886
CIL0156S0021	P:GO:0006468; P:GO:0009737; P:GO:0009742; P:GO:0042742; P:GO:0050832; F:GO:0004672; F:GO:0005524; C:GO:0005773; C:GO:0005886; C:GO:0009506
CIL1497S0045	P:GO:0006468; P:GO:0009742; F:GO:0005524; F:GO:0106310; F:GO:0106311; C:GO:0005886
CIL1256S0031	P:GO:0006468; P:GO:0009742; F:GO:0004672; F:GO:0005524; C:GO:0005886
CIL1505S0018	P:GO:0006468; P:GO:0009742; F:GO:0005524; F:GO:0106310; F:GO:0106311; C:GO:0005886
CIL1179S0031	P:GO:0006468; P:GO:0009742; F:GO:0005524; F:GO:0106310; F:GO:0106311; C:GO:0005886
CIL0917S0064	P:GO:0006468; P:GO:0009742; F:GO:0004672; F:GO:0005524; C:GO:0005886
CIL1318S0014	P:GO:0006468; P:GO:0009742; F:GO:0004672; F:GO:0005524; C:GO:0005886
CIL0381S0008	P:GO:0006468; P:GO:0009742; F:GO:0004672; F:GO:0005524; C:GO:0005886
CIL1295S0047	P:GO:0006468; P:GO:0007166; F:GO:0004674; F:GO:0005524; C:GO:0005886
CIL1295S0048	P:GO:0006468; P:GO:0007166; F:GO:0004674; C:GO:0005886
CIL1100S0112	P:GO:0006468; P:GO:0007166; F:GO:0004674; F:GO:0005524; C:GO:0005886
CIL1295S0050	P:GO:0006468; P:GO:0007166; F:GO:0004674; C:GO:0005886
CIL1294S0020	P:GO:0006468; P:GO:0007166; F:GO:0004674; F:GO:0005524; C:GO:0005886
CIL0902S0054	P:GO:0000187; F:GO:0004708; F:GO:0005524; C:GO:0005886; C:GO:0016021
CIL1139S0046	P:GO:0000187; F:GO:0004708; F:GO:0005524; C:GO:0005886; C:GO:0016021
CIL1126S0031	P:GO:0006468; F:GO:0004674; F:GO:0005524
CIL1562S0030	P:GO:0006468; F:GO:0004674; F:GO:0005524; C:GO:0005886
CIL1203S0027	P:GO:0006468; F:GO:0004674; F:GO:0005524; C:GO:0005886
CIL0957S0166	P:GO:0006468; F:GO:0004674; F:GO:0005524; C:GO:0005886; C:GO:0016021
CIL0035S0004	P:GO:0006468; F:GO:0004672; F:GO:0005524; C:GO:0005768; C:GO:0005886; C:GO:0016021
CIL0895S0168	P:GO:0006468; P:GO:0010089; F:GO:0004672; F:GO:0005524; F:GO:0051020; C:GO:0005886; C:GO:0010008; C:GO:0016021
CIL1502S0001	P:GO:0006468; F:GO:0005524; F:GO:0030246; F:GO:0106310; F:GO:0106311; C:GO:0016021
CIL1265S0022	P:GO:0006468; F:GO:0005524; F:GO:0030246; F:GO:0106310; F:GO:0106311; C:GO:0016021
CIL1021S0037	P:GO:0006468; P:GO:0048544; F:GO:0005524; F:GO:0030246; F:GO:0106310; F:GO:0106311; C:GO:0005886; C:GO:0016021
CIL1265S0021	P:GO:0006468; F:GO:0005524; F:GO:0030246; F:GO:0106310; F:GO:0106311; C:GO:0016021
CIL1332S0005	P:GO:0006468; F:GO:0005524; F:GO:0030246; F:GO:0106310; F:GO:0106311; C:GO:0016021
CIL1126S0041	P:GO:0006468; F:GO:0005524; F:GO:0030246; F:GO:0106310; F:GO:0106311; C:GO:0016021
CIL1501S0032	P:GO:0006468; P:GO:0048544; F:GO:0005524; F:GO:0106310; F:GO:0106311; C:GO:0016021
CIL0987S0068	P:GO:0006468; P:GO:0048544; F:GO:0005524; F:GO:0030246; F:GO:0106310; F:GO:0106311; C:GO:0005886; C:GO:0016021
CIL1181S0005	P:GO:0006468; P:GO:0048544; F:GO:0005524; F:GO:0030246; F:GO:0106310; F:GO:0106311; C:GO:0016021
CIL0078S0009	P:GO:0006468; P:GO:0048544; F:GO:0005524; F:GO:0030246; F:GO:0106310; F:GO:0106311; C:GO:0016021
CIL1582S0030	P:GO:0006468; F:GO:0005524; F:GO:0030246; F:GO:0106310; F:GO:0106311; C:GO:0016021
CIL1400S0018	P:GO:0006468; F:GO:0004674; F:GO:0005524; F:GO:0030246; C:GO:0016021
CIL1290S0029	P:GO:0006468; P:GO:0048544; F:GO:0005524; F:GO:0030246; F:GO:0106310; F:GO:0106311; C:GO:0016021
CIL1060S0039	P:GO:0046777; P:GO:0048544; F:GO:0005524; F:GO:0030246; F:GO:0106310; F:GO:0106311; C:GO:0005886; C:GO:0016021
CIL0962S0128	P:GO:0006468; P:GO:0048544; F:GO:0005524; F:GO:0030246; F:GO:0106310; F:GO:0106311; C:GO:0016021
CIL1582S0028	P:GO:0006468; P:GO:0048544; F:GO:0005524; F:GO:0030246; F:GO:0106310; F:GO:0106311; C:GO:0016021
CIL0516S0003	P:GO:0006468; P:GO:0048544; F:GO:0005524; F:GO:0030246; F:GO:0106310; F:GO:0106311; C:GO:0016021
CIL1018S0006	P:GO:0006468; F:GO:0004674; F:GO:0005524; C:GO:0016021
CIL0895S0206	P:GO:0006468; F:GO:0004672; F:GO:0005524; C:GO:0005886; C:GO:0016021
CIL0987S0125	P:GO:0006468; F:GO:0004672; F:GO:0005524; C:GO:0005886; C:GO:0016021
CIL1219S0074	P:GO:0006468; F:GO:0004672; F:GO:0005524; C:GO:0005886; C:GO:0016021
CIL1371S0047	P:GO:0006468; F:GO:0004672; F:GO:0005524; C:GO:0016021
CIL1152S0050	P:GO:0018108; F:GO:0004713; F:GO:0005524; C:GO:0005886
CIL1056S0002	P:GO:0006468; F:GO:0016301; C:GO:0005886
CIL1118S0016	P:GO:0006468; P:GO:0007166; F:GO:0004674; F:GO:0005524; F:GO:0030247; C:GO:0005886; C:GO:0016021
CIL0080S0001	P:GO:0006468; P:GO:0007166; F:GO:0004674; F:GO:0005509; F:GO:0005524; F:GO:0030247; C:GO:0005886; C:GO:0016021
CIL1386S0001	P:GO:0006468; P:GO:0007166; F:GO:0004674; F:GO:0005509; F:GO:0005524; F:GO:0030247; C:GO:0005886; C:GO:0016021
CIL1519S0002	P:GO:0006468; P:GO:0007166; F:GO:0004674; F:GO:0005509; F:GO:0005524; F:GO:0030247; C:GO:0005886; C:GO:0016021
CIL0168S0002	P:GO:0006468; P:GO:0007166; F:GO:0004674; F:GO:0005509; F:GO:0005524; F:GO:0030247; C:GO:0005886; C:GO:0016021
CIL0050S0013	P:GO:0006468; P:GO:0007166; F:GO:0004674; F:GO:0005509; F:GO:0005524; F:GO:0030247; C:GO:0005886; C:GO:0016021
CIL0030S0018	P:GO:0006468; F:GO:0004674; F:GO:0005524; F:GO:0030247; C:GO:0016021
CIL1369S0007	P:GO:0006468; P:GO:0007166; F:GO:0004674; F:GO:0005524; C:GO:0005886; C:GO:0016021
CIL1551S0002	P:GO:0006468; F:GO:0004674; F:GO:0005524; F:GO:0030247; C:GO:0016021
CIL1409S0031	P:GO:0006468; P:GO:0007166; F:GO:0004674; F:GO:0005524; C:GO:0005886; C:GO:0016021
CIL0993S0093	P:GO:0006468; P:GO:0007166; F:GO:0004674; F:GO:0005524; C:GO:0005886; C:GO:0016021
CIL1619S0010	P:GO:0006468; F:GO:0004674; F:GO:0005524; F:GO:0030247; C:GO:0016021
CIL0990S0174	P:GO:0006468; P:GO:0007166; F:GO:0004674; F:GO:0005524; F:GO:0030247; C:GO:0005886; C:GO:0016021
CIL1501S0010	P:GO:0006468; P:GO:0007166; F:GO:0004674; F:GO:0005524; F:GO:0030247; C:GO:0005886; C:GO:0016021
CIL0967S0155	P:GO:0006468; P:GO:0007166; F:GO:0004674; F:GO:0005524; C:GO:0005886; C:GO:0016021
CIL0982S0151	P:GO:0000413; P:GO:0006468; P:GO:0007166; F:GO:0003755; F:GO:0004674; F:GO:0005524; F:GO:0030247; C:GO:0005886; C:GO:0016021
CIL0962S0102	P:GO:0006468; F:GO:0004672; F:GO:0005524
CIL1528S0019	P:GO:0000165; P:GO:0000186; P:GO:0043622; P:GO:0046777; F:GO:0004709; F:GO:0005524; C:GO:0016021; C:GO:0048046
CIL1492S0022	P:GO:0006468; F:GO:0004672; F:GO:0005524
CIL1197S0011	P:GO:0006468; P:GO:0010098; P:GO:0010103; P:GO:0010229; F:GO:0004674; F:GO:0005524; C:GO:0005886; C:GO:0005938
CIL1391S0026	P:GO:0006468; F:GO:0004674; F:GO:0005524
CIL1087S0030	P:GO:0006468; F:GO:0004672; F:GO:0005524; F:GO:0016757
CIL0145S0010	P:GO:0006468; F:GO:0004672; F:GO:0005524
CIL1082S0003	P:GO:0006468; F:GO:0004672; F:GO:0005524
CIL1611S0005	P:GO:0006468; F:GO:0004672; F:GO:0005524
CIL1055S0038	P:GO:0006468; F:GO:0004672; F:GO:0005524
CIL1374S0027	P:GO:0006468; F:GO:0004674; F:GO:0005524
CIL1371S0004	P:GO:0006468; P:GO:0050794; F:GO:0004674; F:GO:0005524
CIL1417S0052	P:GO:0006468; F:GO:0004674; F:GO:0005524
CIL0909S0127	P:GO:0006468; F:GO:0004672; F:GO:0005524
CIL1061S0064	P:GO:0006468; F:GO:0004672; F:GO:0005524
CIL1060S0073	P:GO:0006468; P:GO:0050794; F:GO:0004674; F:GO:0005524
CIL1326S0040	P:GO:0006468; F:GO:0004672; F:GO:0005524
CIL1383S0021	P:GO:0006468; P:GO:0050794; F:GO:0004674; F:GO:0005524; C:GO:0016021
CIL0942S0004	P:GO:0006468; F:GO:0004674; F:GO:0005524
CIL0120S0007	P:GO:0006468; F:GO:0004674; F:GO:0005524
CIL1037S0063	P:GO:0006468; P:GO:0050794; F:GO:0004674; F:GO:0005524
CIL0135S0010	P:GO:0006468; F:GO:0004674; F:GO:0005524; C:GO:0016021
CIL0978S0018	P:GO:0006468; F:GO:0004674; F:GO:0005524
CIL0978S0016	P:GO:0006468; F:GO:0004674; F:GO:0005524
CIL0992S0080	P:GO:0006468; F:GO:0004674; F:GO:0005524
CIL1040S0007	P:GO:0006468; F:GO:0004672; F:GO:0005524
CIL1553S0003	P:GO:0000165; P:GO:0000186; F:GO:0004709; F:GO:0005524
CIL1492S0021	P:GO:0006468; F:GO:0004672; F:GO:0005524; F:GO:0016491
CIL1078S0078	P:GO:0006468; F:GO:0004674; F:GO:0005524
CIL1445S0006	P:GO:0006468; F:GO:0004674; F:GO:0005524
CIL1082S0077	P:GO:0006468; F:GO:0004672; F:GO:0005524
CIL1263S0010	P:GO:0006468; F:GO:0004674; F:GO:0005524
CIL1171S0006	P:GO:0006468; F:GO:0004672; F:GO:0005524
CIL0923S0164	P:GO:0006468; F:GO:0004672; F:GO:0005524
CIL1445S0003	P:GO:0006468; F:GO:0004672; F:GO:0005524
CIL1443S0030	P:GO:0006468; P:GO:0050794; F:GO:0004674; F:GO:0005524
CIL1118S0042	P:GO:0006468; F:GO:0004672; F:GO:0005524
CIL1066S0033	P:GO:0006468; F:GO:0004674; F:GO:0005524
CIL1361S0051	P:GO:0000165; P:GO:0000186; F:GO:0004709; F:GO:0005524
CIL1342S0007	P:GO:0006468; F:GO:0004674; F:GO:0005524
CIL1167S0055	P:GO:0006468; F:GO:0004674; F:GO:0005524
CIL1604S0014	P:GO:0006468; F:GO:0004674; F:GO:0005524
CIL1348S0008	P:GO:0006468; F:GO:0004674; F:GO:0005524
CIL0899S0185	P:GO:0006468; F:GO:0004674; F:GO:0005524
CIL1494S0042	P:GO:0000187; F:GO:0004674; F:GO:0004708; F:GO:0005524
CIL0149S0012	P:GO:0006468; F:GO:0004674; F:GO:0005524
CIL1318S0034	P:GO:0006468; P:GO:0070143; F:GO:0000049; F:GO:0004674; F:GO:0004813; F:GO:0005524; F:GO:0008270; C:GO:0005739
CIL1440S0017	P:GO:0006468; F:GO:0004674; F:GO:0005524
CIL1227S0018	P:GO:0006468; F:GO:0004674; F:GO:0005524
CIL0897S0068	P:GO:0006468; F:GO:0004674; F:GO:0005524
CIL1189S0026	P:GO:0006468; P:GO:0007165; F:GO:0004674; F:GO:0005524; C:GO:0005737; C:GO:0016020
CIL0909S0025	P:GO:0006468; P:GO:0007165; F:GO:0004674; F:GO:0005524; C:GO:0005737
CIL1092S0018	P:GO:0000165; P:GO:0000186; P:GO:0006355; P:GO:0018298; F:GO:0004709; F:GO:0005524; F:GO:0009881
CIL1134S0036	P:GO:0006468; F:GO:0004674; F:GO:0005524
CIL0039S0009	P:GO:0006468; F:GO:0004674; F:GO:0005524
CIL1101S0081	P:GO:0006468; P:GO:0007165; F:GO:0004674; F:GO:0005524; C:GO:0005737
CIL1520S0033	P:GO:0006468; P:GO:0007165; F:GO:0004674; F:GO:0005524; C:GO:0005737
CIL1220S0033	P:GO:0006468; P:GO:0050794; F:GO:0004674; F:GO:0005524
CIL0235S0010	C:GO:0005737;P:GO:0006464;P:GO:0007165;F:GO:0016301
CIL1152S0020	P:GO:0000160; P:GO:0000165; P:GO:0000186; P:GO:0006355; P:GO:0009584; P:GO:0018298; F:GO:0000155; F:GO:0004709; F:GO:0005524; F:GO:0009881
CIL1175S0063	P:GO:0006468; F:GO:0004674; F:GO:0005524
CIL0893S0046	P:GO:0006468; F:GO:0004674; F:GO:0005524
CIL1267S0024	P:GO:0006468; P:GO:0007165; F:GO:0004672; F:GO:0005524; C:GO:0005737
CIL0919S0040	P:GO:0006468; P:GO:0007165; F:GO:0004672; F:GO:0005524; C:GO:0005737
CIL1271S0004	P:GO:0006464;P:GO:0006605;C:GO:0009536;F:GO:0016301;F:GO:0016874;C:GO:0032991;F:GO:0043167;P:GO:0048856;P:GO:0055085
CIL1153S0088	P:GO:0006468; P:GO:0009704; P:GO:1904216; F:GO:0004672; F:GO:0005524; F:GO:0016874; C:GO:0010006; C:GO:0031359
CIL0957S0171	P:GO:0006351; P:GO:0006468; F:GO:0004672; F:GO:0005524; F:GO:0016874; F:GO:0043565; C:GO:0016021
CIL0937S0043	P:GO:0006468; P:GO:0006952; P:GO:0009788; P:GO:0016197; P:GO:0016567; P:GO:0032940; P:GO:0045324; P:GO:0048589; F:GO:0004672; F:GO:0004842; F:GO:0005524; F:GO:0043621; F:GO:0046872; C:GO:0005769; C:GO:0005802
CIL1226S0042	P:GO:0006468; P:GO:0006952; P:GO:0009788; P:GO:0016197; P:GO:0016567; P:GO:0032940; P:GO:0045324; P:GO:0048589; F:GO:0004672; F:GO:0004842; F:GO:0005524; F:GO:0043621; F:GO:0046872; C:GO:0005769; C:GO:0005802
CIL1153S0045	P:GO:0018105; P:GO:0018107; F:GO:0004674; F:GO:0005524; C:GO:0016021
CIL0979S0069	P:GO:0006468; P:GO:0006470; F:GO:0004674; F:GO:0004724; F:GO:0005524; C:GO:0005634; C:GO:0005829
CIL1153S0004	P:GO:0006468; P:GO:0009658; P:GO:0009737; F:GO:0004674; F:GO:0004712; F:GO:0005524; C:GO:0005829
CIL1096S0073	P:GO:0006468; P:GO:0007165; F:GO:0004672; F:GO:0005524; C:GO:0005737
CIL0906S0179	P:GO:0006468; F:GO:0004674; F:GO:0004712; F:GO:0005524; C:GO:0005886
CIL0410S0003	P:GO:0006468; P:GO:0009658; P:GO:0009737; F:GO:0004674; F:GO:0004712; F:GO:0005524; C:GO:0005829
CIL1153S0015	P:GO:0006468; P:GO:0032259; F:GO:0004674; F:GO:0005524; F:GO:0008168; F:GO:0046872; C:GO:0005886
CIL1445S0037	P:GO:0018108; F:GO:0004674; F:GO:0004715; F:GO:0005524; F:GO:0016874; F:GO:0046872; C:GO:0005886
CIL1282S0021	P:GO:0006468; P:GO:0007165; F:GO:0004674; F:GO:0005524; C:GO:0005737
CIL1263S0020	P:GO:0006468; F:GO:0004674; F:GO:0005524; C:GO:0005737; C:GO:0005886
CIL1555S0014	P:GO:0006468; P:GO:0071244; F:GO:0004674; F:GO:0005524
CIL1118S0062	P:GO:0006468; F:GO:0004674; F:GO:0005524; C:GO:0005737; C:GO:0005886
CIL1094S0089	P:GO:0006468; F:GO:0004674; F:GO:0004712; F:GO:0005524
CIL1448S0011	P:GO:0006468; P:GO:0071244; F:GO:0004674; F:GO:0005524
CIL0938S0096	P:GO:0006468; P:GO:0007165; F:GO:0004672; F:GO:0005524; C:GO:0005737
CIL0132S0007	P:GO:0006468; F:GO:0004674; F:GO:0005524
CIL1254S0057	P:GO:0006468; P:GO:0007165; F:GO:0004672; F:GO:0005524; C:GO:0005737
CIL1376S0015	P:GO:0006468; F:GO:0004674; F:GO:0005524
CIL0893S0400	P:GO:0000165; P:GO:0000186; P:GO:0018108; F:GO:0004709; F:GO:0004713; F:GO:0005524
CIL0131S0019	P:GO:0006468; F:GO:0004674; F:GO:0005524
CIL0319S0009	P:GO:0000165; P:GO:0000186; F:GO:0004709; F:GO:0005524; C:GO:0005737
CIL1494S0017	P:GO:0006468; P:GO:0007165; F:GO:0004674; F:GO:0005524; C:GO:0005737
CIL1324S0062	P:GO:0007165; P:GO:0018108; F:GO:0004674; F:GO:0004715; F:GO:0005524; C:GO:0005737
CIL1009S0084	P:GO:0006468; F:GO:0004674; F:GO:0005524
CIL0922S0178	P:GO:0006468; P:GO:0007165; F:GO:0004674; F:GO:0005524; C:GO:0005737
CIL0978S0157	P:GO:0006468; P:GO:0007165; F:GO:0004674; F:GO:0005524; C:GO:0005737
CIL1310S0043	P:GO:0006468; F:GO:0004674; F:GO:0005524; C:GO:0005886
CIL1018S0049	P:GO:0006468; F:GO:0004674; F:GO:0005524; C:GO:0005886
CIL0100S0009	P:GO:0007229; P:GO:0018108; F:GO:0004674; F:GO:0004715; F:GO:0005524
CIL1182S0079	P:GO:0007229; P:GO:0018108; F:GO:0004674; F:GO:0004715; F:GO:0005524
CIL1143S0009	P:GO:0006468; P:GO:0007229; F:GO:0004674; F:GO:0005524
CIL1084S0026	P:GO:0018108; P:GO:0045944; F:GO:0000977; F:GO:0003700; F:GO:0004674; F:GO:0004715; F:GO:0005524; F:GO:0046983; C:GO:0005634
CIL1431S0023	P:GO:0006468; P:GO:0007229; F:GO:0004674; F:GO:0005524
CIL1003S0119	P:GO:0018108; F:GO:0004674; F:GO:0004715; F:GO:0005524
CIL1427S0022	P:GO:0006468; P:GO:0007165; F:GO:0004674; F:GO:0005524; C:GO:0005737
CIL1231S0003	P:GO:0006468; P:GO:0007165; F:GO:0004674; F:GO:0005524; C:GO:0005737
CIL1310S0060	P:GO:0006468; P:GO:0007165; F:GO:0004674; F:GO:0005524; C:GO:0005737
CIL1366S0002	P:GO:0006468; P:GO:0007165; F:GO:0004674; F:GO:0005524; C:GO:0005737
CIL1158S0060	P:GO:0006468; P:GO:0007165; F:GO:0004674; F:GO:0005524; C:GO:0005737
CIL0202S0003	P:GO:0007165; P:GO:0016310; F:GO:0000166; F:GO:0004672; C:GO:0005737
CIL0189S0002	P:GO:0006468; P:GO:0007165; F:GO:0004674; F:GO:0005524; C:GO:0005737
CIL1018S0002	P:GO:0006468; P:GO:0007165; F:GO:0004674; F:GO:0005524; C:GO:0005737
CIL0972S0129	P:GO:0007165; P:GO:0016567; P:GO:0018108; F:GO:0004674; F:GO:0004715; F:GO:0004839; F:GO:0005524; C:GO:0005737; C:GO:0005886
CIL1048S0036	P:GO:0001672; P:GO:0007059; P:GO:0018105; P:GO:0035556; P:GO:0051301; F:GO:0004674; F:GO:0005524; C:GO:0005634; C:GO:0005694
CIL1060S0056	P:GO:0007094; P:GO:0018105; P:GO:0033316; P:GO:0034501; F:GO:0004674; F:GO:0004712; F:GO:0005524; C:GO:0000776; C:GO:0005634; C:GO:0005819
CIL1416S0073	P:GO:0006468; F:GO:0004672; F:GO:0005524; C:GO:0005737
CIL1025S0107	P:GO:0006468; F:GO:0004672; F:GO:0005524
CIL1564S0036	P:GO:0006468; F:GO:0004672; F:GO:0005524
CIL1002S0049	P:GO:0007093; P:GO:0018108; F:GO:0004674; F:GO:0004713; F:GO:0005524; C:GO:0005634
CIL1171S0013	P:GO:0006468; P:GO:0035556; F:GO:0005524; F:GO:0106310; F:GO:0106311; C:GO:0005737
CIL0923S0173	P:GO:0006468; P:GO:0035556; F:GO:0005524; F:GO:0106310; F:GO:0106311; C:GO:0005737
CIL0978S0166	P:GO:0006468; P:GO:0035556; F:GO:0005524; F:GO:0106310; F:GO:0106311; C:GO:0005737
CIL1162S0026	P:GO:0006468; P:GO:0035556; F:GO:0005524; F:GO:0106310; F:GO:0106311; C:GO:0005737; C:GO:0016021
CIL0319S0005	P:GO:0006468; P:GO:0035556; F:GO:0005524; F:GO:0106310; F:GO:0106311; C:GO:0005737
CIL0909S0035	P:GO:0006468; P:GO:0035556; F:GO:0005524; F:GO:0106310; F:GO:0106311; C:GO:0005737
CIL1061S0097	P:GO:0006468; P:GO:0035556; F:GO:0005524; F:GO:0106310; F:GO:0106311; C:GO:0005737
CIL1326S0005	P:GO:0006468; P:GO:0035556; F:GO:0004674; F:GO:0005524; C:GO:0005737
CIL1429S0039	P:GO:0006468; P:GO:0035556; F:GO:0004674; F:GO:0005524; C:GO:0005737
CIL1226S0053	P:GO:0006468; P:GO:0035556; F:GO:0004674; F:GO:0005524; C:GO:0005737
CIL0942S0045	P:GO:0006468; P:GO:0035556; F:GO:0004674; F:GO:0005524; C:GO:0005737
CIL1483S0025	P:GO:0006468; P:GO:0035556; F:GO:0004674; F:GO:0005524; C:GO:0005737
CIL1595S0011	P:GO:0006468; P:GO:0035556; F:GO:0004674; F:GO:0005524; C:GO:0005737
CIL1520S0052	P:GO:0006468; P:GO:0035556; F:GO:0005524; F:GO:0106310; F:GO:0106311; C:GO:0005737
CIL1230S0038	P:GO:0006468; P:GO:0035556; F:GO:0005524; F:GO:0106310; F:GO:0106311; C:GO:0005737
CIL1161S0008	P:GO:0006468; P:GO:0051726; F:GO:0004693; F:GO:0005524; F:GO:0008353; C:GO:0016592
CIL0171S0007	P:GO:0006468; F:GO:0004672; F:GO:0005524; C:GO:0016021
CIL0328S0007	P:GO:0018108; F:GO:0004713; F:GO:0005524; C:GO:0016021
CIL0925S0088	P:GO:0018108; F:GO:0004713; F:GO:0005524; C:GO:0016021
CIL1071S0014	P:GO:0002229; P:GO:0006468; P:GO:0007178; P:GO:0042742; F:GO:0004675; F:GO:0005524; F:GO:0030246; C:GO:0005886; C:GO:0016021
CIL1342S0024	P:GO:0002229; P:GO:0006468; P:GO:0007178; P:GO:0042742; F:GO:0004675; F:GO:0005524; F:GO:0030246; C:GO:0005886; C:GO:0016021
CIL1119S0029	P:GO:0006468; F:GO:0004672; F:GO:0005524; C:GO:0016021
CIL1429S0009	P:GO:0006468; F:GO:0004672; F:GO:0005524; C:GO:0016021
CIL1277S0028	P:GO:0016310; F:GO:0000166; F:GO:0004672
CIL1175S0018	P:GO:0006468; F:GO:0004672; F:GO:0005524
CIL1526S0023	P:GO:0006468; P:GO:0008033; P:GO:0070525; F:GO:0005524; F:GO:0106310; F:GO:0106311; C:GO:0000408; C:GO:0005634
