# Supplementary material for: Pecan kinome: classification and expression analysis of all protein kinases in Carya illinoinensis
Source: For Res (Fayettev). 2021 Aug 18;1:14. doi: 10.48130/FR-2021-0014 (PMC11524300; doi:10.48130/FR-2021-0014)
Supplement: Supplementary file 1 — Supplementary data to this article can be found online. [file FR-2021-0014-S1.zip › 10.48130_FR-2021-0014-Suppl-TableS6.xlsx]

## Sheet: Table s6
Supplemental Table S6: Segmental duplication events and Ka/Ks values of pecan protein kinases.
Gene ID	Family	Gene ID	Family	Ka	Ks	Ka/Ks
CIL1579S0030	AGC_NDR	CIL1130S0056	AGC_NDR	0.11	1.18	0.0932203
CIL0002S0029	AGC_NDR	CIL1130S0056	AGC_NDR	0.06	0.33	0.181818
CIL1579S0030	AGC_NDR	CIL0259S0014	AGC_NDR	0.03	0.33	0.0909091
CIL1295S0025	AGC_PDK1	CIL1175S0047	AGC_PDK1	0.11	0.35	0.314286
CIL0893S0066	AGC_RSK-2	CIL1093S0013	AGC_RSK-2	0.11	0.32	0.34375
CIL0225S0006	AGC_RSK-2	CIL1120S0012	AGC_RSK-2	0.09	0.55	0.163636
CIL1446S0050	AGC_RSK-2	CIL1216S0026	AGC_RSK-2	0.07	0.28	0.25
CIL0946S0005	AGC_RSK-2	CIL0967S0209	AGC_RSK-2	0.07	0.33	0.212121
CIL0212S0014	Aur	CIL0987S0138	Aur	0.02	0.24	0.0833333
CIL1326S0010	CAMK_CAMKL-CHK1	CIL1090S0050	CAMK_CAMKL-CHK1	0.15	0.62	0.241935
CIL1158S0067	CAMK_CAMKL-CHK1	CIL1193S0097	CAMK_CAMKL-CHK1	0.1	0.33	0.30303
CIL1358S0042	CAMK_CAMKL-CHK1	CIL1141S0049	CAMK_CAMKL-CHK1	0.08	0.31	0.258065
CIL0967S0132	CAMK_CAMKL-CHK1	CIL1153S0064	CAMK_CAMKL-CHK1	0.07	0.47	0.148936
CIL1575S0001	CAMK_CAMKL-CHK1	CIL1119S0056	CAMK_CAMKL-CHK1	0.05	0.53	0.0943396
CIL1264S0008	CAMK_CAMKL-CHK1	CIL0976S0046	CAMK_CAMKL-CHK1	0.03	0.3	0.1
CIL1043S0062	CAMK_CAMKL-LKB	CIL1166S0031	CAMK_CAMKL-LKB	0.08	0.36	0.222222
CIL0957S0106	CAMK_CDPK	CIL1047S0142	CAMK_CDPK	0.14	3.22	0.0434783
CIL1417S0075	CAMK_CDPK	CIL0922S0017	CAMK_CDPK	0.14	1.71	0.0818713
CIL1006S0075	CAMK_CDPK	CIL1187S0056	CAMK_CDPK	0.13	1.75	0.0742857
CIL1579S0004	CAMK_CDPK	CIL1032S0059	CAMK_CDPK	0.12	0.57	0.210526
CIL1047S0142	CAMK_CDPK	CIL1149S0047	CAMK_CDPK	0.07	0.37	0.189189
CIL1259S0005	CAMK_CDPK	CIL1603S0022	CAMK_CDPK	0.07	0.39	0.179487
CIL0951S0017	CAMK_CDPK	CIL1107S0085	CAMK_CDPK	0.06	0.35	0.171429
CIL1611S0002	CAMK_CDPK	CIL0909S0138	CAMK_CDPK	0.06	0.33	0.181818
CIL0979S0047	CAMK_CDPK	CIL1136S0043	CAMK_CDPK	0.05	0.38	0.131579
CIL1047S0024	CAMK_CDPK	CIL1187S0056	CAMK_CDPK	0.05	0.35	0.142857
CIL0957S0106	CAMK_CDPK	CIL1181S0051	CAMK_CDPK	0.04	0.26	0.153846
CIL1446S0031	CAMK_CDPK	CIL1216S0001	CAMK_CDPK	0.04	0.35	0.114286
CIL1405S0020	CAMK_CDPK	CIL1417S0075	CAMK_CDPK	0.04	0.35	0.114286
CIL0203S0012	CAMK_CDPK	CIL1134S0065	CAMK_CDPK	0.03	0.31	0.0967742
CIL0143S0028	CAMK_OST1L	CIL0940S0189	CAMK_OST1L	0.05	0.28	0.178571
CIL1611S0012	CAMK_OST1L	CIL0909S0118	CAMK_OST1L	0.06	0.3	0.2
CIL1393S0049	CK1_CK1	CIL1131S0040	CK1_CK1	0.1	0.4	0.25
CIL1579S0034	CK1_CK1	CIL1130S0055	CK1_CK1	0.1	1.24	0.0806452
CIL1293S0007	CK1_CK1	CIL1130S0055	CK1_CK1	0.07	0.2	0.35
CIL1579S0034	CK1_CK1	CIL0259S0012	CK1_CK1	0.02	0.29	0.0689655
CIL0344S0005	CK1_CK1-Pl	CIL0987S0126	CK1_CK1-Pl	0.13	1.15	0.113043
CIL1268S0048	CK1_CK1-Pl	CIL0987S0126	CK1_CK1-Pl	0.1	1.05	0.0952381
CIL1268S0048	CK1_CK1-Pl	CIL0344S0005	CK1_CK1-Pl	0.07	0.36	0.194444
CIL0212S0006	CK1_CK1-Pl	CIL0987S0126	CK1_CK1-Pl	0.06	0.27	0.222222
CIL1099S0086	CMGC_CDK-CDK7	CIL1178S0046	CMGC_CDK-CDK7	0.05	0.38	0.131579
CIL1265S0107	CMGC_CDK-CRK7-CDK9	CIL1305S0047	CMGC_CDK-CRK7-CDK9	0.09	0.29	0.310345
CIL1263S0094	CMGC_CDK-CRK7-CDK9	CIL1343S0048	CMGC_CDK-CRK7-CDK9	0.07	0.36	0.194444
CIL0948S0014	CMGC_CDK-Pl	CIL1055S0114	CMGC_CDK-Pl	0.02	0.32	0.0625
CIL1032S0081	CMGC_CK2	CIL1207S0073	CMGC_CK2	0.09	0.39	0.230769
CIL1021S0087	CMGC_DYRK-PRP4	CIL1204S0071	CMGC_DYRK-PRP4	0.1	0.36	0.277778
CIL0893S0285	CMGC_GSK	CIL1231S0031	CMGC_GSK	0.03	0.36	0.0833333
CIL0948S0181	CMGC_MAPK	CIL1235S0001	CMGC_MAPK	0.16	2.28	0.0701754
CIL1336S0052	CMGC_MAPK	CIL1251S0042	CMGC_MAPK	0.04	0.3	0.133333
CIL1266S0019	CMGC_MAPK	CIL1497S0005	CMGC_MAPK	0.04	0.31	0.129032
CIL0902S0027	CMGC_RCK	CIL1157S0040	CMGC_RCK	0.07	0.37	0.189189
CIL0465S0011	CMGC_SRPK	CIL0893S0029	CMGC_SRPK	0.07	0.31	0.225806
CIL0925S0023	RLK-Pelle_DLSV	CIL1239S0002	RLK-Pelle_DLSV	0.72	2.77	0.259928
CIL0895S0100	RLK-Pelle_DLSV	CIL0946S0088	RLK-Pelle_DLSV	0.34	1.29	0.263566
CIL0945S0164	RLK-Pelle_DLSV	CIL1076S0104	RLK-Pelle_DLSV	0.14	0.51	0.27451
CIL1009S0101	RLK-Pelle_DLSV	CIL1050S0078	RLK-Pelle_DLSV	0.12	0.51	0.235294
CIL1330S0039	RLK-Pelle_Extensin	CIL1545S0039	RLK-Pelle_Extensin	0.08	0.31	0.258065
CIL1055S0026	RLK-Pelle_Extensin	CIL1087S0054	RLK-Pelle_Extensin	0.08	0.38	0.210526
CIL0987S0030	RLK-Pelle_L-LEC	CIL1047S0081	RLK-Pelle_L-LEC	0.15	0.43	0.348837
CIL1492S0038	RLK-Pelle_LRR-II	CIL1082S0050	RLK-Pelle_LRR-II	0.09	0.3	0.3
CIL0982S0116	RLK-Pelle_LRR-II	CIL1092S0121	RLK-Pelle_LRR-II	0.06	0.3	0.2
CIL0010S0023	RLK-Pelle_LRR-II	CIL0948S0105	RLK-Pelle_LRR-II	0.04	0.25	0.16
CIL1371S0065	RLK-Pelle_LRR-III	CIL1037S0101	RLK-Pelle_LRR-III	0.31	2.07	0.149758
CIL1396S0029	RLK-Pelle_LRR-III	CIL1154S0074	RLK-Pelle_LRR-III	0.28	1.42	0.197183
CIL1290S0041	RLK-Pelle_LRR-III	CIL1031S0030	RLK-Pelle_LRR-III	0.26	1.6	0.1625
CIL1290S0041	RLK-Pelle_LRR-III	CIL0921S0073	RLK-Pelle_LRR-III	0.14	0.45	0.311111
CIL1371S0065	RLK-Pelle_LRR-III	CIL1463S0013	RLK-Pelle_LRR-III	0.1	0.37	0.27027
CIL1037S0101	RLK-Pelle_LRR-III	CIL1207S0052	RLK-Pelle_LRR-III	0.1	0.49	0.204082
CIL1324S0034	RLK-Pelle_LRR-III	CIL1090S0028	RLK-Pelle_LRR-III	0.08	0.36	0.222222
CIL1390S0029	RLK-Pelle_LRR-III	CIL1565S0020	RLK-Pelle_LRR-III	0.07	0.38	0.184211
CIL1312S0019	RLK-Pelle_LRR-III	CIL1151S0013	RLK-Pelle_LRR-III	0.07	0.42	0.166667
CIL0919S0046	RLK-Pelle_LRR-III	CIL1031S0030	RLK-Pelle_LRR-III	0.06	0.4	0.15
CIL0929S0152	RLK-Pelle_LRR-IV	CIL1100S0108	RLK-Pelle_LRR-IV	0.31	2.1	0.147619
CIL0923S0083	RLK-Pelle_LRR-IV	CIL0929S0152	RLK-Pelle_LRR-IV	0.3	1.74	0.172414
CIL1264S0063	RLK-Pelle_LRR-IV	CIL0923S0083	RLK-Pelle_LRR-IV	0.3	1.51	0.198675
CIL1328S0065	RLK-Pelle_LRR-IV	CIL1100S0108	RLK-Pelle_LRR-IV	0.3	1.62	0.185185
CIL1531S0041	RLK-Pelle_LRR-IV	CIL0923S0083	RLK-Pelle_LRR-IV	0.29	1.45	0.2
CIL1328S0065	RLK-Pelle_LRR-IV	CIL0923S0083	RLK-Pelle_LRR-IV	0.28	1.65	0.169697
CIL0923S0083	RLK-Pelle_LRR-IV	CIL1100S0108	RLK-Pelle_LRR-IV	0.11	0.37	0.297297
CIL1264S0063	RLK-Pelle_LRR-IV	CIL1531S0041	RLK-Pelle_LRR-IV	0.08	0.32	0.25
CIL1328S0065	RLK-Pelle_LRR-IV	CIL0929S0152	RLK-Pelle_LRR-IV	0.08	0.34	0.235294
CIL1006S0100	RLK-Pelle_LRR-IX	CIL1060S0012	RLK-Pelle_LRR-IX	0.08	0.37	0.216216
CIL1404S0017	RLK-Pelle_LRR-VI-1	CIL1145S0085	RLK-Pelle_LRR-VI-1	0.1	0.27	0.37037
CIL1497S0056	RLK-Pelle_LRR-VI-2	CIL1197S0046	RLK-Pelle_LRR-VI-2	0.17	0.48	0.354167
CIL0923S0109	RLK-Pelle_LRR-VII-1	CIL1100S0077	RLK-Pelle_LRR-VII-1	0.07	0.31	0.225806
CIL1306S0009	RLK-Pelle_LRR-VII-2	CIL1119S0065	RLK-Pelle_LRR-VII-2	0.07	0.35	0.2
CIL1263S0052	RLK-Pelle_LRR-Xa	CIL1030S0082	RLK-Pelle_LRR-Xa	0.24	2.11	0.113744
CIL1325S0062	RLK-Pelle_LRR-Xa	CIL1030S0082	RLK-Pelle_LRR-Xa	0.23	2.4	0.0958333
CIL1263S0052	RLK-Pelle_LRR-Xa	CIL1325S0062	RLK-Pelle_LRR-Xa	0.08	0.4	0.2
CIL0893S0367	RLK-Pelle_LRR-Xb-1	CIL1086S0049	RLK-Pelle_LRR-Xb-1	0.12	0.53	0.226415
CIL0962S0054	RLK-Pelle_LRR-Xb-1	CIL1032S0107	RLK-Pelle_LRR-Xb-1	0.07	0.36	0.194444
CIL1034S0068	RLK-Pelle_LRR-XI-1	CIL1055S0087	RLK-Pelle_LRR-XI-1	0.77	3.14	0.245223
CIL0176S0010	RLK-Pelle_LRR-XI-1	CIL0293S0019	RLK-Pelle_LRR-XI-1	0.11	0.57	0.192982
CIL1047S0120	RLK-Pelle_LRR-XI-1	CIL1149S0075	RLK-Pelle_LRR-XI-1	0.08	0.39	0.205128
CIL1034S0068	RLK-Pelle_LRR-XI-1	CIL1149S0038	RLK-Pelle_LRR-XI-1	0.07	0.32	0.21875
CIL1277S0072	RLK-Pelle_LRR-XI-2	CIL1216S0080	RLK-Pelle_LRR-XI-2	0.08	0.32	0.25
CIL0929S0099	RLK-Pelle_LRR-XII-1	CIL1030S0008	RLK-Pelle_LRR-XII-1	0.14	0.44	0.318182
CIL0902S0049	RLK-Pelle_LRR-XIIIa	CIL1157S0056	RLK-Pelle_LRR-XIIIa	0.04	0.32	0.125
CIL1271S0048	RLK-Pelle_LRR-XIIIb	CIL1562S0018	RLK-Pelle_LRR-XIIIb	0.06	0.43	0.139535
CIL1268S0029	RLK-Pelle_LysM	CIL0344S0013	RLK-Pelle_LysM	0.09	0.35	0.257143
CIL1404S0019	RLK-Pelle_LysM	CIL1145S0081	RLK-Pelle_LysM	0.07	0.33	0.212121
CIL1218S0031	RLK-Pelle_PERK-1	CIL1224S0037	RLK-Pelle_PERK-1	0.1	0.51	0.196078
CIL0010S0006	RLK-Pelle_PERK-1	CIL0948S0083	RLK-Pelle_PERK-1	0.1	0.32	0.3125
CIL1476S0040	RLK-Pelle_PERK-1	CIL1543S0011	RLK-Pelle_PERK-1	0.07	0.33	0.212121
CIL1317S0050	RLK-Pelle_PERK-2	CIL1131S0078	RLK-Pelle_PERK-2	0.06	0.32	0.1875
CIL0938S0048	RLK-Pelle_RKF3	CIL1082S0106	RLK-Pelle_RKF3	0.11	0.29	0.37931
CIL0982S0017	RLK-Pelle_RLCK-IV	CIL1197S0085	RLK-Pelle_RLCK-IV	0.13	0.36	0.361111
CIL0948S0049	RLK-Pelle_RLCK-IXa	CIL0972S0053	RLK-Pelle_RLCK-IXa	0.39	2.61	0.149425
CIL1393S0041	RLK-Pelle_RLCK-IXb	CIL1131S0046	RLK-Pelle_RLCK-IXb	0.19	0.41	0.463415
CIL1506S0027	RLK-Pelle_RLCK-IXb	CIL0243S0002	RLK-Pelle_RLCK-IXb	0.12	0.46	0.26087
CIL0009S0020	RLK-Pelle_RLCK-IXb	CIL0940S0108	RLK-Pelle_RLCK-IXb	0.1	0.31	0.322581
CIL1333S0039	RLK-Pelle_RLCK-IXb	CIL1246S0091	RLK-Pelle_RLCK-IXb	0.09	0.38	0.236842
CIL1416S0072	RLK-Pelle_RLCK-IXb	CIL1143S0055	RLK-Pelle_RLCK-IXb	0.1	0.4	0.25
CIL0974S0060	RLK-Pelle_RLCK-V	CIL1037S0068	RLK-Pelle_RLCK-V	0.42	1.99	0.211055
CIL0899S0089	RLK-Pelle_RLCK-V	CIL1037S0068	RLK-Pelle_RLCK-V	0.19	1.74	0.109195
CIL1078S0068	RLK-Pelle_RLCK-V	CIL1190S0044	RLK-Pelle_RLCK-V	0.12	0.34	0.352941
CIL0982S0034	RLK-Pelle_RLCK-V	CIL1197S0075	RLK-Pelle_RLCK-V	0.13	0.4	0.325
CIL1003S0036	RLK-Pelle_RLCK-VI	CIL1133S0019	RLK-Pelle_RLCK-VI	0.1	0.34	0.294118
CIL1424S0009	RLK-Pelle_RLCK-VI	CIL0899S0147	RLK-Pelle_RLCK-VI	0.06	0.31	0.193548
CIL1546S0048	RLK-Pelle_RLCK-VIIa-1	CIL1003S0057	RLK-Pelle_RLCK-VIIa-1	0.04	0.26	0.153846
CIL1325S0041	RLK-Pelle_RLCK-VIIa-2	CIL0176S0067	RLK-Pelle_RLCK-VIIa-2	0.19	1.06	0.179245
CIL1277S0046	RLK-Pelle_RLCK-VIIa-2	CIL1325S0041	RLK-Pelle_RLCK-VIIa-2	0.16	1.39	0.115108
CIL1325S0041	RLK-Pelle_RLCK-VIIa-2	CIL1092S0008	RLK-Pelle_RLCK-VIIa-2	0.15	1.15	0.130435
CIL1264S0007	RLK-Pelle_RLCK-VIIa-2	CIL0976S0048	RLK-Pelle_RLCK-VIIa-2	0.11	0.43	0.255814
CIL0909S0055	RLK-Pelle_RLCK-VIIa-2	CIL1094S0060	RLK-Pelle_RLCK-VIIa-2	0.1	0.35	0.285714
CIL1348S0051	RLK-Pelle_RLCK-VIIa-2	CIL1196S0036	RLK-Pelle_RLCK-VIIa-2	0.09	0.39	0.230769
CIL1525S0040	RLK-Pelle_RLCK-VIIa-2	CIL0990S0142	RLK-Pelle_RLCK-VIIa-2	0.09	0.38	0.236842
CIL1584S0017	RLK-Pelle_RLCK-VIIa-2	CIL1602S0001	RLK-Pelle_RLCK-VIIa-2	0.09	0.42	0.214286
CIL0922S0210	RLK-Pelle_RLCK-VIIa-2	CIL1128S0055	RLK-Pelle_RLCK-VIIa-2	0.09	0.38	0.236842
CIL1263S0063	RLK-Pelle_RLCK-VIIa-2	CIL1325S0041	RLK-Pelle_RLCK-VIIa-2	0.08	0.36	0.222222
CIL1277S0046	RLK-Pelle_RLCK-VIIa-2	CIL1092S0008	RLK-Pelle_RLCK-VIIa-2	0.02	0.31	0.0645161
CIL0064S0004	RLK-Pelle_RLCK-XII-1	CIL0951S0066	RLK-Pelle_RLCK-XII-1	0.05	0.31	0.16129
CIL0957S0166	RLK-Pelle_RLCK-XV	CIL1126S0031	RLK-Pelle_RLCK-XV	0.07	0.4	0.175
CIL1265S0021	RLK-Pelle_SD-2b	CIL1502S0001	RLK-Pelle_SD-2b	0.3	1.65	0.181818
CIL1265S0021	RLK-Pelle_SD-2b	CIL1332S0005	RLK-Pelle_SD-2b	0.28	1.79	0.156425
CIL1332S0005	RLK-Pelle_SD-2b	CIL1502S0001	RLK-Pelle_SD-2b	0.1	0.38	0.263158
CIL1400S0018	RLK-Pelle_SD-2b	CIL1018S0006	RLK-Pelle_SD-2b	0.09	0.4	0.225
CIL0895S0206	RLK-Pelle_Singleton	CIL0987S0125	RLK-Pelle_Singleton	0.11	0.41	0.268293
CIL1371S0047	RLK-Pelle_URK-1	CIL1219S0074	RLK-Pelle_URK-1	0.09	0.3	0.3
CIL0909S0127	STE_STE11	CIL1060S0073	STE_STE11	0.82	3.6	0.227778
CIL1374S0027	STE_STE11	CIL1417S0052	STE_STE11	0.46	1.61	0.285714
CIL1374S0027	STE_STE11	CIL1383S0021	STE_STE11	0.44	2.95	0.149153
CIL1417S0052	STE_STE11	CIL0942S0004	STE_STE11	0.16	0.56	0.285714
CIL1055S0038	STE_STE11	CIL1087S0030	STE_STE11	0.1	0.48	0.208333
CIL0120S0007	STE_STE11	CIL1037S0063	STE_STE11	0.11	0.45	0.244444
CIL1326S0040	STE_STE11	CIL1060S0073	STE_STE11	0.12	0.3	0.4
CIL1061S0064	STE_STE11	CIL1087S0030	STE_STE11	0.11	1.12	0.0982143
CIL1055S0038	STE_STE11	CIL1061S0064	STE_STE11	0.05	1.13	0.0442478
CIL1528S0019	STE_STE11	CIL1061S0064	STE_STE11	0.03	0.38	0.0789474
CIL1263S0010	STE_STE20-Fray	CIL1118S0042	STE_STE20-Fray	0.12	0.27	0.444444
CIL0923S0164	STE_STE20-Fray	CIL1171S0006	STE_STE20-Fray	0.06	0.29	0.206897
CIL1604S0014	STE_STE7	CIL0149S0012	STE_STE7	0.04	0.65	0.0615385
CIL1520S0033	TKL_CTR1-DRK-2	CIL0909S0025	TKL_CTR1-DRK-2	0.13	0.29	0.448276
CIL1267S0024	TKL_Gdt	CIL0919S0040	TKL_Gdt	0.31	1.82	0.17033
CIL0957S0171	TKL-Pl-1	CIL1153S0088	TKL-Pl-1	0.27	1.46	0.184932
CIL1271S0004	TKL-Pl-1	CIL1153S0088	TKL-Pl-1	0.08	0.32	0.25
CIL1263S0020	TKL-Pl-4	CIL1310S0043	TKL-Pl-4	0.12	1.18	0.101695
CIL1310S0043	TKL-Pl-4	CIL1118S0062	TKL-Pl-4	0.11	1.25	0.088
CIL0319S0009	TKL-Pl-4	CIL0978S0157	TKL-Pl-4	0.09	0.38	0.236842
CIL1310S0043	TKL-Pl-4	CIL0906S0179	TKL-Pl-4	0.07	0.31	0.225806
CIL1376S0015	TKL-Pl-4	CIL0893S0400	TKL-Pl-4	0.06	0.36	0.166667
CIL1494S0017	TKL-Pl-4	CIL0922S0178	TKL-Pl-4	0.05	0.34	0.147059
CIL0938S0096	TKL-Pl-4	CIL1254S0057	TKL-Pl-4	0.05	0.31	0.16129
CIL1263S0020	TKL-Pl-4	CIL1118S0062	TKL-Pl-4	0.02	0.28	0.0714286
CIL0100S0009	TKL-Pl-5	CIL1182S0079	TKL-Pl-5	0.04	0.28	0.142857
CIL1310S0060	TKL-Pl-6	CIL1231S0003	TKL-Pl-6	0.11	0.3	0.366667
CIL0923S0173	WNK_NRBP	CIL1171S0013	WNK_NRBP	0.11	0.36	0.305556
CIL1429S0039	WNK_NRBP	CIL1226S0053	WNK_NRBP	0.09	0.32	0.28125
CIL1483S0025	WNK_NRBP	CIL0942S0045	WNK_NRBP	0.04	0.36	0.111111
