# Supplementary material for: Pecan kinome: classification and expression analysis of all protein kinases in Carya illinoinensis
Source: For Res (Fayettev). 2021 Aug 18;1:14. doi: 10.48130/FR-2021-0014 (PMC11524300; doi:10.48130/FR-2021-0014)
Supplement: Supplementary file 1 — Supplementary data to this article can be found online. [file FR-2021-0014-S1.zip › 10.48130_FR-2021-0014-Suppl-TableS7.xlsx]

## Sheet: Table s7
Supplemental Table S7: FPKM values of pecan PK genes during embryo development.
Gene ID	HMM classification	PEY1	PEY2	PEY3
CIL1390S0028	AGC_MAST	14.664	8.53498	6.77885
CIL1264S0055	AGC_MAST	5.99137	9.90474	1.16797
CIL1316S0016	AGC_MAST	7.78088	4.09788	8.71901
CIL1579S0030	AGC_NDR	21.1501	12.8396	4.88081
CIL0925S0095	AGC_NDR	25.3968	14.6806	9.73845
CIL0259S0014	AGC_NDR	21.282	13.8748	17.8409
CIL0002S0029	AGC_NDR	3.6382	1.35966	3.19049
CIL1130S0056	AGC_NDR	3.44104	1.85905	0.537595
CIL1167S0059	AGC_NDR	44.083	89.0059	26.1224
CIL1506S0032	AGC_NDR	26.7677	10.5401	4.94353
CIL0899S0106	AGC_NDR	10.1893	12.186	9.35036
CIL1507S0010	AGC_NDR	5.33561	3.34103	7.16976
CIL1295S0025	AGC_PDK1	10.6504	5.57922	5.73411
CIL1175S0047	AGC_PDK1	8.03142	5.50617	2.91303
CIL0942S0164	AGC_PKA-PKG	27.7273	13.679	5.62573
CIL1446S0050	AGC_RSK-2	1.11471	0.295013	9.09008
CIL1305S0065	AGC_RSK-2	19.8232	104.741	0.61301
CIL1216S0026	AGC_RSK-2	6.68684	8.90569	0.342739
CIL0996S0022	AGC_RSK-2	0.30781	0.02135	0
CIL0953S0107	AGC_RSK-2	0.970034	0.443148	2.8899
CIL1465S0024	AGC_RSK-2	14.3804	4.99214	8.36449
CIL0946S0005	AGC_RSK-2	20.7552	10.888	1.06481
CIL0967S0209	AGC_RSK-2	24.3012	6.91561	5.64279
CIL1494S0032	AGC_RSK-2	16.5477	1.82855	0.933814
CIL1602S0018	AGC_RSK-2	65.0546	22.8593	2.43135
CIL1057S0090	AGC_RSK-2	21.842	6.43899	5.33412
CIL1184S0007	AGC_RSK-2	26.608	7.59111	35.3527
CIL0152S0004	AGC_RSK-2	13.9579	4.45005	0.558242
CIL0908S0059	AGC_RSK-2	4.54333	1.71401	4.47708
CIL0893S0066	AGC_RSK-2	8.83352	2.32981	0.768069
CIL1093S0013	AGC_RSK-2	9.6685	5.32135	6.56404
CIL0366S0012	AGC_RSK-2	11.2498	0.235967	0
CIL0225S0006	AGC_RSK-2	5.44957	0.564389	0.357033
CIL1120S0012	AGC_RSK-2	9.21291	5.86525	1.53748
CIL0925S0081	AGC_RSK-2	0.943251	0	0
CIL0152S0003	AGC_RSK-2	11.1767	0.759945	0.208618
CIL0156S0034	AGC_RSK-2	0.141387	0.0531904	0
CIL1324S0040	AGC-Pl	33.8586	25.0898	72.1922
CIL1596S0031	AGC-Pl	8.36158	6.06096	4.82684
CIL0212S0014	Aur	44.038	56.8381	4.59659
CIL0987S0138	Aur	24.7402	7.90607	0
CIL1118S0020	BUB	10.2809	2.69541	0.0395152
CIL0176S0022	CAMK_AMPK	60.1652	42.9329	30.8062
CIL0293S0005	CAMK_AMPK	29.52	13.3567	27.6204
CIL1187S0083	CAMK_CAMK1-DCAMKL	3.22601	2.04605	88.8818
CIL1326S0013	CAMK_CAMKL-CHK1	1.87348	3.92342	53.3405
CIL0429S0008	CAMK_CAMKL-CHK1	19.4447	10.2474	3.08207
CIL1090S0052	CAMK_CAMKL-CHK1	10.435	11.0165	110.755
CIL0945S0118	CAMK_CAMKL-CHK1	36.687	17.892	27.7787
CIL1264S0008	CAMK_CAMKL-CHK1	23.5257	20.2883	36.9938
CIL0976S0046	CAMK_CAMKL-CHK1	5.60518	10.4942	6.76889
CIL1119S0056	CAMK_CAMKL-CHK1	254.378	297.64	591.711
CIL1575S0001	CAMK_CAMKL-CHK1	156.486	72.6157	108.685
CIL0893S0290	CAMK_CAMKL-CHK1	1.17516	0.150772	0.101342
CIL1231S0038	CAMK_CAMKL-CHK1	0	0	0
CIL1231S0037	CAMK_CAMKL-CHK1	13.6592	8.2941	20.2744
CIL1300S0047	CAMK_CAMKL-CHK1	22.4354	8.95114	13.8854
CIL1089S0026	CAMK_CAMKL-CHK1	1.46275	1.89963	4.76499
CIL1030S0030	CAMK_CAMKL-CHK1	1.96392	1.59698	33.15
CIL1471S0007	CAMK_CAMKL-CHK1	21.1261	14.5732	4.04772
CIL1429S0044	CAMK_CAMKL-CHK1	25.6811	13.9794	21.9933
CIL1326S0010	CAMK_CAMKL-CHK1	4.35192	0.259282	1.91291
CIL0233S0007	CAMK_CAMKL-CHK1	1.42361	0.0264087	0.0768399
CIL1090S0050	CAMK_CAMKL-CHK1	8.24306	30.1637	17.2732
CIL1526S0040	CAMK_CAMKL-CHK1	11.7441	29.2515	22.2541
CIL1339S0013	CAMK_CAMKL-CHK1	1.5998	0	0.0291569
CIL1358S0042	CAMK_CAMKL-CHK1	27.7477	6.85841	6.21127
CIL1141S0049	CAMK_CAMKL-CHK1	15.1985	6.13063	4.09483
CIL1134S0049	CAMK_CAMKL-CHK1	0.84715	2.6234	0.696179
CIL1193S0097	CAMK_CAMKL-CHK1	4.5195	4.18188	2.00984
CIL0967S0132	CAMK_CAMKL-CHK1	29.1358	0.624918	0
CIL1153S0064	CAMK_CAMKL-CHK1	27.3433	6.42128	27.5687
CIL1158S0067	CAMK_CAMKL-CHK1	0.762661	0.749947	0.19749
CIL1194S0034	CAMK_CAMKL-CHK1	4.93571	2.30278	4.00726
CIL0400S0002	CAMK_CAMKL-CHK1	2.21776	0.0650166	0.0945877
CIL1166S0031	CAMK_CAMKL-LKB	22.3985	20.4941	12.3495
CIL1043S0062	CAMK_CAMKL-LKB	2.43172	1.50208	5.6625
CIL1181S0051	CAMK_CDPK	48.2087	16.373	23.6171
CIL1226S0040	CAMK_CDPK	0.0523172	0.0631599	0.0735092
CIL0957S0106	CAMK_CDPK	19.8128	8.72804	8.55503
CIL1616S0002	CAMK_CDPK	0.0153124	0	0
CIL1405S0020	CAMK_CDPK	22.9171	11.9845	8.05256
CIL1417S0075	CAMK_CDPK	15.1315	10.5728	28.1684
CIL1149S0047	CAMK_CDPK	22.0893	11.3138	14.3265
CIL1187S0056	CAMK_CDPK	1.43736	0.973646	0.171007
CIL1047S0024	CAMK_CDPK	42.9731	16.3946	12.5098
CIL0951S0017	CAMK_CDPK	0.587952	0.164854	0
CIL1477S0021	CAMK_CDPK	0.926073	0.887719	0.033508
CIL0922S0017	CAMK_CDPK	64.936	17.8539	3.70418
CIL1216S0001	CAMK_CDPK	44.9924	10.336	29.379
CIL1303S0052	CAMK_CDPK	6.1785	4.50869	0.0311617
CIL1107S0085	CAMK_CDPK	6.98874	4.95549	0.570722
CIL0628S0008	CAMK_CDPK	2.05466	0.711494	5.88155
CIL1467S0029	CAMK_CDPK	15.3788	1.12548	0.170103
CIL0923S0004	CAMK_CDPK	24.2627	14.7923	0.903334
CIL0203S0012	CAMK_CDPK	73.2749	49.2856	51.2062
CIL1006S0075	CAMK_CDPK	0.408899	0.296426	0.0795135
CIL0909S0138	CAMK_CDPK	57.5467	13.9744	0.979123
CIL1134S0065	CAMK_CDPK	22.1879	1.5684	1.86265
CIL1446S0031	CAMK_CDPK	85.9916	25.4051	35.1171
CIL1198S0007	CAMK_CDPK	6.53865	4.65586	2.68563
CIL1264S0074	CAMK_CDPK	64.0727	31.3849	14.2627
CIL0979S0047	CAMK_CDPK	14.996	7.96722	1.40951
CIL1611S0002	CAMK_CDPK	25.712	14.9377	0.65188
CIL1404S0007	CAMK_CDPK	26.4088	14.1619	7.7743
CIL1136S0043	CAMK_CDPK	10.8419	4.43	3.20443
CIL1554S0020	CAMK_CDPK	5.32398	0.981114	0.868897
CIL1047S0142	CAMK_CDPK	18.0274	7.09639	24.9536
CIL1021S0115	CAMK_CDPK	8.73016	2.71614	3.23972
CIL1169S0047	CAMK_CDPK	0	0	0
CIL0992S0042	CAMK_CDPK	16.4836	10.5464	5.31867
CIL1194S0038	CAMK_CDPK	8.68673	1.83546	4.98186
CIL0538S0004	CAMK_CDPK	9.33563	5.8617	8.51917
CIL1031S0047	CAMK_CDPK	30.7172	17.555	19.5797
CIL1032S0135	CAMK_CDPK	31.8861	7.92019	25.7129
CIL1212S0043	CAMK_CDPK	51.6594	19.2222	19.6688
CIL0974S0083	CAMK_CDPK	0.270497	0.149003	0.193882
CIL1579S0004	CAMK_CDPK	69.7939	3.85765	17.748
CIL1259S0005	CAMK_CDPK	25.0142	12.7501	22.1672
CIL1032S0059	CAMK_CDPK	0.589265	0.713892	0
CIL1081S0032	CAMK_CDPK	25.3845	8.87083	20.52
CIL1603S0022	CAMK_CDPK	18.0594	10.8395	26.3837
CIL0923S0007	CAMK_CDPK	0	0	0
CIL1611S0012	CAMK_OST1L	53.8153	48.2818	72.9267
CIL0302S0016	CAMK_OST1L	53.641	21.0549	3.62057
CIL1164S0057	CAMK_OST1L	44.6851	36.4637	14.7869
CIL1607S0017	CAMK_OST1L	117.374	106.397	126.21
CIL1071S0009	CAMK_OST1L	14.8365	24.9178	4.33718
CIL0409S0006	CAMK_OST1L	0.529249	0.144058	0
CIL0909S0118	CAMK_OST1L	37.7031	19.3498	38.3316
CIL1189S0070	CAMK_OST1L	0.271653	0.043727	0.063615
CIL1082S0113	CAMK_OST1L	17.8629	6.13636	3.59115
CIL0143S0028	CAMK_OST1L	7.76645	7.53345	17.9274
CIL0940S0189	CAMK_OST1L	216.616	151.599	194.506
CIL1012S0075	CAMK_OST1L	13.5524	17.5218	48.4099
CIL0976S0023	CAMK_OST1L	16.9812	10.0121	26.8673
CIL1393S0049	CK1_CK1	61.9905	25.6775	33.6734
CIL1131S0040	CK1_CK1	11.421	8.22057	6.41242
CIL0259S0012	CK1_CK1	48.6736	40.832	33.334
CIL0899S0175	CK1_CK1	40.8703	24.3447	29.7831
CIL1579S0034	CK1_CK1	34.2234	22.9417	16.0799
CIL1130S0055	CK1_CK1	21.5704	18.7697	8.17543
CIL0899S0156	CK1_CK1	18.8275	34.0773	35.3748
CIL0895S0186	CK1_CK1	62.726	35.4215	42.5749
CIL1211S0038	CK1_CK1	0.0370109	0	0
CIL1293S0007	CK1_CK1	15.3174	14.6237	5.71377
CIL1012S0021	CK1_CK1-Pl	70.9104	45.6747	52.9015
CIL0987S0126	CK1_CK1-Pl	14.7536	2.98013	5.10805
CIL0344S0005	CK1_CK1-Pl	29.6696	14.1727	11.839
CIL0212S0006	CK1_CK1-Pl	32.1569	18.8619	29.3496
CIL1268S0048	CK1_CK1-Pl	3.8554	1.17736	0.330539
CIL1468S0014	CK1_CK1-Pl	27.9164	32.2319	24.1923
CIL0893S0218	CK1_CK1-Pl	35.7907	22.6118	35.4212
CIL1040S0079	CMGC_CDK-CCRK	15.868	5.44996	14.7232
CIL1224S0026	CMGC_CDK-CCRK	0.138641	0.044633	0.0286632
CIL1178S0046	CMGC_CDK-CDK7	14.2613	9.54822	7.46668
CIL1099S0086	CMGC_CDK-CDK7	11.0292	4.85043	7.39117
CIL1372S0026	CMGC_CDK-CDK8	14.2393	9.33922	23.8801
CIL1025S0116	CMGC_CDK-CRK7-CDK9	17.069	4.74059	1.89653
CIL1564S0044	CMGC_CDK-CRK7-CDK9	11.8111	5.32176	7.43351
CIL1018S0107	CMGC_CDK-CRK7-CDK9	20.1404	12.1292	6.74267
CIL1263S0094	CMGC_CDK-CRK7-CDK9	42.9888	30.0072	7.1369
CIL1343S0048	CMGC_CDK-CRK7-CDK9	19.2286	7.98804	6.7132
CIL1305S0047	CMGC_CDK-CRK7-CDK9	6.4766	5.53846	23.9358
CIL1240S0069	CMGC_CDK-CRK7-CDK9	17.2341	9.40099	6.15299
CIL1265S0107	CMGC_CDK-CRK7-CDK9	1.74416	5.69672	0.295472
CIL0018S0001	CMGC_CDK-CRK7-CDK9	7.88984	7.13889	2.86317
CIL1578S0038	CMGC_CDK-CRK7-CDK9	5.02738	0.458239	0.723713
CIL0401S0002	CMGC_CDK-CRK7-CDK9	17.4493	2.02849	0.587514
CIL1520S0019	CMGC_CDK-CRK7-CDK9	7.74699	4.65799	7.24836
CIL1104S0028	CMGC_CDK-CRK7-CDK9	4.88502	4.02512	16.7882
CIL0293S0011	CMGC_CDK-CRK7-CDK9	2.37895	0.829801	0.434573
CIL0176S0021	CMGC_CDK-CRK7-CDK9	0.0193282	0.0552247	0
CIL0990S0067	CMGC_CDK-CRK7-CDK9	38.6816	21.847	25.9517
CIL0982S0106	CMGC_CDK-CRK7-CDK9	20.4553	14.8202	4.62066
CIL1515S0020	CMGC_CDK-CRK7-CDK9	10.653	7.2954	0.315041
CIL1015S0091	CMGC_CDK-CRK7-CDK9	0.156272	0.224739	0.106248
CIL1476S0015	CMGC_CDK-PITSLRE	20.4972	15.068	20.8475
CIL1531S0055	CMGC_CDK-PITSLRE	20.2805	14.669	17.6731
CIL1229S0031	CMGC_CDK-PITSLRE	13.2419	12.9396	21.4355
CIL1324S0012	CMGC_CDK-Pl	64.632	16.9365	0.467977
CIL0948S0014	CMGC_CDK-Pl	119.023	85.9325	14.1861
CIL1055S0114	CMGC_CDK-Pl	23.9242	11.9875	8.35271
CIL1294S0017	CMGC_CDK-Pl	64.7559	15.2645	5.23306
CIL0185S0005	CMGC_CDK-Pl	0	2.32293	0
CIL1207S0073	CMGC_CK2	60.9314	33.7424	61.8634
CIL1032S0081	CMGC_CK2	95.8582	65.1303	95.3864
CIL0099S0005	CMGC_CK2	16.1829	13.1533	13.7928
CIL1201S0010	CMGC_CK2	34.4516	16.6027	21.0637
CIL1198S0013	CMGC_CLK	76.1687	52.8815	53.798
CIL1570S0024	CMGC_CLK	14.0509	8.35842	12.6263
CIL1141S0060	CMGC_CLK	23.0334	10.0291	12.4688
CIL1439S0027	CMGC_CLK	33.5757	21.8443	9.49148
CIL1144S0063	CMGC_DYRK-PRP4	31.4548	17.1744	13.951
CIL1055S0124	CMGC_DYRK-PRP4	26.423	11.9277	11.6619
CIL1204S0071	CMGC_DYRK-PRP4	2.99451	1.35533	5.48623
CIL1021S0087	CMGC_DYRK-PRP4	4.2207	1.64091	1.25204
CIL0987S0064	CMGC_DYRK-PRP4	10.9757	7.48749	11.7839
CIL1021S0040	CMGC_DYRK-PRP4	6.47585	8.36678	6.09311
CIL1075S0049	CMGC_DYRK-YAK	18.7015	10.4451	13.3784
CIL0895S0011	CMGC_DYRK-YAK	14.2214	10.272	15.7966
CIL1306S0047	CMGC_GSK	168.254	43.4281	45.3524
CIL1594S0019	CMGC_GSK	81.7861	32.496	53.4458
CIL1066S0079	CMGC_GSK	60.9244	34.0196	40.9734
CIL1240S0060	CMGC_GSK	46.4856	24.241	27.9946
CIL1371S0017	CMGC_GSK	37.822	19.3253	28.5318
CIL0992S0108	CMGC_GSK	34.9687	16.4315	42.0233
CIL0989S0045	CMGC_GSK	34.9896	16.7857	9.46537
CIL0893S0285	CMGC_GSK	89.7863	74.6418	58.6757
CIL1231S0031	CMGC_GSK	90.0198	45.4609	45.6755
CIL1075S0064	CMGC_GSK	12.6189	2.33328	0.969764
CIL0967S0151	CMGC_GSK	18.5653	3.87188	16.5861
CIL1445S0028	CMGC_GSKL	12.0915	9.1116	10.942
CIL0906S0066	CMGC_MAPK	26.756	13.4179	22.977
CIL1336S0052	CMGC_MAPK	15.9968	10.0653	14.5387
CIL1251S0042	CMGC_MAPK	16.6677	9.30544	7.49662
CIL0039S0012	CMGC_MAPK	10.8694	3.8355	1.72932
CIL1193S0033	CMGC_MAPK	18.5864	13.5672	12.9991
CIL1266S0019	CMGC_MAPK	9.26539	1.67918	0.217752
CIL1094S0022	CMGC_MAPK	20.9271	16.9116	27.0835
CIL0163S0018	CMGC_MAPK	19.6029	11.5928	5.54167
CIL0948S0181	CMGC_MAPK	31.5639	21.2305	33.5076
CIL0436S0015	CMGC_MAPK	14.1155	8.39526	7.01941
CIL1142S0037	CMGC_MAPK	16.9558	15.9527	62.7197
CIL1295S0044	CMGC_MAPK	5.35652	2.75591	0.367611
CIL1497S0005	CMGC_MAPK	3.89554	0.0335427	0
CIL1411S0014	CMGC_MAPK	3.00261	0.0302089	0.359498
CIL1406S0036	CMGC_MAPK	24.1644	14.8248	44.0784
CIL1197S0077	CMGC_MAPK	27.4522	5.00179	3.54244
CIL1227S0038	CMGC_MAPK	6.43582	1.22454	0.525887
CIL1507S0030	CMGC_MAPK	30.6305	18.1643	4.88108
CIL1235S0001	CMGC_MAPK	0	0	0
CIL1342S0003	CMGC_Pl-Tthe	23.2525	17.0235	34.2608
CIL1157S0040	CMGC_RCK	73.463	76.4773	80.7312
CIL0902S0027	CMGC_RCK	41.1277	72.2194	83.1603
CIL1508S0007	CMGC_RCK	31.6493	30.5934	4.41944
CIL0465S0011	CMGC_SRPK	27.0983	13.7824	19.7651
CIL0893S0029	CMGC_SRPK	14.6859	5.0766	3.50916
CIL1094S0044	CMGC_SRPK	16.4595	9.33797	20.0731
CIL1363S0033	CMGC_SRPK	6.53342	7.75852	16.9781
CIL1403S0050	Group-Pl-2	13.9234	6.52787	2.02272
CIL1501S0031	Group-Pl-3	8.45756	4.19982	9.50828
CIL1205S0017	Group-Pl-3	10.3642	2.59506	4.65776
CIL0962S0129	Group-Pl-3	11.9868	6.49981	10.4226
CIL1032S0005	Group-Pl-4	3.21747	0.262593	0.0363836
CIL1324S0038	Group-Pl-4	3.84203	3.11674	1.3586
CIL1304S0014	IRE1	11.4367	5.44595	6.49683
CIL1268S0020	IRE1	15.0176	9.65018	14.025
CIL1144S0005	NAK	16.3391	15.6578	17.715
CIL1372S0045	NAK	31.9466	17.2219	25.5515
CIL1133S0061	NEK	6.29963	3.00375	0.705642
CIL0976S0015	NEK	8.46536	1.08285	0.108483
CIL1433S0008	NEK	15.7342	8.67149	3.38412
CIL1445S0032	NEK	11.7557	2.52221	0.0640164
CIL1047S0125	NEK	9.94265	2.58619	0.156398
CIL0008S0014	NEK	2.87316	0.329194	0
CIL1465S0027	NEK	1.32766	0.0858996	0.0596519
CIL1158S0028	PEK_GCN2	2.57674	4.13405	1.66148
CIL0962S0105	RLK-Pelle_C-LEC	25.1751	12.8707	7.43744
CIL1158S0027	RLK-Pelle_CR4L	9.70553	3.08485	0.212316
CIL1204S0069	RLK-Pelle_CR4L	0.504529	0.0290806	0.359825
CIL1503S0013	RLK-Pelle_CR4L	0.681255	0.0941875	0.0967791
CIL0976S0073	RLK-Pelle_CR4L	8.0199	3.098	0.794629
CIL1588S0009	RLK-Pelle_CR4L	0.981851	0.0490024	0.183984
CIL1081S0022	RLK-Pelle_CR4L	16.4155	2.02748	0.786141
CIL1031S0140	RLK-Pelle_CR4L	1.21424	0.177691	1.63274
CIL1607S0031	RLK-Pelle_CR4L	0.379448	0.0841608	0
CIL0945S0165	RLK-Pelle_CR4L	1.8995	3.52731	0.023967
CIL1324S0036	RLK-Pelle_CrRLK1L-1	36.2334	13.2864	14.7667
CIL0935S0072	RLK-Pelle_CrRLK1L-1	0.101984	0	0
CIL1286S0036	RLK-Pelle_CrRLK1L-1	10.4749	5.77744	0.10226
CIL1009S0054	RLK-Pelle_CrRLK1L-1	0	0	0
CIL0990S0002	RLK-Pelle_CrRLK1L-1	7.93431	1.11389	0.646917
CIL1321S0046	RLK-Pelle_CrRLK1L-1	1.23404	0.989058	0.0584813
CIL0909S0241	RLK-Pelle_CrRLK1L-1	2.25415	0.20052	0.0430238
CIL0568S0001	RLK-Pelle_CrRLK1L-1	14.8613	0.93733	2.01044
CIL1101S0002	RLK-Pelle_CrRLK1L-1	0	0	0.0532042
CIL1201S0040	RLK-Pelle_CrRLK1L-1	0.273526	0	0
CIL0909S0242	RLK-Pelle_CrRLK1L-1	0	0.00877171	0.0225327
CIL0895S0004	RLK-Pelle_CrRLK1L-1	0.0418647	0	0
CIL1078S0101	RLK-Pelle_CrRLK1L-1	15.734	3.68308	0.529917
CIL0954S0001	RLK-Pelle_CrRLK1L-1	1.4835	0.685119	0
CIL1050S0021	RLK-Pelle_CrRLK1L-1	13.5103	3.35953	3.83477
CIL1546S0029	RLK-Pelle_CrRLK1L-1	5.2125	5.6816	7.72024
CIL1207S0059	RLK-Pelle_CrRLK1L-1	0	0	0
CIL0951S0111	RLK-Pelle_CrRLK1L-1	0.0372798	0	0
CIL0917S0053	RLK-Pelle_CrRLK1L-1	0.247541	0.15039	0
CIL0946S0116	RLK-Pelle_DLSV	5.3419	3.93259	9.44548
CIL0945S0080	RLK-Pelle_DLSV	0.323465	0.199206	0.0801529
CIL0895S0064	RLK-Pelle_DLSV	2.7365	0.808292	0.0632737
CIL0470S0005	RLK-Pelle_DLSV	0.101296	0	0
CIL0895S0100	RLK-Pelle_DLSV	1.83003	0.0418081	0
CIL0914S0155	RLK-Pelle_DLSV	1.74	0.960988	1.14289
CIL0945S0082	RLK-Pelle_DLSV	1.91675	0.516076	0.256942
CIL0974S0020	RLK-Pelle_DLSV	0.0230921	0	0
CIL1171S0045	RLK-Pelle_DLSV	0.298137	0.164373	0.107777
CIL0899S0037	RLK-Pelle_DLSV	0.660871	0.517132	0.450122
CIL0895S0106	RLK-Pelle_DLSV	0.185985	0	0
CIL1239S0002	RLK-Pelle_DLSV	0.340941	0	0
CIL0946S0088	RLK-Pelle_DLSV	1.08839	0.0197486	0
CIL0978S0059	RLK-Pelle_DLSV	1.10186	1.35585	0.488303
CIL1148S0074	RLK-Pelle_DLSV	23.3117	19.2271	11.9621
CIL0263S0008	RLK-Pelle_DLSV	0.351617	0.26907	0.265855
CIL1050S0078	RLK-Pelle_DLSV	6.20569	3.86901	13.9748
CIL0554S0001	RLK-Pelle_DLSV	0	0	0
CIL0411S0002	RLK-Pelle_DLSV	0	0	0
CIL1009S0101	RLK-Pelle_DLSV	0.805723	0.539138	2.19146
CIL1551S0015	RLK-Pelle_DLSV	6.20182	5.16799	2.16803
CIL0953S0089	RLK-Pelle_DLSV	1.70075	0.826798	2.52654
CIL1021S0046	RLK-Pelle_DLSV	0.625654	1.40017	1.56852
CIL0925S0023	RLK-Pelle_DLSV	0.0182098	0.32536	0.0353817
CIL0953S0080	RLK-Pelle_DLSV	2.23932	1.75132	2.27088
CIL1053S0002	RLK-Pelle_DLSV	0.593473	0.186805	1.11485
CIL1366S0020	RLK-Pelle_DLSV	3.71556	1.96277	2.56837
CIL0957S0149	RLK-Pelle_DLSV	3.57471	2.67955	2.79845
CIL1300S0014	RLK-Pelle_DLSV	1.02549	0.140023	3.87077
CIL1029S0085	RLK-Pelle_DLSV	1.18778	0.436047	0.0388475
CIL1028S0001	RLK-Pelle_DLSV	1.5491	1.33791	1.9675
CIL1084S0021	RLK-Pelle_DLSV	11.7746	8.45888	68.3552
CIL1084S0022	RLK-Pelle_DLSV	9.10317	4.35301	85.0295
CIL1494S0056	RLK-Pelle_DLSV	1.43845	0.409261	0.120607
CIL0914S0154	RLK-Pelle_DLSV	8.51875	4.14971	2.90389
CIL0123S0001	RLK-Pelle_DLSV	0.618335	0.460668	0.300528
CIL1546S0061	RLK-Pelle_DLSV	4.23778	0.389075	0.568531
CIL1114S0012	RLK-Pelle_DLSV	0	0.0190692	0
CIL1242S0107	RLK-Pelle_DLSV	1.50369	0.823969	0.550058
CIL0914S0153	RLK-Pelle_DLSV	4.89226	1.1813	0.357262
CIL1122S0041	RLK-Pelle_DLSV	3.08889	4.51555	3.27634
CIL1502S0060	RLK-Pelle_DLSV	3.76579	3.78097	12.9893
CIL1567S0013	RLK-Pelle_DLSV	4.76069	5.52759	2.83005
CIL0452S0002	RLK-Pelle_DLSV	0	0	0
CIL1025S0056	RLK-Pelle_DLSV	3.01922	1.15634	8.05493
CIL0247S0009	RLK-Pelle_DLSV	0	0.864755	0
CIL0366S0018	RLK-Pelle_DLSV	0.535163	0.0102786	0.0528069
CIL0972S0002	RLK-Pelle_DLSV	0.191485	0.0503058	0.0368486
CIL0010S0030	RLK-Pelle_DLSV	0.38593	0.0163184	0.0419185
CIL0974S0021	RLK-Pelle_DLSV	0	0	0
CIL1147S0042	RLK-Pelle_DLSV	0.0428914	0	0
CIL1076S0104	RLK-Pelle_DLSV	0.84568	1.62808	2.49078
CIL1133S0070	RLK-Pelle_DLSV	4.89715	2.65244	0.254159
CIL0419S0009	RLK-Pelle_DLSV	0	0	0
CIL0945S0164	RLK-Pelle_DLSV	13.5042	16.3655	0.862974
CIL0539S0006	RLK-Pelle_DLSV	2.92772	5.50664	1.60477
CIL1028S0002	RLK-Pelle_DLSV	2.2308	0.134391	0.259126
CIL1239S0006	RLK-Pelle_DLSV	0.0234877	0.0453687	0
CIL1020S0003	RLK-Pelle_DLSV	1.95105	0.399453	1.80883
CIL0462S0003	RLK-Pelle_DLSV	0.666842	0.0505709	0
CIL0523S0002	RLK-Pelle_DLSV	0.189735	1.13515	0.340596
CIL0123S0010	RLK-Pelle_DLSV	2.89175	8.23341	2.81899
CIL0554S0003	RLK-Pelle_DLSV	0	0	0
CIL0895S0070	RLK-Pelle_DLSV	0	0	0
CIL0938S0063	RLK-Pelle_Extensin	100.017	30.3411	9.87372
CIL1130S0018	RLK-Pelle_Extensin	36.7645	14.9018	2.49696
CIL1317S0066	RLK-Pelle_Extensin	6.16524	0.834229	0.0149653
CIL1545S0039	RLK-Pelle_Extensin	25.4018	16.4785	8.07123
CIL1330S0039	RLK-Pelle_Extensin	7.62541	3.90249	2.39226
CIL1087S0054	RLK-Pelle_Extensin	13.0078	1.14174	5.01493
CIL1440S0008	RLK-Pelle_Extensin	25.8323	8.53588	9.15654
CIL1055S0026	RLK-Pelle_Extensin	19.2993	0.155686	0.116986
CIL1083S0027	RLK-Pelle_L-LEC	0.0209789	0.369882	0.0160097
CIL0906S0101	RLK-Pelle_L-LEC	1.32795	0.0236706	0.306977
CIL1579S0037	RLK-Pelle_L-LEC	0	0	0
CIL0978S0141	RLK-Pelle_L-LEC	1.98454	1.45055	4.03192
CIL0979S0135	RLK-Pelle_L-LEC	0.0233895	0	0
CIL1372S0010	RLK-Pelle_L-LEC	0	0	0
CIL0987S0030	RLK-Pelle_L-LEC	5.83606	7.27369	11.7859
CIL1372S0012	RLK-Pelle_L-LEC	0	0	0
CIL1047S0081	RLK-Pelle_L-LEC	0.278387	0.631109	0.120273
CIL0078S0016	RLK-Pelle_L-LEC	1.07582	0.676584	0.0618411
CIL1592S0009	RLK-Pelle_L-LEC	0	0	0
CIL1358S0004	RLK-Pelle_L-LEC	25.2043	12.7486	0.750552
CIL1216S0023	RLK-Pelle_L-LEC	0	0	0
CIL1346S0028	RLK-Pelle_LRK10L-2	0.435019	0.481996	5.99707
CIL1071S0063	RLK-Pelle_LRK10L-2	1.14135	3.43487	0.316201
CIL1154S0079	RLK-Pelle_LRK10L-2	1.55563	0.410374	0
CIL1050S0012	RLK-Pelle_LRK10L-2	0.360932	0.117416	0.359789
CIL1083S0004	RLK-Pelle_LRK10L-2	14.5427	11.6045	0.815562
CIL1396S0004	RLK-Pelle_LRK10L-2	2.72142	1.58783	0.0419045
CIL0897S0175	RLK-Pelle_LRK10L-2	0	0	0
CIL0454S0007	RLK-Pelle_LRK10L-2	0.0497064	0	0
CIL0344S0023	RLK-Pelle_LRR-I-1	0.295514	0.238219	0.0217358
CIL1131S0100	RLK-Pelle_LRR-I-1	0.00936972	0	0
CIL1131S0101	RLK-Pelle_LRR-I-1	0.294611	0.054843	0.606403
CIL0697S0001	RLK-Pelle_LRR-I-1	0	0	0.621354
CIL1157S0104	RLK-Pelle_LRR-I-1	0.998615	0.0556586	0.134846
CIL0004S0023	RLK-Pelle_LRR-I-1	0	0	0
CIL0989S0068	RLK-Pelle_LRR-I-1	33.5896	45.6101	9.07977
CIL0979S0147	RLK-Pelle_LRR-I-1	0.386198	2.87142	0.142252
CIL1321S0026	RLK-Pelle_LRR-I-2	21.3158	24.6371	25.5284
CIL1577S0043	RLK-Pelle_LRR-I-2	33.0251	15.8514	5.07878
CIL0987S0076	RLK-Pelle_LRR-II	36.1307	14.6103	0.754278
CIL1237S0020	RLK-Pelle_LRR-II	15.7978	12.4718	3.00088
CIL1092S0121	RLK-Pelle_LRR-II	23.6891	11.6668	7.13405
CIL0091S0004	RLK-Pelle_LRR-II	28.967	9.29417	1.52518
CIL0010S0023	RLK-Pelle_LRR-II	6.9923	2.04991	4.57975
CIL0948S0105	RLK-Pelle_LRR-II	4.91121	0.814911	2.39278
CIL0982S0116	RLK-Pelle_LRR-II	20.5395	21.3255	24.759
CIL1082S0050	RLK-Pelle_LRR-II	0.982467	1.17434	1.25362
CIL1469S0044	RLK-Pelle_LRR-II	8.83219	2.05842	0.0271701
CIL0228S0004	RLK-Pelle_LRR-II	2.66343	0.51041	0.0215922
CIL1096S0071	RLK-Pelle_LRR-II	20.2318	1.4823	0.0219497
CIL1147S0095	RLK-Pelle_LRR-II	0.605103	1.037	0.216906
CIL1231S0030	RLK-Pelle_LRR-II	3.09987	0.292794	0.248322
CIL1492S0038	RLK-Pelle_LRR-II	17.4633	10.2518	16.6207
CIL1282S0022	RLK-Pelle_LRR-II	8.58065	3.67291	0.0144731
CIL1173S0072	RLK-Pelle_LRR-III	34.3396	15.4847	0.871001
CIL1312S0019	RLK-Pelle_LRR-III	20.2397	11.3594	1.91475
CIL0895S0253	RLK-Pelle_LRR-III	23.0849	8.80385	0
CIL1565S0020	RLK-Pelle_LRR-III	37.9087	29.2086	0.798403
CIL1151S0013	RLK-Pelle_LRR-III	13.3877	4.15582	0.0821179
CIL0030S0014	RLK-Pelle_LRR-III	23.0581	3.58483	0.126325
CIL0465S0002	RLK-Pelle_LRR-III	20.1766	6.9529	0.597913
CIL1031S0030	RLK-Pelle_LRR-III	48.131	8.71695	0
CIL1090S0028	RLK-Pelle_LRR-III	15.3058	4.00169	2.62188
CIL1324S0034	RLK-Pelle_LRR-III	11.5687	2.39691	0
CIL0919S0046	RLK-Pelle_LRR-III	23.8058	9.35304	10.5215
CIL1290S0041	RLK-Pelle_LRR-III	1.43179	0.148482	0
CIL0921S0073	RLK-Pelle_LRR-III	3.25284	0.546501	0
CIL0906S0030	RLK-Pelle_LRR-III	13.2829	7.02421	11.1316
CIL1242S0088	RLK-Pelle_LRR-III	19.3395	3.90453	0.0300962
CIL1396S0029	RLK-Pelle_LRR-III	23.4055	27.259	1.375
CIL1030S0126	RLK-Pelle_LRR-III	27.4712	8.47981	0.0104727
CIL1333S0040	RLK-Pelle_LRR-III	0.0210443	0	0
CIL1127S0015	RLK-Pelle_LRR-III	33.7095	1.65828	0.481162
CIL1615S0016	RLK-Pelle_LRR-III	0.372798	0.465761	0.0286761
CIL1143S0052	RLK-Pelle_LRR-III	0	0	0.0366798
CIL1582S0040	RLK-Pelle_LRR-III	0	0	0
CIL1547S0015	RLK-Pelle_LRR-III	0	0	0
CIL1154S0074	RLK-Pelle_LRR-III	0	0.423556	0.0130823
CIL1584S0028	RLK-Pelle_LRR-III	0.0226817	0	0
CIL1023S0022	RLK-Pelle_LRR-III	22.994	20.1892	0.189229
CIL1136S0074	RLK-Pelle_LRR-III	0.0294811	0	0
CIL1495S0018	RLK-Pelle_LRR-III	25.5292	9.30359	6.78348
CIL1207S0052	RLK-Pelle_LRR-III	1.5665	0.726687	1.27467
CIL1427S0029	RLK-Pelle_LRR-III	10.0041	2.89012	0
CIL1486S0052	RLK-Pelle_LRR-III	3.5002	6.85808	2.47527
CIL1037S0101	RLK-Pelle_LRR-III	4.50257	1.18483	0.0596254
CIL1363S0018	RLK-Pelle_LRR-III	2.17598	0.327076	2.20812
CIL0899S0068	RLK-Pelle_LRR-III	26.7464	4.41167	0
CIL1463S0013	RLK-Pelle_LRR-III	17.7501	5.22609	0
CIL1619S0012	RLK-Pelle_LRR-III	14.9053	10.5032	0
CIL1390S0029	RLK-Pelle_LRR-III	65.3657	20.6525	0.812613
CIL0984S0119	RLK-Pelle_LRR-III	31.6958	7.88116	3.59122
CIL1246S0095	RLK-Pelle_LRR-III	0.393915	0	0
CIL0893S0036	RLK-Pelle_LRR-III	10.6872	0.0711141	0
CIL1047S0114	RLK-Pelle_LRR-III	60.5358	18.8919	0.143792
CIL1371S0065	RLK-Pelle_LRR-III	47.7491	6.556	0.120031
CIL0009S0021	RLK-Pelle_LRR-III	0.0315092	0	0
CIL0940S0109	RLK-Pelle_LRR-III	6.50434	3.57894	0.0641778
CIL1286S0033	RLK-Pelle_LRR-III	41.1961	6.57923	0.0676768
CIL0003S0001	RLK-Pelle_LRR-III	19.1579	10.041	4.6047
CIL1106S0005	RLK-Pelle_LRR-III	6.16618	2.45262	0.0463928
CIL1531S0041	RLK-Pelle_LRR-IV	21.5495	7.8821	0.261955
CIL1328S0065	RLK-Pelle_LRR-IV	64.0466	7.80907	0.60347
CIL1264S0063	RLK-Pelle_LRR-IV	22.7936	2.15745	0.283345
CIL1100S0108	RLK-Pelle_LRR-IV	2.02335	4.0448	0.15613
CIL0929S0152	RLK-Pelle_LRR-IV	1.7342	0	0
CIL0923S0083	RLK-Pelle_LRR-IV	7.81477	4.94009	6.18095
CIL0364S0012	RLK-Pelle_LRR-IX	45.1688	18.9652	0.0830527
CIL1015S0018	RLK-Pelle_LRR-IX	22.1051	12.0356	5.37335
CIL1006S0100	RLK-Pelle_LRR-IX	40.7352	79.4755	30.0141
CIL1060S0012	RLK-Pelle_LRR-IX	25.7688	13.2446	7.45921
CIL1043S0017	RLK-Pelle_LRR-IX	25.5001	9.12184	8.89393
CIL1433S0005	RLK-Pelle_LRR-IX	5.08732	6.49382	11.1264
CIL1068S0023	RLK-Pelle_LRR-IX	3.63461	2.13583	0.277147
CIL1180S0038	RLK-Pelle_LRR-V	30.0387	15.0654	5.58404
CIL1552S0027	RLK-Pelle_LRR-V	0.280278	0.141047	0.403535
CIL0998S0061	RLK-Pelle_LRR-V	20.5071	13.8313	17.6849
CIL1143S0076	RLK-Pelle_LRR-V	85.2766	119.452	24.5292
CIL0902S0141	RLK-Pelle_LRR-V	50.9735	29.3068	12.5061
CIL1526S0046	RLK-Pelle_LRR-V	17.8633	16.8332	0.186766
CIL0059S0001	RLK-Pelle_LRR-V	24.4043	14.5004	4.31511
CIL1047S0100	RLK-Pelle_LRR-V	0.0607519	0.102111	0
CIL1105S0034	RLK-Pelle_LRR-VI-1	9.54141	4.5269	5.27793
CIL1145S0085	RLK-Pelle_LRR-VI-1	9.10538	6.69418	0.0598423
CIL1277S0031	RLK-Pelle_LRR-VI-1	31.2863	80.3545	2.69895
CIL1229S0018	RLK-Pelle_LRR-VI-1	1.35942	1.63695	0.937557
CIL1535S0024	RLK-Pelle_LRR-VI-1	0.822104	2.32989	0.573597
CIL1187S0071	RLK-Pelle_LRR-VI-1	108.522	64.7268	1.22251
CIL1404S0017	RLK-Pelle_LRR-VI-1	3.9988	3.1774	0.110713
CIL1231S0043	RLK-Pelle_LRR-VI-2	10.0515	9.88194	1.42176
CIL1127S0040	RLK-Pelle_LRR-VI-2	13.5081	14.2461	27.8497
CIL0893S0292	RLK-Pelle_LRR-VI-2	12.2087	10.2382	23.5928
CIL0972S0133	RLK-Pelle_LRR-VI-2	4.42853	1.99667	12.2336
CIL0134S0022	RLK-Pelle_LRR-VI-2	30.8404	6.98223	8.2064
CIL1197S0046	RLK-Pelle_LRR-VI-2	35.9743	19.8497	0.0270251
CIL1497S0056	RLK-Pelle_LRR-VI-2	15.3608	5.62118	1.43516
CIL1114S0080	RLK-Pelle_LRR-VI-2	0.372389	1.10736	0.111745
CIL0993S0058	RLK-Pelle_LRR-VII-1	35.9641	5.84732	0.0648355
CIL1100S0077	RLK-Pelle_LRR-VII-1	14.7841	3.99787	0.055604
CIL1090S0042	RLK-Pelle_LRR-VII-1	14.3765	3.36173	0.204838
CIL0923S0109	RLK-Pelle_LRR-VII-1	4.23326	1.2054	0.246837
CIL0984S0025	RLK-Pelle_LRR-VII-1	41.8793	26.1703	0.0192922
CIL0609S0002	RLK-Pelle_LRR-VII-2	4.58353	1.24877	0
CIL1119S0065	RLK-Pelle_LRR-VII-2	6.08698	1.00793	0.0293349
CIL1306S0009	RLK-Pelle_LRR-VII-2	20.0357	7.72047	4.09967
CIL0893S0289	RLK-Pelle_LRR-VII-2	23.7789	4.50902	0.187261
CIL1231S0035	RLK-Pelle_LRR-VII-2	5.20147	0.18251	1.77708
CIL0948S0223	RLK-Pelle_LRR-VII-3	29.4814	4.06259	0
CIL1020S0105	RLK-Pelle_LRR-VII-3	19.6862	3.38739	0.0509431
CIL1476S0005	RLK-Pelle_LRR-VIII-1	6.73471	2.95333	3.78186
CIL1002S0129	RLK-Pelle_LRR-VIII-1	0	0	0
CIL1246S0094	RLK-Pelle_LRR-VIII-1	0.0442052	0.284398	0.0252455
CIL1229S0011	RLK-Pelle_LRR-VIII-1	0	0	0
CIL1425S0048	RLK-Pelle_LRR-Xa	12.4337	7.85329	17.0074
CIL0922S0101	RLK-Pelle_LRR-Xa	0.841654	0.29795	0.0481698
CIL1030S0082	RLK-Pelle_LRR-Xa	26.6113	17.4536	1.39179
CIL1375S0033	RLK-Pelle_LRR-Xa	11.85	7.03709	14.4952
CIL1325S0062	RLK-Pelle_LRR-Xa	7.17291	2.48393	0.104431
CIL1263S0052	RLK-Pelle_LRR-Xa	5.42814	0.718276	0.0504491
CIL1086S0049	RLK-Pelle_LRR-Xb-1	0	0	0
CIL0893S0367	RLK-Pelle_LRR-Xb-1	6.75314	0.324926	0.143682
CIL0246S0018	RLK-Pelle_LRR-Xb-1	3.50424	5.76905	2.75835
CIL0902S0137	RLK-Pelle_LRR-Xb-1	3.14695	0.53687	0.806508
CIL1078S0071	RLK-Pelle_LRR-Xb-1	5.27177	2.16732	1.29158
CIL0962S0054	RLK-Pelle_LRR-Xb-1	8.54084	0.754224	0.0144225
CIL1361S0045	RLK-Pelle_LRR-Xb-1	9.47032	3.92806	0.979956
CIL1032S0107	RLK-Pelle_LRR-Xb-1	2.82159	0.727674	0.776912
CIL1526S0002	RLK-Pelle_LRR-Xb-1	3.28465	0.963484	0
CIL1614S0001	RLK-Pelle_LRR-Xb-1	2.92689	0.283822	0.0188878
CIL1312S0044	RLK-Pelle_LRR-Xb-1	36.8712	24.7479	17.7728
CIL0324S0017	RLK-Pelle_LRR-Xb-1	9.58086	2.81338	8.72419
CIL0171S0002	RLK-Pelle_LRR-Xb-2	1.25434	0.572415	0.408773
CIL1402S0034	RLK-Pelle_LRR-Xb-2	0.1426	0.0703314	0
CIL1447S0031	RLK-Pelle_LRR-XI-1	17.6514	12.0663	8.65227
CIL0951S0170	RLK-Pelle_LRR-XI-1	57.4159	16.4706	0.540608
CIL0979S0177	RLK-Pelle_LRR-XI-1	35.935	22.9684	1.11614
CIL0906S0115	RLK-Pelle_LRR-XI-1	3.73908	1.31002	0.0596606
CIL1029S0032	RLK-Pelle_LRR-XI-1	19.986	0.616294	0.0202176
CIL0293S0019	RLK-Pelle_LRR-XI-1	8.08409	1.40025	0
CIL1416S0051	RLK-Pelle_LRR-XI-1	6.47932	0.909189	12.118
CIL0176S0010	RLK-Pelle_LRR-XI-1	11.4454	0.660263	0.378871
CIL1495S0015	RLK-Pelle_LRR-XI-1	8.17666	0	0
CIL1416S0044	RLK-Pelle_LRR-XI-1	3.61646	0.15814	0.0481351
CIL0937S0005	RLK-Pelle_LRR-XI-1	4.24189	0.121557	0.0166533
CIL1371S0026	RLK-Pelle_LRR-XI-1	4.90083	1.4762	0.0332234
CIL0979S0179	RLK-Pelle_LRR-XI-1	30.8597	27.0875	0.606707
CIL1081S0043	RLK-Pelle_LRR-XI-1	0.118002	0.0814043	0
CIL1055S0087	RLK-Pelle_LRR-XI-1	0.206833	0.124326	0
CIL1293S0054	RLK-Pelle_LRR-XI-1	9.87941	5.65431	0.0503261
CIL1055S0088	RLK-Pelle_LRR-XI-1	0.072948	0.736444	0.559191
CIL0001S0028	RLK-Pelle_LRR-XI-1	0.962768	0.0469895	0
CIL1386S0050	RLK-Pelle_LRR-XI-1	0.266624	0.0776999	0
CIL0987S0132	RLK-Pelle_LRR-XI-1	0.715607	1.51302	5.33537
CIL1503S0012	RLK-Pelle_LRR-XI-1	31.0432	7.75204	17.2751
CIL0282S0004	RLK-Pelle_LRR-XI-1	0	0.0139991	0
CIL1031S0141	RLK-Pelle_LRR-XI-1	2.74854	0.618579	5.19948
CIL0938S0143	RLK-Pelle_LRR-XI-1	6.0035	6.8583	0.751485
CIL0392S0007	RLK-Pelle_LRR-XI-1	0.746501	0.0538173	0
CIL1086S0052	RLK-Pelle_LRR-XI-1	26.0129	5.25418	0.166316
CIL0893S0368	RLK-Pelle_LRR-XI-1	48.4978	22.9654	15.6909
CIL0170S0013	RLK-Pelle_LRR-XI-1	0.707593	0.987237	1.2351
CIL1591S0005	RLK-Pelle_LRR-XI-1	6.19106	1.83915	1.55227
CIL1585S0002	RLK-Pelle_LRR-XI-1	8.84216	2.91348	6.03417
CIL1149S0075	RLK-Pelle_LRR-XI-1	18.9952	1.12959	0
CIL1047S0120	RLK-Pelle_LRR-XI-1	11.7817	4.34107	0
CIL1006S0055	RLK-Pelle_LRR-XI-1	0	0	0
CIL1303S0021	RLK-Pelle_LRR-XI-1	0	0.00788644	0
CIL1068S0102	RLK-Pelle_LRR-XI-1	0.136157	0.064838	0
CIL1093S0111	RLK-Pelle_LRR-XI-1	0.998837	1.81683	0.551351
CIL1242S0028	RLK-Pelle_LRR-XI-1	0.294963	0.0489541	0
CIL0970S0010	RLK-Pelle_LRR-XI-1	0.020443	0	0
CIL0133S0005	RLK-Pelle_LRR-XI-1	0.0242919	0.127424	0.0840033
CIL1526S0041	RLK-Pelle_LRR-XI-1	0.00747989	0	0
CIL0942S0152	RLK-Pelle_LRR-XI-1	0	0	0
CIL1454S0055	RLK-Pelle_LRR-XI-1	4.69687	8.37763	0.253838
CIL1034S0068	RLK-Pelle_LRR-XI-1	8.14711	6.90296	0.327865
CIL1130S0047	RLK-Pelle_LRR-XI-1	0.00644273	0.0435567	0
CIL1310S0009	RLK-Pelle_LRR-XI-1	0	0	0
CIL1038S0114	RLK-Pelle_LRR-XI-1	0	0	0
CIL1554S0017	RLK-Pelle_LRR-XI-1	0.502019	0.247953	0.258193
CIL1390S0007	RLK-Pelle_LRR-XI-1	1.91156	0.445048	1.66174
CIL1390S0008	RLK-Pelle_LRR-XI-1	0.0518257	0.014465	0.103416
CIL1149S0038	RLK-Pelle_LRR-XI-1	11.0781	9.42984	0.0656939
CIL1143S0043	RLK-Pelle_LRR-XI-1	4.31562	0.815506	1.45608
CIL1147S0111	RLK-Pelle_LRR-XI-1	0.697625	0.695214	0.561762
CIL1198S0027	RLK-Pelle_LRR-XI-2	0.874814	0.673855	0.654606
CIL1216S0080	RLK-Pelle_LRR-XI-2	8.38119	1.20452	10.1253
CIL1277S0072	RLK-Pelle_LRR-XI-2	4.12169	1.59499	0.198183
CIL1135S0026	RLK-Pelle_LRR-XII-1	0.0142611	0.122431	0.195683
CIL0929S0099	RLK-Pelle_LRR-XII-1	1.68401	0.58251	0.685473
CIL1587S0017	RLK-Pelle_LRR-XII-1	0.348034	0	0
CIL1136S0016	RLK-Pelle_LRR-XII-1	0.55574	0.588833	0.371193
CIL1099S0084	RLK-Pelle_LRR-XII-1	0	0	0
CIL1178S0027	RLK-Pelle_LRR-XII-1	0	0	0
CIL1321S0049	RLK-Pelle_LRR-XII-1	0	0	0
CIL1055S0042	RLK-Pelle_LRR-XII-1	0.198035	0.0581785	0
CIL1030S0008	RLK-Pelle_LRR-XII-1	0.108446	0	0
CIL1393S0025	RLK-Pelle_LRR-XII-1	32.5178	4.85137	0.803213
CIL0902S0049	RLK-Pelle_LRR-XIIIa	25.2162	18.5369	25.1022
CIL1157S0056	RLK-Pelle_LRR-XIIIa	26.5642	17.8499	9.81019
CIL1137S0052	RLK-Pelle_LRR-XIIIa	27.9658	4.30941	0.0137079
CIL1193S0038	RLK-Pelle_LRR-XIIIa	0	0	0
CIL1271S0048	RLK-Pelle_LRR-XIIIb	27.8674	4.35599	0.108944
CIL1562S0018	RLK-Pelle_LRR-XIIIb	25.2774	0.646933	0.0583663
CIL0183S0010	RLK-Pelle_LRR-XIIIb	53.4183	30.8513	4.41837
CIL0125S0004	RLK-Pelle_LRR-XIV	16.9116	7.67165	1.33527
CIL1315S0017	RLK-Pelle_LRR-XIV	5.51622	3.26004	13.2117
CIL1190S0048	RLK-Pelle_LRR-XIV	11.3658	1.63173	1.0644
CIL0838S0001	RLK-Pelle_LRR-XIV	0.222265	0.0690009	0
CIL1286S0016	RLK-Pelle_LRR-XIV	3.06169	0.989495	0.345657
CIL1106S0063	RLK-Pelle_LRR-XV	12.501	6.91837	8.43146
CIL0006S0014	RLK-Pelle_LRR-XV	0.098694	0	0.0419185
CIL1268S0029	RLK-Pelle_LysM	8.30774	2.16132	0.372471
CIL1220S0004	RLK-Pelle_LysM	4.28119	3.38263	5.78371
CIL0394S0021	RLK-Pelle_LysM	13.7674	6.79621	13.6906
CIL1230S0082	RLK-Pelle_LysM	1.73754	3.16274	4.83553
CIL1464S0020	RLK-Pelle_LysM	0.84367	0.963108	0.134295
CIL0922S0049	RLK-Pelle_LysM	0.0789185	0	0
CIL1196S0041	RLK-Pelle_LysM	0	0	0
CIL1473S0003	RLK-Pelle_LysM	0	0	0
CIL0344S0013	RLK-Pelle_LysM	13.2988	11.3547	16.9746
CIL1145S0081	RLK-Pelle_LysM	0	0	0
CIL1404S0019	RLK-Pelle_LysM	0.375438	0	0
CIL1112S0095	RLK-Pelle_LysM	3.7069	3.40518	8.81974
CIL0394S0014	RLK-Pelle_LysM	0	0	0
CIL1153S0068	RLK-Pelle_LysM	2.01567	1.07848	6.11316
CIL1224S0037	RLK-Pelle_PERK-1	13.8317	1.02155	0.170022
CIL1190S0038	RLK-Pelle_PERK-1	0.0322758	0.0207813	0.0302331
CIL1184S0039	RLK-Pelle_PERK-1	15.5107	5.36874	1.43583
CIL1543S0011	RLK-Pelle_PERK-1	14.3122	10.6306	7.47758
CIL1476S0040	RLK-Pelle_PERK-1	6.82886	7.82484	10.791
CIL0331S0006	RLK-Pelle_PERK-1	0.190102	0.0247961	0
CIL1505S0057	RLK-Pelle_PERK-1	4.0567	1.71959	0.190296
CIL0010S0006	RLK-Pelle_PERK-1	4.83745	2.97058	1.9879
CIL0948S0083	RLK-Pelle_PERK-1	4.10366	2.24058	1.75559
CIL1246S0122	RLK-Pelle_PERK-1	0.463583	0.163627	0
CIL1218S0031	RLK-Pelle_PERK-1	17.1565	12.6088	11.4534
CIL1505S0039	RLK-Pelle_PERK-2	0.0320593	0.0336338	0
CIL1317S0050	RLK-Pelle_PERK-2	16.9186	15.3184	10.7278
CIL1407S0014	RLK-Pelle_PERK-2	1.7731	1.45599	2.39086
CIL1099S0019	RLK-Pelle_PERK-2	13.2079	8.7746	5.22741
CIL1131S0078	RLK-Pelle_PERK-2	27.4985	0.648974	0.0416681
CIL1473S0020	RLK-Pelle_PERK-2	9.95569	1.63082	1.78666
CIL1082S0106	RLK-Pelle_RKF3	2.25769	0.206264	0.321184
CIL1164S0087	RLK-Pelle_RKF3	0.0254026	0	0
CIL1087S0081	RLK-Pelle_RKF3	0.236625	0.20941	0.348174
CIL0938S0048	RLK-Pelle_RKF3	6.41917	1.74883	5.16234
CIL0644S0033	RLK-Pelle_RKF3	0.546198	1.08977	4.14735
CIL0644S0034	RLK-Pelle_RKF3	0.371418	0.480301	2.42807
CIL1090S0045	RLK-Pelle_RLCK-II	9.50379	2.72063	3.3573
CIL1324S0053	RLK-Pelle_RLCK-II	8.32244	3.11069	14.1238
CIL1197S0085	RLK-Pelle_RLCK-IV	17.1765	6.74444	14.4667
CIL0982S0017	RLK-Pelle_RLCK-IV	9.62906	6.8405	4.17731
CIL0064S0025	RLK-Pelle_RLCK-IV	1.27082	1.43871	3.733
CIL1584S0005	RLK-Pelle_RLCK-IV	9.97604	25.573	8.87922
CIL1003S0150	RLK-Pelle_RLCK-IV	16.1809	6.06148	16.835
CIL0948S0049	RLK-Pelle_RLCK-IXa	8.6013	8.44472	8.86053
CIL0972S0053	RLK-Pelle_RLCK-IXa	9.93368	10.4238	0.05885
CIL1166S0040	RLK-Pelle_RLCK-IXa	5.77495	1.82557	0.0865247
CIL1506S0027	RLK-Pelle_RLCK-IXb	0	0	0
CIL0243S0002	RLK-Pelle_RLCK-IXb	0	0	0
CIL1333S0039	RLK-Pelle_RLCK-IXb	0.114784	0.0427829	0
CIL1615S0017	RLK-Pelle_RLCK-IXb	1.10874	1.40214	0.121342
CIL1131S0046	RLK-Pelle_RLCK-IXb	0.941372	0.0879153	0.583396
CIL1393S0041	RLK-Pelle_RLCK-IXb	0	0	0
CIL0940S0108	RLK-Pelle_RLCK-IXb	3.51019	1.7588	0.95817
CIL0009S0020	RLK-Pelle_RLCK-IXb	11.3552	7.82881	7.50209
CIL0061S0011	RLK-Pelle_RLCK-IXb	14.946	8.64118	50.6278
CIL1167S0065	RLK-Pelle_RLCK-IXb	11.1952	8.26064	7.13496
CIL1330S0058	RLK-Pelle_RLCK-IXb	5.19508	1.33539	0.150314
CIL0061S0012	RLK-Pelle_RLCK-IXb	1.56883	0.619286	0.110482
CIL1553S0005	RLK-Pelle_RLCK-IXb	7.51039	5.29345	6.95449
CIL1330S0061	RLK-Pelle_RLCK-IXb	0.745078	0.319762	0.028265
CIL1402S0029	RLK-Pelle_RLCK-IXb	11.9133	3.66074	4.9523
CIL1246S0091	RLK-Pelle_RLCK-IXb	0.969078	0.356886	0
CIL1143S0055	RLK-Pelle_RLCK-IXb	1.27377	1.54563	0
CIL1329S0001	RLK-Pelle_RLCK-IXb	2.78839	0.437573	4.58164
CIL1416S0072	RLK-Pelle_RLCK-IXb	0	0.116322	0
CIL0049S0022	RLK-Pelle_RLCK-IXb	8.23308	4.99536	13.4201
CIL1173S0045	RLK-Pelle_RLCK-IXb	0.173576	0.0666343	2.17729
CIL0294S0003	RLK-Pelle_RLCK-IXb	0	0	0
CIL1424S0013	RLK-Pelle_RLCK-Os	1.95877	10.514	1.02163
CIL1424S0012	RLK-Pelle_RLCK-Os	0	0.0510773	0
CIL1333S0017	RLK-Pelle_RLCK-Os	0	0	0
CIL0893S0191	RLK-Pelle_RLCK-V	35.2379	15.1243	0.354485
CIL1594S0006	RLK-Pelle_RLCK-V	21.1403	5.23492	0.488437
CIL0899S0089	RLK-Pelle_RLCK-V	15.3037	9.51868	2.39755
CIL0917S0149	RLK-Pelle_RLCK-V	26.3925	61.4217	0.311793
CIL1197S0075	RLK-Pelle_RLCK-V	5.9298	0.977785	0.0344037
CIL1037S0068	RLK-Pelle_RLCK-V	18.0931	6.90384	3.02523
CIL0205S0009	RLK-Pelle_RLCK-V	2.35532	1.24721	0.620168
CIL1339S0002	RLK-Pelle_RLCK-V	9.966	3.30807	1.12891
CIL1190S0044	RLK-Pelle_RLCK-V	11.715	4.40531	0.257312
CIL1078S0068	RLK-Pelle_RLCK-V	5.56839	1.47465	1.5875
CIL0982S0034	RLK-Pelle_RLCK-V	80.9121	24.5119	12.5257
CIL0974S0060	RLK-Pelle_RLCK-V	0.040519	0	0
CIL0037S0022	RLK-Pelle_RLCK-VI	0.120839	0.0271318	0
CIL0049S0020	RLK-Pelle_RLCK-VI	2.35804	1.09679	0.747623
CIL1132S0014	RLK-Pelle_RLCK-VI	2.01363	1.7562	4.36958
CIL0937S0011	RLK-Pelle_RLCK-VI	0.214044	0.0457876	0
CIL1154S0026	RLK-Pelle_RLCK-VI	19.509	9.03115	0.0260361
CIL0047S0014	RLK-Pelle_RLCK-VI	3.33626	0.585838	0.0254415
CIL1133S0019	RLK-Pelle_RLCK-VI	6.73266	1.76853	0.0347688
CIL1173S0050	RLK-Pelle_RLCK-VI	13.0863	3.97404	10.3724
CIL1253S0017	RLK-Pelle_RLCK-VI	46.1417	5.2014	2.13008
CIL1003S0036	RLK-Pelle_RLCK-VI	3.87122	1.56322	0.10898
CIL1203S0028	RLK-Pelle_RLCK-VI	0.326223	0.529504	0
CIL0899S0147	RLK-Pelle_RLCK-VI	1.95334	0.124636	6.07881
CIL1424S0009	RLK-Pelle_RLCK-VI	8.62219	1.61227	0.12404
CIL1147S0058	RLK-Pelle_RLCK-VI	23.6707	17.3303	0.130018
CIL1546S0048	RLK-Pelle_RLCK-VIIa-1	20.5177	25.221	11.0596
CIL1003S0057	RLK-Pelle_RLCK-VIIa-1	15.1128	8.72802	3.85822
CIL0166S0014	RLK-Pelle_RLCK-VIIa-1	0.0393382	0	0
CIL0996S0024	RLK-Pelle_RLCK-VIIa-1	8.54955	9.66588	4.46693
CIL1427S0001	RLK-Pelle_RLCK-VIIa-1	0	0	0
CIL0942S0226	RLK-Pelle_RLCK-VIIa-1	2.61676	0.959744	0.111907
CIL1219S0037	RLK-Pelle_RLCK-VIIa-1	26.4828	12.0437	14.1895
CIL1405S0038	RLK-Pelle_RLCK-VIIa-1	0.544131	0.476504	0
CIL0112S0019	RLK-Pelle_RLCK-VIIa-1	9.81671	2.84739	4.09881
CIL0917S0140	RLK-Pelle_RLCK-VIIa-1	8.1551	2.70577	8.15785
CIL1012S0098	RLK-Pelle_RLCK-VIIa-1	4.49718	8.94803	4.66249
CIL1305S0062	RLK-Pelle_RLCK-VIIa-1	20.1021	14.2874	5.93694
CIL1025S0130	RLK-Pelle_RLCK-VIIa-1	9.31801	2.58178	2.51812
CIL1324S0017	RLK-Pelle_RLCK-VIIa-2	25.2844	11.7579	10.8184
CIL0176S0067	RLK-Pelle_RLCK-VIIa-2	26.738	10.4675	0.230061
CIL1277S0046	RLK-Pelle_RLCK-VIIa-2	30.4165	26.541	31.4072
CIL1092S0008	RLK-Pelle_RLCK-VIIa-2	11.931	7.81767	12.5462
CIL1128S0055	RLK-Pelle_RLCK-VIIa-2	10.0367	5.51977	51.5584
CIL1402S0011	RLK-Pelle_RLCK-VIIa-2	32.0391	21.839	77.5454
CIL1358S0009	RLK-Pelle_RLCK-VIIa-2	5.85773	1.51186	0.0689574
CIL1499S0043	RLK-Pelle_RLCK-VIIa-2	0.0766669	0.128499	0.272226
CIL1611S0017	RLK-Pelle_RLCK-VIIa-2	0.878923	0.0275237	0.0400421
CIL0990S0142	RLK-Pelle_RLCK-VIIa-2	8.69544	5.28959	5.06979
CIL1525S0040	RLK-Pelle_RLCK-VIIa-2	9.98615	17.0939	2.30187
CIL1025S0011	RLK-Pelle_RLCK-VIIa-2	17.7784	9.79476	13.5257
CIL1325S0041	RLK-Pelle_RLCK-VIIa-2	8.10557	8.09387	3.10541
CIL1277S0029	RLK-Pelle_RLCK-VIIa-2	3.56067	2.77615	3.4972
CIL0996S0044	RLK-Pelle_RLCK-VIIa-2	10.9059	5.94508	2.43894
CIL1378S0029	RLK-Pelle_RLCK-VIIa-2	3.52789	0.155794	0
CIL0922S0210	RLK-Pelle_RLCK-VIIa-2	2.8072	0.430985	0.459181
CIL1094S0060	RLK-Pelle_RLCK-VIIa-2	3.40769	0.632645	0.204547
CIL1584S0017	RLK-Pelle_RLCK-VIIa-2	0.152448	0.090395	0.183555
CIL0909S0055	RLK-Pelle_RLCK-VIIa-2	0.10678	0	0
CIL1264S0007	RLK-Pelle_RLCK-VIIa-2	0.756692	0.0995498	0.176137
CIL1602S0001	RLK-Pelle_RLCK-VIIa-2	0.537909	0.151035	0
CIL1048S0074	RLK-Pelle_RLCK-VIIa-2	1.93599	1.2714	0.452289
CIL0976S0048	RLK-Pelle_RLCK-VIIa-2	0.0779907	0	0.0595176
CIL0902S0216	RLK-Pelle_RLCK-VIIa-2	0.257068	0	0.0580009
CIL1012S0097	RLK-Pelle_RLCK-VIIa-2	3.0354	0.268908	0.483638
CIL1106S0032	RLK-Pelle_RLCK-VIIa-2	1.85023	0.75673	0.856901
CIL1402S0010	RLK-Pelle_RLCK-VIIa-2	21.6576	5.81547	2.69964
CIL1122S0022	RLK-Pelle_RLCK-VIIa-2	5.39416	2.46717	5.78038
CIL1457S0001	RLK-Pelle_RLCK-VIIa-2	8.97653	3.98842	16.1659
CIL1304S0038	RLK-Pelle_RLCK-VIIa-2	5.68905	2.31964	2.41844
CIL1348S0051	RLK-Pelle_RLCK-VIIa-2	8.24739	10.1312	14.2596
CIL0940S0029	RLK-Pelle_RLCK-VIIa-2	8.22046	1.08797	0.450719
CIL1196S0036	RLK-Pelle_RLCK-VIIa-2	7.488	4.88522	11.1871
CIL1375S0025	RLK-Pelle_RLCK-VIIa-2	5.04854	1.15272	5.2781
CIL1310S0053	RLK-Pelle_RLCK-VIIa-2	0	0.0306956	0
CIL1263S0063	RLK-Pelle_RLCK-VIIa-2	12.771	7.87623	14.5109
CIL0897S0043	RLK-Pelle_RLCK-VIIb	5.22898	2.11405	0.837105
CIL0993S0026	RLK-Pelle_RLCK-VIII	18.0103	8.45295	12.2561
CIL1169S0037	RLK-Pelle_RLCK-VIII	26.5368	12.128	16.2902
CIL1028S0080	RLK-Pelle_RLCK-VIII	10.5125	3.12675	1.45883
CIL1153S0128	RLK-Pelle_RLCK-X	13.6692	3.05841	0.521042
CIL1030S0056	RLK-Pelle_RLCK-X	4.34914	0.962786	0
CIL1030S0022	RLK-Pelle_RLCK-XI	10.983	3.4793	1.53812
CIL1328S0030	RLK-Pelle_RLCK-XI	14.8281	5.99678	3.53351
CIL1519S0027	RLK-Pelle_RLCK-XI	4.41765	3.35051	13.6917
CIL0064S0004	RLK-Pelle_RLCK-XII-1	12.3532	2.17685	0.855588
CIL0951S0066	RLK-Pelle_RLCK-XII-1	8.46724	1.59199	0.0865745
CIL0156S0021	RLK-Pelle_RLCK-XII-1	10.7979	7.28374	6.17469
CIL1497S0045	RLK-Pelle_RLCK-XII-1	17.6081	5.64517	1.63422
CIL1256S0031	RLK-Pelle_RLCK-XII-1	5.86931	4.86911	9.20477
CIL1505S0018	RLK-Pelle_RLCK-XII-1	17.9675	7.42839	1.61389
CIL1179S0031	RLK-Pelle_RLCK-XII-1	9.10277	3.98393	0.334344
CIL0917S0064	RLK-Pelle_RLCK-XII-1	21.7673	7.28941	14.9037
CIL1318S0014	RLK-Pelle_RLCK-XII-1	17.9945	10.9258	25.2002
CIL0381S0008	RLK-Pelle_RLCK-XII-1	4.55584	3.03505	0.049845
CIL1295S0047	RLK-Pelle_RLCK-XII-2	0.0225382	0.25819	0.147209
CIL1295S0048	RLK-Pelle_RLCK-XII-2	0.0451035	0	0
CIL1100S0112	RLK-Pelle_RLCK-XII-2	0	0	0
CIL1295S0050	RLK-Pelle_RLCK-XII-2	0	0.252576	0.0532318
CIL1294S0020	RLK-Pelle_RLCK-XII-2	0.647546	0.879894	1.01909
CIL0902S0054	RLK-Pelle_RLCK-XIII	0.372951	0	0
CIL1139S0046	RLK-Pelle_RLCK-XIII	1.39689	0.409216	1.17531
CIL1126S0031	RLK-Pelle_RLCK-XV	24.6573	8.48095	18.3259
CIL1562S0030	RLK-Pelle_RLCK-XV	0.208412	0.318538	1.01166
CIL1203S0027	RLK-Pelle_RLCK-XV	0	0	0
CIL0957S0166	RLK-Pelle_RLCK-XV	31.1526	9.25714	9.26184
CIL0035S0004	RLK-Pelle_RLCK-XVI	0.269537	0.0334405	0
CIL0895S0168	RLK-Pelle_RLCK-XVI	8.30568	5.1421	3.3999
CIL1502S0001	RLK-Pelle_SD-2b	1.51805	0.238352	0.972965
CIL1265S0022	RLK-Pelle_SD-2b	1.1111	3.21793	0.581903
CIL1021S0037	RLK-Pelle_SD-2b	6.95891	2.89976	3.24833
CIL1265S0021	RLK-Pelle_SD-2b	2.59587	2.25434	0.807962
CIL1332S0005	RLK-Pelle_SD-2b	3.3118	4.47029	0.803946
CIL1126S0041	RLK-Pelle_SD-2b	0.496937	0.0280748	0
CIL1501S0032	RLK-Pelle_SD-2b	6.65745	3.67101	0.419591
CIL0987S0068	RLK-Pelle_SD-2b	1.6182	0.518798	0.80818
CIL1181S0005	RLK-Pelle_SD-2b	0	0	0
CIL0078S0009	RLK-Pelle_SD-2b	0	0	0
CIL1582S0030	RLK-Pelle_SD-2b	0.392288	0	0
CIL1400S0018	RLK-Pelle_SD-2b	0.475452	0.0886002	0.0382866
CIL1290S0029	RLK-Pelle_SD-2b	0.155446	0	0
CIL1060S0039	RLK-Pelle_SD-2b	0.0192919	0.0186321	0
CIL0962S0128	RLK-Pelle_SD-2b	0.469112	0	0
CIL1582S0028	RLK-Pelle_SD-2b	0.167152	0.0207988	0
CIL0516S0003	RLK-Pelle_SD-2b	23.8248	4.30379	0.0796175
CIL1018S0006	RLK-Pelle_SD-2b	4.91365	1.07746	0
CIL0895S0206	RLK-Pelle_Singleton	6.71947	0.532603	0
CIL0987S0125	RLK-Pelle_Singleton	0.400081	0.165642	0
CIL1219S0074	RLK-Pelle_URK-1	7.72446	2.95793	1.03195
CIL1371S0047	RLK-Pelle_URK-1	8.05458	3.86646	2.35007
CIL1152S0050	RLK-Pelle_URK-1	7.90898	5.25094	5.96457
CIL1056S0002	RLK-Pelle_URK-2	0.256421	0.434871	7.15348
CIL1118S0016	RLK-Pelle_URK-3	11.5327	0.0737004	0
CIL0080S0001	RLK-Pelle_WAK	0.597705	0.132801	0.0714007
CIL1386S0001	RLK-Pelle_WAK	0.117036	0.0286374	0.0506691
CIL1519S0002	RLK-Pelle_WAK	0.19192	0	0
CIL0168S0002	RLK-Pelle_WAK	0.140748	0	0
CIL0050S0013	RLK-Pelle_WAK	0	0	0
CIL0030S0018	RLK-Pelle_WAK_LRK10L-1	0.59854	0.563918	0.888025
CIL1369S0007	RLK-Pelle_WAK_LRK10L-1	10.7751	3.47852	0.631372
CIL1551S0002	RLK-Pelle_WAK_LRK10L-1	0.352998	0.120259	0
CIL1409S0031	RLK-Pelle_WAK_LRK10L-1	1.41006	0.517262	0.0731405
CIL0993S0093	RLK-Pelle_WAK_LRK10L-1	20.756	1.64166	1.06249
CIL1619S0010	RLK-Pelle_WAK_LRK10L-1	1.47566	0.974223	0.173378
CIL0990S0174	RLK-Pelle_WAK_LRK10L-1	2.75452	1.44698	14.162
CIL1501S0010	RLK-Pelle_WAK_LRK10L-1	0	0	0
CIL0967S0155	RLK-Pelle_WAK_LRK10L-1	53.0238	10.0873	0.779682
CIL0982S0151	RLK-Pelle_WAK_LRK10L-1	0.168176	0.513715	0.0562871
CIL0962S0102	SCY1_SCYL2	20.2268	16.2953	11.1058
CIL1528S0019	STE_STE11	11.7178	4.47221	0
CIL1492S0022	STE_STE11	8.56768	6.22359	15.2893
CIL1197S0011	STE_STE11	24.9642	13.3351	11.1574
CIL1391S0026	STE_STE11	0.928696	0.104287	1.91068
CIL1087S0030	STE_STE11	5.51706	2.86157	0.259545
CIL0145S0010	STE_STE11	3.29776	0.556905	0.201357
CIL1082S0003	STE_STE11	9.62563	7.7723	18.665
CIL1611S0005	STE_STE11	1.06432	1.78372	16.324
CIL1055S0038	STE_STE11	6.53327	3.99063	0.206403
CIL1374S0027	STE_STE11	0.925872	0	0.0470305
CIL1371S0004	STE_STE11	5.07	3.02946	1.66905
CIL1417S0052	STE_STE11	0.543113	0.0354382	0.0455166
CIL0909S0127	STE_STE11	3.41128	2.70488	2.70002
CIL1061S0064	STE_STE11	6.54	4.88134	0.776346
CIL1060S0073	STE_STE11	21.7951	10.6798	9.07905
CIL1326S0040	STE_STE11	13.2785	8.10475	5.67112
CIL1383S0021	STE_STE11	1.23681	1.35863	0.249865
CIL0942S0004	STE_STE11	0	0	0.0420015
CIL0120S0007	STE_STE11	1.97013	4.10626	1.35412
CIL1037S0063	STE_STE11	0.184646	0.217451	0.681135
CIL0135S0010	STE_STE11	0.885593	1.84486	32.0162
CIL0978S0018	STE_STE11	0	0	0
CIL0978S0016	STE_STE11	0	0	0
CIL0992S0080	STE_STE11	1.87258	0.467418	0.51281
CIL1040S0007	STE_STE11	20.8686	10.2251	7.68859
CIL1553S0003	STE_STE11	0	0	0
CIL1492S0021	STE_STE11	0.512394	0.939233	0.984726
CIL1078S0078	STE_STE11	15.0514	12.5371	7.12467
CIL1445S0006	STE_STE11	0	0	0.0625658
CIL1082S0077	STE_STE11	7.38856	2.77662	1.81357
CIL1263S0010	STE_STE20-Fray	12.5002	7.68428	13.9343
CIL1171S0006	STE_STE20-Fray	7.85329	7.16972	7.85641
CIL0923S0164	STE_STE20-Fray	15.3893	10.7613	28.4168
CIL1445S0003	STE_STE20-Fray	10.4555	8.80079	11.0874
CIL1443S0030	STE_STE20-Fray	0.19372	0.012473	0
CIL1118S0042	STE_STE20-Fray	13.0629	8.03068	18.9089
CIL1066S0033	STE_STE20-Pl	16.6127	6.71732	11.4774
CIL1361S0051	STE_STE20-YSK	13.0387	10.3544	4.45428
CIL1342S0007	STE_STE7	4.33742	2.66494	1.40734
CIL1167S0055	STE_STE7	34.3179	10.1277	14.6206
CIL1604S0014	STE_STE7	9.3718	2.16972	2.09508
CIL1348S0008	STE_STE7	21.7121	6.96006	0
CIL0899S0185	STE_STE7	39.5096	27.7529	14.1846
CIL1494S0042	STE_STE7	12.4143	8.12989	6.14233
CIL0149S0012	STE_STE7	1.19298	4.31564	16.4113
CIL1318S0034	STE_STE-Pl	17.3312	12.2595	11.4513
CIL1440S0017	TKL_CTR1-DRK-1	36.5596	15.5149	12.0882
CIL1227S0018	TKL_CTR1-DRK-1	10.6448	8.30663	7.72338
CIL0897S0068	TKL_CTR1-DRK-2	6.59995	0.66181	1.0717
CIL1189S0026	TKL_CTR1-DRK-2	9.23395	9.29841	17.2999
CIL0909S0025	TKL_CTR1-DRK-2	23.9923	16.4314	31.7401
CIL1092S0018	TKL_CTR1-DRK-2	8.70271	1.16209	4.08194
CIL1134S0036	TKL_CTR1-DRK-2	1.21647	0.763224	0.321672
CIL0039S0009	TKL_CTR1-DRK-2	9.29627	4.71148	1.4776
CIL1101S0081	TKL_CTR1-DRK-2	12.5278	9.49691	6.36923
CIL1520S0033	TKL_CTR1-DRK-2	5.46409	5.58655	8.57709
CIL1220S0033	TKL_CTR1-DRK-2	5.31369	1.77017	0.520471
CIL0235S0010	TKL_CTR1-DRK-2	3.24522	0.391365	5.23325
CIL1152S0020	TKL_CTR1-DRK-2	19.0122	9.64797	3.08426
CIL1175S0063	TKL_CTR1-DRK-2	9.76306	2.47901	2.06907
CIL0893S0046	TKL_CTR1-DRK-2	10.5601	5.59318	7.6014
CIL1267S0024	TKL_Gdt	0	0	0
CIL0919S0040	TKL_Gdt	10.4567	9.61785	1.82037
CIL1271S0004	TKL-Pl-1	14.2376	14.5254	29.1779
CIL1153S0088	TKL-Pl-1	15.6082	7.10605	17.8759
CIL0957S0171	TKL-Pl-1	15.003	26.4422	75.3305
CIL0937S0043	TKL-Pl-1	17.0133	12.1455	9.34135
CIL1226S0042	TKL-Pl-1	16.7282	8.99846	8.68287
CIL1153S0045	TKL-Pl-2	15.1829	8.22635	8.71137
CIL0979S0069	TKL-Pl-3	8.02518	5.74691	1.9784
CIL1153S0004	TKL-Pl-4	8.45474	1.82154	3.6612
CIL1096S0073	TKL-Pl-4	65.5623	39.2856	82.4304
CIL0906S0179	TKL-Pl-4	28.915	48.6335	80.0597
CIL0410S0003	TKL-Pl-4	14.1413	1.33892	0.348565
CIL1153S0015	TKL-Pl-4	17.8986	10.6997	7.52325
CIL1445S0037	TKL-Pl-4	4.20464	10.6957	2.47281
CIL1282S0021	TKL-Pl-4	37.8114	15.4246	33.8124
CIL1263S0020	TKL-Pl-4	12.7743	22.3722	19.0798
CIL1555S0014	TKL-Pl-4	0.459926	0.12027	0.155012
CIL1118S0062	TKL-Pl-4	23.7075	6.97915	3.51492
CIL1094S0089	TKL-Pl-4	27.6492	31.2446	11.6358
CIL1448S0011	TKL-Pl-4	2.1558	0.308232	0.063696
CIL0938S0096	TKL-Pl-4	4.88529	1.00817	0
CIL0132S0007	TKL-Pl-4	11.8752	9.56968	16.0055
CIL1254S0057	TKL-Pl-4	7.92532	1.03856	0.716495
CIL1376S0015	TKL-Pl-4	8.57078	4.08459	16.8124
CIL0893S0400	TKL-Pl-4	18.2399	10.1204	12.4078
CIL0131S0019	TKL-Pl-4	5.4948	0.760644	3.00357
CIL0319S0009	TKL-Pl-4	75.3553	30.1576	30.7486
CIL1494S0017	TKL-Pl-4	3.94894	1.02509	5.08716
CIL1324S0062	TKL-Pl-4	20.1217	2.76633	2.06784
CIL1009S0084	TKL-Pl-4	5.98845	1.49646	5.28457
CIL0922S0178	TKL-Pl-4	2.88388	2.8091	5.37094
CIL0978S0157	TKL-Pl-4	0	0	0
CIL1310S0043	TKL-Pl-4	14.1907	8.36305	2.85549
CIL1018S0049	TKL-Pl-4	0	0	0
CIL0100S0009	TKL-Pl-5	31.5249	15.831	38.2319
CIL1182S0079	TKL-Pl-5	15.7915	7.71122	21.3687
CIL1143S0009	TKL-Pl-5	3.2164	1.40801	0.175658
CIL1084S0026	TKL-Pl-5	9.28241	6.25986	1.8166
CIL1431S0023	TKL-Pl-5	8.60329	6.89456	8.84141
CIL1003S0119	TKL-Pl-5	15.6894	12.495	21.0743
CIL1427S0022	TKL-Pl-6	12.6306	19.2575	6.84334
CIL1231S0003	TKL-Pl-6	48.9976	24.2111	13.295
CIL1310S0060	TKL-Pl-6	37.1185	25.4991	32.486
CIL1366S0002	TKL-Pl-6	0.933817	0.21178	0.104987
CIL1158S0060	TKL-Pl-6	18.4063	15.0068	23.3703
CIL0202S0003	TKL-Pl-6	19.481	25.7935	60.4021
CIL0189S0002	TKL-Pl-6	38.6999	21.6226	4.82394
CIL1018S0002	TKL-Pl-6	0.233187	0.0168512	0
CIL0972S0129	TKL-Pl-7	18.7373	8.50416	0.864985
CIL1048S0036	TLK	16.4261	9.62347	5.03447
CIL1060S0056	TTK	11.3105	2.92632	1.88894
CIL1416S0073	ULK_Fused	15.4169	4.66238	0.151793
CIL1025S0107	ULK_ULK4	16.7305	3.83642	0.0301507
CIL1564S0036	ULK_ULK4	1.97954	0.456188	0
CIL1002S0049	WEE	9.07159	1.44587	0
CIL1171S0013	WNK_NRBP	11.336	6.45415	9.90406
CIL0923S0173	WNK_NRBP	11.8741	16.4918	17.8576
CIL0978S0166	WNK_NRBP	1.63255	0.84914	0.128941
CIL1162S0026	WNK_NRBP	9.35336	9.96936	2.77585
CIL0319S0005	WNK_NRBP	1.33979	0.369117	0.693373
CIL0909S0035	WNK_NRBP	25.5886	12.8006	3.72649
CIL1061S0097	WNK_NRBP	20.5578	6.44957	3.00128
CIL1326S0005	WNK_NRBP	0.0162727	0	0
CIL1429S0039	WNK_NRBP	2.25124	13.5474	97.9865
CIL1226S0053	WNK_NRBP	1.7661	19.801	87.4195
CIL0942S0045	WNK_NRBP	3.87127	0.0946373	0
CIL1483S0025	WNK_NRBP	0	0.0552931	0
CIL1595S0011	WNK_NRBP	12.0856	7.44748	6.36949
CIL1520S0052	WNK_NRBP	11.3921	2.05487	1.84133
CIL1230S0038	WNK_NRBP	0	0	0
CIL1161S0008	UNKNOWN	3.92252	7.68755	6.7297
CIL0171S0007	UNKNOWN	0	0	0.0558178
CIL0328S0007	UNKNOWN	0.0537705	0	0
CIL0925S0088	UNKNOWN	0	0.0313363	0
CIL1071S0014	UNKNOWN	0	0	0
CIL1342S0024	UNKNOWN	15.0816	6.11782	0.154707
CIL1119S0029	UNKNOWN	14.517	3.96022	0.243418
CIL1429S0009	UNKNOWN	0.703502	0.226148	0.116864
CIL1277S0028	UNKNOWN	0	0	0
CIL1175S0018	UNKNOWN	0	0	0
CIL1526S0023	UNKNOWN	16.3524	8.04026	12.5317
