# Supplementary material for: Pecan kinome: classification and expression analysis of all protein kinases in Carya illinoinensis
Source: For Res (Fayettev). 2021 Aug 18;1:14. doi: 10.48130/FR-2021-0014 (PMC11524300; doi:10.48130/FR-2021-0014)
Supplement: Supplementary file 1 — Supplementary data to this article can be found online. [file FR-2021-0014-S1.zip › 10.48130_FR-2021-0014-Suppl-TableS8.xlsx]

## Sheet: Table s8
Supplemental Table S8: Genes in eight groups with different expression patterns during pecan embryo development.
Cluster 0	Cluster 1	Cluster 2	Cluster 3	Cluster 4	Cluster 5	Cluster 6	Cluster 7
CIL1390S0028-AGC_MAST	CIL1465S0024-AGC_RSK-2	CIL1316S0016-AGC_MAST	CIL1264S0055-AGC_MAST	CIL1446S0050-AGC_RSK-2	CIL1167S0059-AGC_NDR	CIL1090S0050-CAMK_CAMKL-CHK1	CIL0909S0242-RLK-Pelle_CrRLK1L-1
CIL1579S0030-AGC_NDR	CIL0967S0209-AGC_RSK-2	CIL0002S0029-AGC_NDR	CIL1305S0065-AGC_RSK-2	CIL0953S0107-AGC_RSK-2	CIL1134S0049-CAMK_CAMKL-CHK1	CIL1526S0040-CAMK_CAMKL-CHK1	CIL1076S0104-RLK-Pelle_DLSV
CIL0925S0095-AGC_NDR	CIL1494S0032-AGC_RSK-2	CIL1507S0010-AGC_NDR	CIL1216S0026-AGC_RSK-2	CIL1324S0040-AGC-Pl	CIL0185S0005-CMGC_CDK-Pl	CIL0902S0027-CMGC_RCK	CIL0987S0030-RLK-Pelle_L-LEC
CIL1130S0056-AGC_NDR	CIL1057S0090-AGC_RSK-2	CIL1184S0007-AGC_RSK-2	CIL0946S0005-AGC_RSK-2	CIL1187S0083-CAMK_CAMK1-DCAMKL	CIL1158S0028-PEK_GCN2	CIL1021S0046-RLK-Pelle_DLSV	CIL1433S0005-RLK-Pelle_LRR-IX
CIL1506S0032-AGC_NDR	CIL0225S0006-AGC_RSK-2	CIL0908S0059-AGC_RSK-2	CIL1120S0012-AGC_RSK-2	CIL1326S0013-CAMK_CAMKL-CHK1	CIL0925S0023-RLK-Pelle_DLSV	CIL1055S0088-RLK-Pelle_LRR-XI-1	CIL0987S0132-RLK-Pelle_LRR-XI-1
CIL1175S0047-AGC_PDK1	CIL0925S0081-AGC_RSK-2	CIL0293S0005-CAMK_AMPK	CIL0156S0034-AGC_RSK-2	CIL1090S0052-CAMK_CAMKL-CHK1	CIL1114S0012-RLK-Pelle_DLSV	CIL0133S0005-RLK-Pelle_LRR-XI-1	CIL1230S0082-RLK-Pelle_LysM
CIL0942S0164-AGC_PKA-PKG	CIL0893S0290-CAMK_CAMKL-CHK1	CIL0945S0118-CAMK_CAMKL-CHK1	CIL0212S0014-Aur	CIL1119S0056-CAMK_CAMKL-CHK1	CIL0247S0009-RLK-Pelle_DLSV	CIL1135S0026-RLK-Pelle_LRR-XII-1	CIL0644S0033-RLK-Pelle_RKF3
CIL0996S0022-AGC_RSK-2	CIL1300S0047-CAMK_CAMKL-CHK1	CIL1575S0001-CAMK_CAMKL-CHK1	CIL0987S0138-Aur	CIL1089S0026-CAMK_CAMKL-CHK1	CIL0539S0006-RLK-Pelle_DLSV	CIL1295S0047-RLK-Pelle_RLCK-XII-2	CIL1499S0043-RLK-Pelle_RLCK-VIIa-2
CIL1602S0018-AGC_RSK-2	CIL0233S0007-CAMK_CAMKL-CHK1	CIL1231S0037-CAMK_CAMKL-CHK1	CIL1118S0020-BUB	CIL1030S0030-CAMK_CAMKL-CHK1	CIL0523S0002-RLK-Pelle_DLSV	CIL1295S0050-RLK-Pelle_RLCK-XII-2	CIL1562S0030-RLK-Pelle_RLCK-XV
CIL0152S0004-AGC_RSK-2	CIL1339S0013-CAMK_CAMKL-CHK1	CIL1326S0010-CAMK_CAMKL-CHK1	CIL1471S0007-CAMK_CAMKL-CHK1	CIL1043S0062-CAMK_CAMKL-LKB	CIL0123S0010-RLK-Pelle_DLSV		CIL0149S0012-STE_STE7
CIL0893S0066-AGC_RSK-2	CIL1358S0042-CAMK_CAMKL-CHK1	CIL1153S0064-CAMK_CAMKL-CHK1	CIL1193S0097-CAMK_CAMKL-CHK1	CIL1417S0075-CAMK_CDPK	CIL1083S0027-RLK-Pelle_L-LEC		CIL0957S0171-TKL-Pl-1
CIL0366S0012-AGC_RSK-2	CIL0400S0002-CAMK_CAMKL-CHK1	CIL1194S0034-CAMK_CAMKL-CHK1	CIL1158S0067-CAMK_CAMKL-CHK1	CIL0143S0028-CAMK_OST1L	CIL0979S0147-RLK-Pelle_LRR-I-1		CIL0906S0179-TKL-Pl-4
CIL0152S0003-AGC_RSK-2	CIL1181S0051-CAMK_CDPK	CIL1216S0001-CAMK_CDPK	CIL1187S0056-CAMK_CDPK	CIL1012S0075-CAMK_OST1L	CIL1154S0074-RLK-Pelle_LRR-III		CIL1429S0039-WNK_NRBP
CIL0429S0008-CAMK_CAMKL-CHK1	CIL0957S0106-CAMK_CDPK	CIL0628S0008-CAMK_CDPK	CIL0951S0017-CAMK_CDPK	CIL1372S0026-CMGC_CDK-CDK8	CIL1486S0052-RLK-Pelle_LRR-III		CIL1226S0053-WNK_NRBP
CIL1141S0049-CAMK_CAMKL-CHK1	CIL1616S0002-CAMK_CDPK	CIL1047S0142-CAMK_CDPK	CIL1477S0021-CAMK_CDPK	CIL1305S0047-CMGC_CDK-CRK7-CDK9	CIL1006S0100-RLK-Pelle_LRR-IX
CIL0967S0132-CAMK_CAMKL-CHK1	CIL1047S0024-CAMK_CDPK	CIL1194S0038-CAMK_CDPK	CIL1303S0052-CAMK_CDPK	CIL1104S0028-CMGC_CDK-CRK7-CDK9	CIL1535S0024-RLK-Pelle_LRR-VI-1
CIL1405S0020-CAMK_CDPK	CIL1134S0065-CAMK_CDPK	CIL1032S0135-CAMK_CDPK	CIL1107S0085-CAMK_CDPK	CIL1142S0037-CMGC_MAPK	CIL1246S0094-RLK-Pelle_LRR-VIII-1
CIL0922S0017-CAMK_CDPK	CIL1446S0031-CAMK_CDPK	CIL1579S0004-CAMK_CDPK	CIL0923S0004-CAMK_CDPK	CIL1406S0036-CMGC_MAPK	CIL0246S0018-RLK-Pelle_LRR-Xb-1
CIL1467S0029-CAMK_CDPK	CIL1136S0043-CAMK_CDPK	CIL1081S0032-CAMK_CDPK	CIL1006S0075-CAMK_CDPK	CIL1342S0003-CMGC_Pl-Tthe	CIL0282S0004-RLK-Pelle_LRR-XI-1
CIL0909S0138-CAMK_CDPK	CIL1554S0020-CAMK_CDPK	CIL1603S0022-CAMK_CDPK	CIL0979S0047-CAMK_CDPK	CIL1363S0033-CMGC_SRPK	CIL1303S0021-RLK-Pelle_LRR-XI-1
CIL1198S0007-CAMK_CDPK	CIL1021S0115-CAMK_CDPK	CIL0976S0023-CAMK_OST1L	CIL1611S0002-CAMK_CDPK	CIL1101S0002-RLK-Pelle_CrRLK1L-1	CIL1093S0111-RLK-Pelle_LRR-XI-1
CIL1264S0074-CAMK_CDPK	CIL1212S0043-CAMK_CDPK	CIL1040S0079-CMGC_CDK-CCRK	CIL1032S0059-CAMK_CDPK	CIL0946S0116-RLK-Pelle_DLSV	CIL1130S0047-RLK-Pelle_LRR-XI-1
CIL1404S0007-CAMK_CDPK	CIL1189S0070-CAMK_OST1L	CIL1099S0086-CMGC_CDK-CDK7	CIL1164S0057-CAMK_OST1L	CIL1050S0078-RLK-Pelle_DLSV	CIL1584S0005-RLK-Pelle_RLCK-IV
CIL0992S0042-CAMK_CDPK	CIL1393S0049-CK1_CK1	CIL1204S0071-CMGC_DYRK-PRP4	CIL1071S0009-CAMK_OST1L	CIL1009S0101-RLK-Pelle_DLSV	CIL1416S0072-RLK-Pelle_RLCK-IXb
CIL0302S0016-CAMK_OST1L	CIL1211S0038-CK1_CK1	CIL1594S0019-CMGC_GSK	CIL0409S0006-CAMK_OST1L	CIL1084S0021-RLK-Pelle_DLSV	CIL1424S0013-RLK-Pelle_RLCK-Os
CIL1082S0113-CAMK_OST1L	CIL0987S0126-CK1_CK1-Pl	CIL0992S0108-CMGC_GSK	CIL1130S0055-CK1_CK1	CIL1084S0022-RLK-Pelle_DLSV	CIL1424S0012-RLK-Pelle_RLCK-Os
CIL1579S0034-CK1_CK1	CIL0344S0005-CK1_CK1-Pl	CIL0967S0151-CMGC_GSK	CIL1293S0007-CK1_CK1	CIL1502S0060-RLK-Pelle_DLSV	CIL1310S0053-RLK-Pelle_RLCK-VIIa-2
CIL1268S0048-CK1_CK1-Pl	CIL1564S0044-CMGC_CDK-CRK7-CDK9	CIL1411S0014-CMGC_MAPK	CIL1263S0094-CMGC_CDK-CRK7-CDK9	CIL1025S0056-RLK-Pelle_DLSV	CIL1265S0022-RLK-Pelle_SD-2b
CIL1224S0026-CMGC_CDK-CCRK	CIL1343S0048-CMGC_CDK-CRK7-CDK9	CIL1094S0044-CMGC_SRPK	CIL1265S0107-CMGC_CDK-CRK7-CDK9	CIL0978S0141-RLK-Pelle_L-LEC	CIL0982S0151-RLK-Pelle_WAK_LRK10L-1
CIL1025S0116-CMGC_CDK-CRK7-CDK9	CIL1578S0038-CMGC_CDK-CRK7-CDK9	CIL1501S0031-Group-Pl-3	CIL0018S0001-CMGC_CDK-CRK7-CDK9	CIL1346S0028-RLK-Pelle_LRK10L-2	CIL0120S0007-STE_STE11
CIL1018S0107-CMGC_CDK-CRK7-CDK9	CIL1201S0010-CMGC_CK2	CIL1204S0069-RLK-Pelle_CR4L	CIL0176S0021-CMGC_CDK-CRK7-CDK9	CIL0697S0001-RLK-Pelle_LRR-I-1	CIL1445S0037-TKL-Pl-4
CIL1240S0069-CMGC_CDK-CRK7-CDK9	CIL1141S0060-CMGC_CLK	CIL1031S0140-RLK-Pelle_CR4L	CIL0982S0106-CMGC_CDK-CRK7-CDK9	CIL1143S0052-RLK-Pelle_LRR-III	CIL1483S0025-WNK_NRBP
CIL0401S0002-CMGC_CDK-CRK7-CDK9	CIL1144S0063-CMGC_DYRK-PRP4	CIL0953S0089-RLK-Pelle_DLSV	CIL1515S0020-CMGC_CDK-CRK7-CDK9	CIL1127S0040-RLK-Pelle_LRR-VI-2	CIL0925S0088-UNKNOWN
CIL0293S0011-CMGC_CDK-CRK7-CDK9	CIL1055S0124-CMGC_DYRK-PRP4	CIL1053S0002-RLK-Pelle_DLSV	CIL1015S0091-CMGC_CDK-CRK7-CDK9	CIL0893S0292-RLK-Pelle_LRR-VI-2
CIL1324S0012-CMGC_CDK-Pl	CIL1021S0087-CMGC_DYRK-PRP4	CIL1300S0014-RLK-Pelle_DLSV	CIL0948S0014-CMGC_CDK-Pl	CIL0972S0133-RLK-Pelle_LRR-VI-2
CIL1055S0114-CMGC_CDK-Pl	CIL1306S0047-CMGC_GSK	CIL1020S0003-RLK-Pelle_DLSV	CIL1295S0044-CMGC_MAPK	CIL1315S0017-RLK-Pelle_LRR-XIV
CIL1294S0017-CMGC_CDK-Pl	CIL0436S0015-CMGC_MAPK	CIL1087S0054-RLK-Pelle_Extensin	CIL1508S0007-CMGC_RCK	CIL1112S0095-RLK-Pelle_LysM
CIL1439S0027-CMGC_CLK	CIL1197S0077-CMGC_MAPK	CIL0906S0101-RLK-Pelle_L-LEC	CIL1324S0038-Group-Pl-4	CIL1153S0068-RLK-Pelle_LysM
CIL0989S0045-CMGC_GSK	CIL0893S0029-CMGC_SRPK	CIL1050S0012-RLK-Pelle_LRK10L-2	CIL1607S0031-RLK-Pelle_CR4L	CIL0644S0034-RLK-Pelle_RKF3
CIL1075S0064-CMGC_GSK	CIL1205S0017-Group-Pl-3	CIL1131S0101-RLK-Pelle_LRR-I-1	CIL0945S0165-RLK-Pelle_CR4L	CIL0064S0025-RLK-Pelle_RLCK-IV
CIL1251S0042-CMGC_MAPK	CIL1304S0014-IRE1	CIL0010S0023-RLK-Pelle_LRR-II	CIL1286S0036-RLK-Pelle_CrRLK1L-1	CIL0061S0011-RLK-Pelle_RLCK-IXb
CIL0039S0012-CMGC_MAPK	CIL1465S0027-NEK	CIL0948S0105-RLK-Pelle_LRR-II	CIL1321S0046-RLK-Pelle_CrRLK1L-1	CIL1173S0045-RLK-Pelle_RLCK-IXb
CIL1266S0019-CMGC_MAPK	CIL1503S0013-RLK-Pelle_CR4L	CIL1207S0052-RLK-Pelle_LRR-III	CIL0954S0001-RLK-Pelle_CrRLK1L-1	CIL1132S0014-RLK-Pelle_RLCK-VI
CIL0163S0018-CMGC_MAPK	CIL1588S0009-RLK-Pelle_CR4L	CIL1363S0018-RLK-Pelle_LRR-III	CIL0917S0053-RLK-Pelle_CrRLK1L-1	CIL1128S0055-RLK-Pelle_RLCK-VIIa-2
CIL1497S0005-CMGC_MAPK	CIL1324S0036-RLK-Pelle_CrRLK1L-1	CIL1552S0027-RLK-Pelle_LRR-V	CIL0978S0059-RLK-Pelle_DLSV	CIL1402S0011-RLK-Pelle_RLCK-VIIa-2
CIL1227S0038-CMGC_MAPK	CIL0935S0072-RLK-Pelle_CrRLK1L-1	CIL1231S0035-RLK-Pelle_LRR-VII-2	CIL1551S0015-RLK-Pelle_DLSV	CIL1519S0027-RLK-Pelle_RLCK-XI
CIL1507S0030-CMGC_MAPK	CIL0990S0002-RLK-Pelle_CrRLK1L-1	CIL1425S0048-RLK-Pelle_LRR-Xa	CIL1133S0070-RLK-Pelle_DLSV	CIL1056S0002-RLK-Pelle_URK-2
CIL1403S0050-Group-Pl-2	CIL0568S0001-RLK-Pelle_CrRLK1L-1	CIL1375S0033-RLK-Pelle_LRR-Xa	CIL0945S0164-RLK-Pelle_DLSV	CIL0990S0174-RLK-Pelle_WAK_LRK10L-1
CIL1032S0005-Group-Pl-4	CIL1201S0040-RLK-Pelle_CrRLK1L-1	CIL0324S0017-RLK-Pelle_LRR-Xb-1	CIL1239S0006-RLK-Pelle_DLSV	CIL1492S0022-STE_STE11
CIL1133S0061-NEK	CIL0895S0004-RLK-Pelle_CrRLK1L-1	CIL1416S0051-RLK-Pelle_LRR-XI-1	CIL1047S0081-RLK-Pelle_L-LEC	CIL1082S0003-STE_STE11
CIL0976S0015-NEK	CIL1050S0021-RLK-Pelle_CrRLK1L-1	CIL1503S0012-RLK-Pelle_LRR-XI-1	CIL0078S0016-RLK-Pelle_L-LEC	CIL1611S0005-STE_STE11
CIL1433S0008-NEK	CIL0951S0111-RLK-Pelle_CrRLK1L-1	CIL1031S0141-RLK-Pelle_LRR-XI-1	CIL1358S0004-RLK-Pelle_L-LEC	CIL0942S0004-STE_STE11
CIL1445S0032-NEK	CIL0470S0005-RLK-Pelle_DLSV	CIL1585S0002-RLK-Pelle_LRR-XI-1	CIL1071S0063-RLK-Pelle_LRK10L-2	CIL1037S0063-STE_STE11
CIL1047S0125-NEK	CIL0974S0020-RLK-Pelle_DLSV	CIL1390S0007-RLK-Pelle_LRR-XI-1	CIL1154S0079-RLK-Pelle_LRK10L-2	CIL0135S0010-STE_STE11
CIL0008S0014-NEK	CIL0895S0106-RLK-Pelle_DLSV	CIL1390S0008-RLK-Pelle_LRR-XI-1	CIL1083S0004-RLK-Pelle_LRK10L-2	CIL1445S0006-STE_STE11
CIL0962S0105-RLK-Pelle_C-LEC	CIL1239S0002-RLK-Pelle_DLSV	CIL1216S0080-RLK-Pelle_LRR-XI-2	CIL1396S0004-RLK-Pelle_LRK10L-2	CIL0923S0164-STE_STE20-Fray
CIL1158S0027-RLK-Pelle_CR4L	CIL1546S0061-RLK-Pelle_DLSV	CIL0006S0014-RLK-Pelle_LRR-XV	CIL0344S0023-RLK-Pelle_LRR-I-1	CIL1271S0004-TKL-Pl-1
CIL0976S0073-RLK-Pelle_CR4L	CIL0366S0018-RLK-Pelle_DLSV	CIL0394S0021-RLK-Pelle_LysM	CIL0989S0068-RLK-Pelle_LRR-I-1	CIL0202S0003-TKL-Pl-6
CIL1081S0022-RLK-Pelle_CR4L	CIL0972S0002-RLK-Pelle_DLSV	CIL0938S0048-RLK-Pelle_RKF3	CIL0987S0076-RLK-Pelle_LRR-II	CIL0171S0007-UNKNOWN
CIL0909S0241-RLK-Pelle_CrRLK1L-1	CIL0010S0030-RLK-Pelle_DLSV	CIL1324S0053-RLK-Pelle_RLCK-II	CIL1237S0020-RLK-Pelle_LRR-II
CIL1078S0101-RLK-Pelle_CrRLK1L-1	CIL1147S0042-RLK-Pelle_DLSV	CIL1197S0085-RLK-Pelle_RLCK-IV	CIL1469S0044-RLK-Pelle_LRR-II
CIL0945S0080-RLK-Pelle_DLSV	CIL1028S0002-RLK-Pelle_DLSV	CIL1003S0150-RLK-Pelle_RLCK-IV	CIL1147S0095-RLK-Pelle_LRR-II
CIL0895S0064-RLK-Pelle_DLSV	CIL1440S0008-RLK-Pelle_Extensin	CIL1131S0046-RLK-Pelle_RLCK-IXb	CIL1282S0022-RLK-Pelle_LRR-II
CIL0895S0100-RLK-Pelle_DLSV	CIL1055S0026-RLK-Pelle_Extensin	CIL1329S0001-RLK-Pelle_RLCK-IXb	CIL1173S0072-RLK-Pelle_LRR-III
CIL0945S0082-RLK-Pelle_DLSV	CIL0979S0135-RLK-Pelle_L-LEC	CIL0049S0022-RLK-Pelle_RLCK-IXb	CIL1312S0019-RLK-Pelle_LRR-III
CIL1171S0045-RLK-Pelle_DLSV	CIL0454S0007-RLK-Pelle_LRK10L-2	CIL1173S0050-RLK-Pelle_RLCK-VI	CIL0895S0253-RLK-Pelle_LRR-III
CIL0946S0088-RLK-Pelle_DLSV	CIL1131S0100-RLK-Pelle_LRR-I-1	CIL0899S0147-RLK-Pelle_RLCK-VI	CIL1565S0020-RLK-Pelle_LRR-III
CIL1029S0085-RLK-Pelle_DLSV	CIL1157S0104-RLK-Pelle_LRR-I-1	CIL0917S0140-RLK-Pelle_RLCK-VIIa-1	CIL1151S0013-RLK-Pelle_LRR-III
CIL1494S0056-RLK-Pelle_DLSV	CIL1231S0030-RLK-Pelle_LRR-II	CIL1584S0017-RLK-Pelle_RLCK-VIIa-2	CIL1031S0030-RLK-Pelle_LRR-III
CIL0914S0154-RLK-Pelle_DLSV	CIL1090S0028-RLK-Pelle_LRR-III	CIL0976S0048-RLK-Pelle_RLCK-VIIa-2	CIL1324S0034-RLK-Pelle_LRR-III
CIL0123S0001-RLK-Pelle_DLSV	CIL0919S0046-RLK-Pelle_LRR-III	CIL0902S0216-RLK-Pelle_RLCK-VIIa-2	CIL0921S0073-RLK-Pelle_LRR-III
CIL1242S0107-RLK-Pelle_DLSV	CIL1333S0040-RLK-Pelle_LRR-III	CIL1122S0022-RLK-Pelle_RLCK-VIIa-2	CIL1242S0088-RLK-Pelle_LRR-III
CIL0914S0153-RLK-Pelle_DLSV	CIL1584S0028-RLK-Pelle_LRR-III	CIL1457S0001-RLK-Pelle_RLCK-VIIa-2	CIL1396S0029-RLK-Pelle_LRR-III
CIL0462S0003-RLK-Pelle_DLSV	CIL1136S0074-RLK-Pelle_LRR-III	CIL1196S0036-RLK-Pelle_RLCK-VIIa-2	CIL1030S0126-RLK-Pelle_LRR-III
CIL0938S0063-RLK-Pelle_Extensin	CIL1495S0018-RLK-Pelle_LRR-III	CIL1375S0025-RLK-Pelle_RLCK-VIIa-2	CIL1615S0016-RLK-Pelle_LRR-III
CIL1130S0018-RLK-Pelle_Extensin	CIL1246S0095-RLK-Pelle_LRR-III	CIL0917S0064-RLK-Pelle_RLCK-XII-1	CIL1023S0022-RLK-Pelle_LRR-III
CIL1317S0066-RLK-Pelle_Extensin	CIL0009S0021-RLK-Pelle_LRR-III	CIL1318S0014-RLK-Pelle_RLCK-XII-1	CIL1427S0029-RLK-Pelle_LRR-III
CIL1545S0039-RLK-Pelle_Extensin	CIL0929S0152-RLK-Pelle_LRR-IV	CIL1139S0046-RLK-Pelle_RLCK-XIII	CIL0899S0068-RLK-Pelle_LRR-III
CIL1330S0039-RLK-Pelle_Extensin	CIL1043S0017-RLK-Pelle_LRR-IX	CIL1126S0031-RLK-Pelle_RLCK-XV	CIL1463S0013-RLK-Pelle_LRR-III
CIL1577S0043-RLK-Pelle_LRR-I-2	CIL1105S0034-RLK-Pelle_LRR-VI-1	CIL1502S0001-RLK-Pelle_SD-2b	CIL1619S0012-RLK-Pelle_LRR-III
CIL1092S0121-RLK-Pelle_LRR-II	CIL0134S0022-RLK-Pelle_LRR-VI-2	CIL1391S0026-STE_STE11	CIL1390S0029-RLK-Pelle_LRR-III
CIL0091S0004-RLK-Pelle_LRR-II	CIL1476S0005-RLK-Pelle_LRR-VIII-1	CIL1374S0027-STE_STE11	CIL1047S0114-RLK-Pelle_LRR-III
CIL0228S0004-RLK-Pelle_LRR-II	CIL0893S0367-RLK-Pelle_LRR-Xb-1	CIL1118S0042-STE_STE20-Fray	CIL0940S0109-RLK-Pelle_LRR-III
CIL1096S0071-RLK-Pelle_LRR-II	CIL0902S0137-RLK-Pelle_LRR-Xb-1	CIL1066S0033-STE_STE20-Pl	CIL1106S0005-RLK-Pelle_LRR-III
CIL0030S0014-RLK-Pelle_LRR-III	CIL1032S0107-RLK-Pelle_LRR-Xb-1	CIL1092S0018-TKL_CTR1-DRK-2	CIL1531S0041-RLK-Pelle_LRR-IV
CIL0465S0002-RLK-Pelle_LRR-III	CIL0176S0010-RLK-Pelle_LRR-XI-1	CIL0235S0010-TKL_CTR1-DRK-2	CIL1100S0108-RLK-Pelle_LRR-IV
CIL1290S0041-RLK-Pelle_LRR-III	CIL1495S0015-RLK-Pelle_LRR-XI-1	CIL1153S0088-TKL-Pl-1	CIL0364S0012-RLK-Pelle_LRR-IX
CIL1127S0015-RLK-Pelle_LRR-III	CIL1591S0005-RLK-Pelle_LRR-XI-1	CIL1096S0073-TKL-Pl-4	CIL1068S0023-RLK-Pelle_LRR-IX
CIL1037S0101-RLK-Pelle_LRR-III	CIL0970S0010-RLK-Pelle_LRR-XI-1	CIL1282S0021-TKL-Pl-4	CIL1143S0076-RLK-Pelle_LRR-V
CIL0984S0119-RLK-Pelle_LRR-III	CIL1526S0041-RLK-Pelle_LRR-XI-1	CIL1376S0015-TKL-Pl-4	CIL1526S0046-RLK-Pelle_LRR-V
CIL0893S0036-RLK-Pelle_LRR-III	CIL1554S0017-RLK-Pelle_LRR-XI-1	CIL0131S0019-TKL-Pl-4	CIL1047S0100-RLK-Pelle_LRR-V
CIL1371S0065-RLK-Pelle_LRR-III	CIL1143S0043-RLK-Pelle_LRR-XI-1	CIL1494S0017-TKL-Pl-4	CIL1145S0085-RLK-Pelle_LRR-VI-1
CIL1286S0033-RLK-Pelle_LRR-III	CIL0929S0099-RLK-Pelle_LRR-XII-1	CIL1009S0084-TKL-Pl-4	CIL1277S0031-RLK-Pelle_LRR-VI-1
CIL0003S0001-RLK-Pelle_LRR-III	CIL1587S0017-RLK-Pelle_LRR-XII-1	CIL0100S0009-TKL-Pl-5	CIL1187S0071-RLK-Pelle_LRR-VI-1
CIL1328S0065-RLK-Pelle_LRR-IV	CIL1030S0008-RLK-Pelle_LRR-XII-1	CIL1182S0079-TKL-Pl-5	CIL1404S0017-RLK-Pelle_LRR-VI-1
CIL1264S0063-RLK-Pelle_LRR-IV	CIL1190S0048-RLK-Pelle_LRR-XIV	CIL1526S0023-UNKNOWN	CIL1231S0043-RLK-Pelle_LRR-VI-2
CIL1015S0018-RLK-Pelle_LRR-IX	CIL0922S0049-RLK-Pelle_LysM		CIL1197S0046-RLK-Pelle_LRR-VI-2
CIL1060S0012-RLK-Pelle_LRR-IX	CIL1404S0019-RLK-Pelle_LysM		CIL1114S0080-RLK-Pelle_LRR-VI-2
CIL1180S0038-RLK-Pelle_LRR-V	CIL1473S0020-RLK-Pelle_PERK-2		CIL1100S0077-RLK-Pelle_LRR-VII-1
CIL0902S0141-RLK-Pelle_LRR-V	CIL1082S0106-RLK-Pelle_RKF3		CIL0984S0025-RLK-Pelle_LRR-VII-1
CIL0059S0001-RLK-Pelle_LRR-V	CIL1164S0087-RLK-Pelle_RKF3		CIL0609S0002-RLK-Pelle_LRR-VII-2
CIL1497S0056-RLK-Pelle_LRR-VI-2	CIL1090S0045-RLK-Pelle_RLCK-II		CIL0948S0223-RLK-Pelle_LRR-VII-3
CIL0993S0058-RLK-Pelle_LRR-VII-1	CIL1402S0029-RLK-Pelle_RLCK-IXb		CIL1030S0082-RLK-Pelle_LRR-Xa
CIL1090S0042-RLK-Pelle_LRR-VII-1	CIL1078S0068-RLK-Pelle_RLCK-V		CIL1325S0062-RLK-Pelle_LRR-Xa
CIL0923S0109-RLK-Pelle_LRR-VII-1	CIL0974S0060-RLK-Pelle_RLCK-V		CIL1526S0002-RLK-Pelle_LRR-Xb-1
CIL1119S0065-RLK-Pelle_LRR-VII-2	CIL0166S0014-RLK-Pelle_RLCK-VIIa-1		CIL1402S0034-RLK-Pelle_LRR-Xb-2
CIL1306S0009-RLK-Pelle_LRR-VII-2	CIL1219S0037-RLK-Pelle_RLCK-VIIa-1		CIL0951S0170-RLK-Pelle_LRR-XI-1
CIL0893S0289-RLK-Pelle_LRR-VII-2	CIL0112S0019-RLK-Pelle_RLCK-VIIa-1		CIL0979S0177-RLK-Pelle_LRR-XI-1
CIL1020S0105-RLK-Pelle_LRR-VII-3	CIL1025S0130-RLK-Pelle_RLCK-VIIa-1		CIL0906S0115-RLK-Pelle_LRR-XI-1
CIL0922S0101-RLK-Pelle_LRR-Xa	CIL1324S0017-RLK-Pelle_RLCK-VIIa-2		CIL0293S0019-RLK-Pelle_LRR-XI-1
CIL1263S0052-RLK-Pelle_LRR-Xa	CIL1611S0017-RLK-Pelle_RLCK-VIIa-2		CIL1371S0026-RLK-Pelle_LRR-XI-1
CIL1078S0071-RLK-Pelle_LRR-Xb-1	CIL0922S0210-RLK-Pelle_RLCK-VIIa-2		CIL0979S0179-RLK-Pelle_LRR-XI-1
CIL0962S0054-RLK-Pelle_LRR-Xb-1	CIL0909S0055-RLK-Pelle_RLCK-VIIa-2		CIL1081S0043-RLK-Pelle_LRR-XI-1
CIL1361S0045-RLK-Pelle_LRR-Xb-1	CIL1264S0007-RLK-Pelle_RLCK-VIIa-2		CIL1055S0087-RLK-Pelle_LRR-XI-1
CIL1614S0001-RLK-Pelle_LRR-Xb-1	CIL1012S0097-RLK-Pelle_RLCK-VIIa-2		CIL1293S0054-RLK-Pelle_LRR-XI-1
CIL1312S0044-RLK-Pelle_LRR-Xb-1	CIL1106S0032-RLK-Pelle_RLCK-VIIa-2		CIL1386S0050-RLK-Pelle_LRR-XI-1
CIL0171S0002-RLK-Pelle_LRR-Xb-2	CIL1304S0038-RLK-Pelle_RLCK-VIIa-2		CIL0938S0143-RLK-Pelle_LRR-XI-1
CIL1447S0031-RLK-Pelle_LRR-XI-1	CIL0993S0026-RLK-Pelle_RLCK-VIII		CIL1047S0120-RLK-Pelle_LRR-XI-1
CIL1029S0032-RLK-Pelle_LRR-XI-1	CIL1169S0037-RLK-Pelle_RLCK-VIII		CIL1068S0102-RLK-Pelle_LRR-XI-1
CIL1416S0044-RLK-Pelle_LRR-XI-1	CIL1295S0048-RLK-Pelle_RLCK-XII-2		CIL1454S0055-RLK-Pelle_LRR-XI-1
CIL0937S0005-RLK-Pelle_LRR-XI-1	CIL0902S0054-RLK-Pelle_RLCK-XIII		CIL1034S0068-RLK-Pelle_LRR-XI-1
CIL0001S0028-RLK-Pelle_LRR-XI-1	CIL0957S0166-RLK-Pelle_RLCK-XV		CIL1149S0038-RLK-Pelle_LRR-XI-1
CIL0392S0007-RLK-Pelle_LRR-XI-1	CIL1021S0037-RLK-Pelle_SD-2b		CIL1055S0042-RLK-Pelle_LRR-XII-1
CIL1086S0052-RLK-Pelle_LRR-XI-1	CIL0987S0068-RLK-Pelle_SD-2b		CIL1137S0052-RLK-Pelle_LRR-XIIIa
CIL0893S0368-RLK-Pelle_LRR-XI-1	CIL1582S0030-RLK-Pelle_SD-2b		CIL0183S0010-RLK-Pelle_LRR-XIIIb
CIL1149S0075-RLK-Pelle_LRR-XI-1	CIL1290S0029-RLK-Pelle_SD-2b		CIL0838S0001-RLK-Pelle_LRR-XIV
CIL1242S0028-RLK-Pelle_LRR-XI-1	CIL0962S0128-RLK-Pelle_SD-2b		CIL1464S0020-RLK-Pelle_LysM
CIL1277S0072-RLK-Pelle_LRR-XI-2	CIL1386S0001-RLK-Pelle_WAK		CIL1246S0122-RLK-Pelle_PERK-1
CIL1393S0025-RLK-Pelle_LRR-XII-1	CIL1519S0002-RLK-Pelle_WAK		CIL1505S0039-RLK-Pelle_PERK-2
CIL1157S0056-RLK-Pelle_LRR-XIIIa	CIL0168S0002-RLK-Pelle_WAK		CIL0972S0053-RLK-Pelle_RLCK-IXa
CIL1271S0048-RLK-Pelle_LRR-XIIIb	CIL0993S0093-RLK-Pelle_WAK_LRK10L-1		CIL1333S0039-RLK-Pelle_RLCK-IXb
CIL1562S0018-RLK-Pelle_LRR-XIIIb	CIL1197S0011-STE_STE11		CIL1615S0017-RLK-Pelle_RLCK-IXb
CIL0125S0004-RLK-Pelle_LRR-XIV	CIL1417S0052-STE_STE11		CIL1330S0061-RLK-Pelle_RLCK-IXb
CIL1286S0016-RLK-Pelle_LRR-XIV	CIL1060S0073-STE_STE11		CIL1246S0091-RLK-Pelle_RLCK-IXb
CIL1268S0029-RLK-Pelle_LysM	CIL0992S0080-STE_STE11		CIL1143S0055-RLK-Pelle_RLCK-IXb
CIL1224S0037-RLK-Pelle_PERK-1	CIL1167S0055-STE_STE7		CIL0893S0191-RLK-Pelle_RLCK-V
CIL1184S0039-RLK-Pelle_PERK-1	CIL1604S0014-STE_STE7		CIL0899S0089-RLK-Pelle_RLCK-V
CIL0331S0006-RLK-Pelle_PERK-1	CIL1440S0017-TKL_CTR1-DRK-1		CIL0917S0149-RLK-Pelle_RLCK-V
CIL1505S0057-RLK-Pelle_PERK-1	CIL0897S0068-TKL_CTR1-DRK-2		CIL1190S0044-RLK-Pelle_RLCK-V
CIL0010S0006-RLK-Pelle_PERK-1	CIL1175S0063-TKL_CTR1-DRK-2		CIL1154S0026-RLK-Pelle_RLCK-VI
CIL0948S0083-RLK-Pelle_PERK-1	CIL1153S0004-TKL-Pl-4		CIL1133S0019-RLK-Pelle_RLCK-VI
CIL1099S0019-RLK-Pelle_PERK-2	CIL1555S0014-TKL-Pl-4		CIL1003S0036-RLK-Pelle_RLCK-VI
CIL1131S0078-RLK-Pelle_PERK-2	CIL1254S0057-TKL-Pl-4		CIL1203S0028-RLK-Pelle_RLCK-VI
CIL0982S0017-RLK-Pelle_RLCK-IV	CIL0319S0009-TKL-Pl-4		CIL1147S0058-RLK-Pelle_RLCK-VI
CIL1166S0040-RLK-Pelle_RLCK-IXa	CIL1324S0062-TKL-Pl-4		CIL1546S0048-RLK-Pelle_RLCK-VIIa-1
CIL0940S0108-RLK-Pelle_RLCK-IXb	CIL1060S0056-TTK		CIL0996S0024-RLK-Pelle_RLCK-VIIa-1
CIL1330S0058-RLK-Pelle_RLCK-IXb	CIL0319S0005-WNK_NRBP		CIL1405S0038-RLK-Pelle_RLCK-VIIa-1
CIL0061S0012-RLK-Pelle_RLCK-IXb	CIL1326S0005-WNK_NRBP		CIL0176S0067-RLK-Pelle_RLCK-VIIa-2
CIL1594S0006-RLK-Pelle_RLCK-V	CIL1520S0052-WNK_NRBP		CIL1525S0040-RLK-Pelle_RLCK-VIIa-2
CIL1197S0075-RLK-Pelle_RLCK-V	CIL0328S0007-UNKNOWN		CIL1325S0041-RLK-Pelle_RLCK-VIIa-2
CIL1037S0068-RLK-Pelle_RLCK-V			CIL1602S0001-RLK-Pelle_RLCK-VIIa-2
CIL0205S0009-RLK-Pelle_RLCK-V			CIL1030S0056-RLK-Pelle_RLCK-X
CIL1339S0002-RLK-Pelle_RLCK-V			CIL1179S0031-RLK-Pelle_RLCK-XII-1
CIL0982S0034-RLK-Pelle_RLCK-V			CIL0381S0008-RLK-Pelle_RLCK-XII-1
CIL0037S0022-RLK-Pelle_RLCK-VI			CIL1265S0021-RLK-Pelle_SD-2b
CIL0049S0020-RLK-Pelle_RLCK-VI			CIL1332S0005-RLK-Pelle_SD-2b
CIL0937S0011-RLK-Pelle_RLCK-VI			CIL1501S0032-RLK-Pelle_SD-2b
CIL0047S0014-RLK-Pelle_RLCK-VI			CIL1060S0039-RLK-Pelle_SD-2b
CIL1253S0017-RLK-Pelle_RLCK-VI			CIL1018S0006-RLK-Pelle_SD-2b
CIL1424S0009-RLK-Pelle_RLCK-VI			CIL0987S0125-RLK-Pelle_Singleton
CIL1003S0057-RLK-Pelle_RLCK-VIIa-1			CIL1551S0002-RLK-Pelle_WAK_LRK10L-1
CIL0942S0226-RLK-Pelle_RLCK-VIIa-1			CIL1619S0010-RLK-Pelle_WAK_LRK10L-1
CIL1305S0062-RLK-Pelle_RLCK-VIIa-1			CIL1528S0019-STE_STE11
CIL1358S0009-RLK-Pelle_RLCK-VIIa-2			CIL1087S0030-STE_STE11
CIL0996S0044-RLK-Pelle_RLCK-VIIa-2			CIL1055S0038-STE_STE11
CIL1378S0029-RLK-Pelle_RLCK-VIIa-2			CIL1061S0064-STE_STE11
CIL1094S0060-RLK-Pelle_RLCK-VIIa-2			CIL1383S0021-STE_STE11
CIL1048S0074-RLK-Pelle_RLCK-VIIa-2			CIL1078S0078-STE_STE11
CIL1402S0010-RLK-Pelle_RLCK-VIIa-2			CIL1361S0051-STE_STE20-YSK
CIL0940S0029-RLK-Pelle_RLCK-VIIa-2			CIL1348S0008-STE_STE7
CIL0897S0043-RLK-Pelle_RLCK-VIIb			CIL0919S0040-TKL_Gdt
CIL1028S0080-RLK-Pelle_RLCK-VIII			CIL0979S0069-TKL-Pl-3
CIL1153S0128-RLK-Pelle_RLCK-X			CIL1094S0089-TKL-Pl-4
CIL1030S0022-RLK-Pelle_RLCK-XI			CIL0938S0096-TKL-Pl-4
CIL1328S0030-RLK-Pelle_RLCK-XI			CIL1084S0026-TKL-Pl-5
CIL0064S0004-RLK-Pelle_RLCK-XII-1			CIL1427S0022-TKL-Pl-6
CIL0951S0066-RLK-Pelle_RLCK-XII-1			CIL0972S0129-TKL-Pl-7
CIL1497S0045-RLK-Pelle_RLCK-XII-1			CIL1416S0073-ULK_Fused
CIL1505S0018-RLK-Pelle_RLCK-XII-1			CIL1025S0107-ULK_ULK4
CIL0035S0004-RLK-Pelle_RLCK-XVI			CIL1564S0036-ULK_ULK4
CIL0895S0168-RLK-Pelle_RLCK-XVI			CIL1002S0049-WEE
CIL1126S0041-RLK-Pelle_SD-2b			CIL0978S0166-WNK_NRBP
CIL1400S0018-RLK-Pelle_SD-2b			CIL1162S0026-WNK_NRBP
CIL1582S0028-RLK-Pelle_SD-2b			CIL1342S0024-UNKNOWN
CIL0516S0003-RLK-Pelle_SD-2b
CIL0895S0206-RLK-Pelle_Singleton
CIL1219S0074-RLK-Pelle_URK-1
CIL1371S0047-RLK-Pelle_URK-1
CIL1118S0016-RLK-Pelle_URK-3
CIL0080S0001-RLK-Pelle_WAK
CIL1369S0007-RLK-Pelle_WAK_LRK10L-1
CIL1409S0031-RLK-Pelle_WAK_LRK10L-1
CIL0967S0155-RLK-Pelle_WAK_LRK10L-1
CIL0145S0010-STE_STE11
CIL1371S0004-STE_STE11
CIL1326S0040-STE_STE11
CIL1040S0007-STE_STE11
CIL1082S0077-STE_STE11
CIL1443S0030-STE_STE20-Fray
CIL1342S0007-STE_STE7
CIL0899S0185-STE_STE7
CIL1494S0042-STE_STE7
CIL1134S0036-TKL_CTR1-DRK-2
CIL0039S0009-TKL_CTR1-DRK-2
CIL1220S0033-TKL_CTR1-DRK-2
CIL1152S0020-TKL_CTR1-DRK-2
CIL0410S0003-TKL-Pl-4
CIL1153S0015-TKL-Pl-4
CIL1118S0062-TKL-Pl-4
CIL1448S0011-TKL-Pl-4
CIL1310S0043-TKL-Pl-4
CIL1143S0009-TKL-Pl-5
CIL1231S0003-TKL-Pl-6
CIL1366S0002-TKL-Pl-6
CIL0189S0002-TKL-Pl-6
CIL1018S0002-TKL-Pl-6
CIL1048S0036-TLK
CIL0909S0035-WNK_NRBP
CIL1061S0097-WNK_NRBP
CIL0942S0045-WNK_NRBP
CIL1119S0029-UNKNOWN
CIL1429S0009-UNKNOWN
