# Supplementary material for: Pecan kinome: classification and expression analysis of all protein kinases in Carya illinoinensis
Source: For Res (Fayettev). 2021 Aug 18;1:14. doi: 10.48130/FR-2021-0014 (PMC11524300; doi:10.48130/FR-2021-0014)
Supplement: Supplementary file 1 — Supplementary data to this article can be found online. [file FR-2021-0014-S1.zip › 10.48130_FR-2021-0014-Suppl-TableS9.xlsx]

## Sheet: Table s9
Supplemental Table S9: Average FPKM expression values of pecan PK genes under drought stress.
Gene ID	HMM classification	drought 0 d	drought 3 d	drought 6 d	drought 9 d	drought 12 d	drought 15 d
CIL1390S0028	AGC_MAST	32.06	33.6067	35.2967	30.4933	27.56	22.17
CIL1264S0055	AGC_MAST	1.05333	1.63	1.21	0.926667	0.85	0.446667
CIL1316S0016	AGC_MAST	30.35	36.3933	30.4433	27.4067	27.6567	21.0267
CIL1579S0030	AGC_NDR	14.3	16.3933	21.4633	22.1333	17.53	7.66
CIL0925S0095	AGC_NDR	46.1933	46.9667	69.9733	61.4767	60.0967	54.13
CIL0259S0014	AGC_NDR	20.8233	23.6233	24.46	20.97	20.21	14.0167
CIL0002S0029	AGC_NDR	7.36333	5.92667	4.79	6.49333	5.68333	5.60667
CIL1130S0056	AGC_NDR	3.25333	2.42667	2.90667	2.88333	2.25333	1.71
CIL1167S0059	AGC_NDR	12.6633	14.5033	13.45	14.9667	13.11	13.89
CIL1506S0032	AGC_NDR	8.71	11.0533	8.2	5.36333	3.37	1.71667
CIL0899S0106	AGC_NDR	7.01667	7.6	6.98667	5.85333	4.3	4.68
CIL1507S0010	AGC_NDR	16.0433	12.92	13.15	12.39	11.8033	4.19
CIL1295S0025	AGC_PDK1	4.04333	4.52667	4.36667	4.97	3.41333	3.27333
CIL1175S0047	AGC_PDK1	8.91667	10.67	8.54	7.21333	7.18	16.6267
CIL0942S0164	AGC_PKA-PKG	37.3333	38.78	51.7133	56.49	54.6667	119.003
CIL1446S0050	AGC_RSK-2	133.777	94.32	99.6333	57.06	45.1967	5.21
CIL1305S0065	AGC_RSK-2	41.0933	48.1633	29.6367	15.46	8.11667	4.38
CIL1216S0026	AGC_RSK-2	149.897	124.807	115.153	96.7933	79.5267	22.57
CIL0996S0022	AGC_RSK-2	18.6133	11.64	1.64333	1.50333	1.6	0.05
CIL0953S0107	AGC_RSK-2	9.58333	9.8	10.7033	14.7333	22.3067	49.31
CIL1465S0024	AGC_RSK-2	8.94667	8.53667	7.31	7.35	7.97333	11.7133
CIL0946S0005	AGC_RSK-2	1.00333	2.16	1.04	0.7	0.41	0.446667
CIL0967S0209	AGC_RSK-2	10.73	14.9067	10.75	9.38333	8.17	1.63667
CIL1494S0032	AGC_RSK-2	3.05	5.79667	3.47	2.63333	2.35333	4.97667
CIL1602S0018	AGC_RSK-2	30.13	41.51	37.19	29.3967	24.9767	18.81
CIL1057S0090	AGC_RSK-2	25.8167	31.2267	42.9	58.8933	63.41	83.4133
CIL1184S0007	AGC_RSK-2	18.0667	16.1833	19.9333	16.4933	12.3433	7.68333
CIL0152S0004	AGC_RSK-2	4.62	5.30333	4.62667	3.20333	3.27333	1.1
CIL0908S0059	AGC_RSK-2	3.90333	5.09	5.69	5.77667	5.61333	4.1
CIL0893S0066	AGC_RSK-2	1.11	0.833333	0.96	0.366667	0.393333	0.306667
CIL1093S0013	AGC_RSK-2	2.35667	3.22	2.97333	2.72667	2.33333	3.05667
CIL0366S0012	AGC_RSK-2	5.89	6.73333	3.69667	2.87	1.34333	0.81
CIL0225S0006	AGC_RSK-2	0.483333	0.893333	0.54	0.27	0.166667	0.263333
CIL1120S0012	AGC_RSK-2	2.74	7.24667	4.97	2.11333	1.09667	1.17333
CIL0925S0081	AGC_RSK-2	0	0.07	0.0633333	0.0333333	0.0133333	0.0633333
CIL0152S0003	AGC_RSK-2	2.89333	3.51667	1.45667	1.16	1.14667	0.91
CIL0156S0034	AGC_RSK-2	2.91667	3.17333	1.04333	0.54	0.623333	0.433333
CIL1324S0040	AGC-Pl	22.33	28.88	33.2867	42.75	48.4333	95.2267
CIL1596S0031	AGC-Pl	5.98333	7.44	5.98667	6.46667	5.86333	5.94
CIL0212S0014	Aur	2.49	8.68	2.99667	2.31667	2.56	3.82
CIL0987S0138	Aur	0.526667	3.94333	0.63	0.173333	0.273333	0.266667
CIL1118S0020	BUB	0.496667	2.52	0.213333	0.543333	0.263333	0.55
CIL0176S0022	CAMK_AMPK	36.0867	38.0833	48.1267	46.6367	44.6867	34.75
CIL0293S0005	CAMK_AMPK	15.0233	14.6567	18.9367	16.94	16.5233	18.9367
CIL1187S0083	CAMK_CAMK1-DCAMKL	0.153333	0.31	3.45	9.89	0.863333	2.64667
CIL1326S0013	CAMK_CAMKL-CHK1	0.196667	0.35	1.56667	2.27667	4.67667	11.4433
CIL0429S0008	CAMK_CAMKL-CHK1	16.0733	19.18	21.8433	15.1033	11.51	11.12
CIL1090S0052	CAMK_CAMKL-CHK1	68.8533	70.0367	90.46	74.6267	76.7133	100.783
CIL0945S0118	CAMK_CAMKL-CHK1	30.78	32.0033	41.8	36.6333	40.4767	52.94
CIL1264S0008	CAMK_CAMKL-CHK1	36.04	45.49	40.7133	40.74	36.2967	30.9733
CIL0976S0046	CAMK_CAMKL-CHK1	1.45	1.62	2.22667	1.98333	2.11	4.29667
CIL1119S0056	CAMK_CAMKL-CHK1	679.623	664.053	896.103	695.86	578.083	582.193
CIL1575S0001	CAMK_CAMKL-CHK1	113.787	93.13	310.333	250.333	132.95	106.683
CIL0893S0290	CAMK_CAMKL-CHK1	10.0133	9.48333	12.05	13.2267	18.6067	27.45
CIL1231S0038	CAMK_CAMKL-CHK1	0.0433333	0	0.0166667	0.0766667	0	0
CIL1231S0037	CAMK_CAMKL-CHK1	13.1233	16.18	21.4	18.6733	19.29	13.3167
CIL1300S0047	CAMK_CAMKL-CHK1	15.9767	11.3867	27.9867	26.69	28.1367	17.8633
CIL1089S0026	CAMK_CAMKL-CHK1	42.4867	47.2333	48.0767	38.19	35.6	38.6367
CIL1030S0030	CAMK_CAMKL-CHK1	69.5067	67	80.6833	75.6367	76.6967	53.9467
CIL1471S0007	CAMK_CAMKL-CHK1	10.0533	12.0433	18.5067	19.8433	21.99	25.7467
CIL1429S0044	CAMK_CAMKL-CHK1	48.9867	55.1667	91.9867	82.74	73.7333	103.613
CIL1326S0010	CAMK_CAMKL-CHK1	9.94667	9.87667	13.23	7.82	5.49	6.87667
CIL0233S0007	CAMK_CAMKL-CHK1	69.4367	89.3367	43.22	22.8133	13.08	3.98333
CIL1090S0050	CAMK_CAMKL-CHK1	16.0167	19.6967	18.7467	15.7433	24.9433	53.12
CIL1526S0040	CAMK_CAMKL-CHK1	2.12667	2.59333	4.84	8.88	21.72	67.5067
CIL1339S0013	CAMK_CAMKL-CHK1	10.82	11.1067	12.0733	4.69333	3.75333	2.69333
CIL1358S0042	CAMK_CAMKL-CHK1	43.5633	45.3933	41.8867	39.22	39.87	30.5867
CIL1141S0049	CAMK_CAMKL-CHK1	2.73	2.32667	1.60667	1.38667	1.16333	0.866667
CIL1134S0049	CAMK_CAMKL-CHK1	0.246667	0.316667	0.583333	0.343333	0.66	0.913333
CIL1193S0097	CAMK_CAMKL-CHK1	39.2533	33.6533	27.1133	28.36	25.0933	11.5667
CIL0967S0132	CAMK_CAMKL-CHK1	9.05333	9.47667	17.3467	58.78	76.87	62
CIL1153S0064	CAMK_CAMKL-CHK1	0.883333	1.36333	1.96	1.27	1.59	0.826667
CIL1158S0067	CAMK_CAMKL-CHK1	12.34	22.32	12.4433	17.7867	24.6967	50.7
CIL1194S0034	CAMK_CAMKL-CHK1	6.77	4.17333	2.19333	1.54667	1.09333	0.45
CIL0400S0002	CAMK_CAMKL-CHK1	0.586667	0.313333	0.443333	0.53	0.456667	0.243333
CIL1166S0031	CAMK_CAMKL-LKB	16.1167	17.91	21.5833	19.7	21.19	14.6833
CIL1043S0062	CAMK_CAMKL-LKB	1.60333	2.01667	1.64	1.96333	1.58667	2.16
CIL1181S0051	CAMK_CDPK	24.4133	27.4733	32.7767	33.9033	36.4533	52.78
CIL1226S0040	CAMK_CDPK	10.8167	3.49333	3.69	1.99333	1.38	1.05667
CIL0957S0106	CAMK_CDPK	18.1533	18.5567	46.9833	38.29	35.7167	53.56
CIL1616S0002	CAMK_CDPK	0	0	0	0	0	0
CIL1405S0020	CAMK_CDPK	14.8667	14.4267	29.7133	34.71	40.98	36.26
CIL1417S0075	CAMK_CDPK	25.1833	25.43	46.23	52.1433	45.8367	52.1833
CIL1149S0047	CAMK_CDPK	24.5433	22.46	28.42	24.3233	23.6967	27.6933
CIL1187S0056	CAMK_CDPK	2.5	3.73333	4.26667	7.06	4.43667	3.52
CIL1047S0024	CAMK_CDPK	41.3567	40.6133	49.5467	40.4033	35.4033	36.18
CIL0951S0017	CAMK_CDPK	0.273333	0.273333	0.61	0.553333	0.366667	0.146667
CIL1477S0021	CAMK_CDPK	1.46667	1.53	4.72333	11.5033	17.75	38.4833
CIL0922S0017	CAMK_CDPK	6.48667	8.88	6.49667	3.93	1.62	0.736667
CIL1216S0001	CAMK_CDPK	23.17	28.88	62.99	73.1933	84.5367	103.85
CIL1303S0052	CAMK_CDPK	0.3	0.896667	3.19	1.56667	1.15	0.106667
CIL1107S0085	CAMK_CDPK	0.43	0.936667	0.643333	0.56	0.606667	0.483333
CIL0628S0008	CAMK_CDPK	9.81333	7.14333	9.31333	15.6367	12.6767	31.8067
CIL1467S0029	CAMK_CDPK	6.11333	4.33	15.02	8.19	8.82	2.85333
CIL0923S0004	CAMK_CDPK	1.27	3.65	4.54	4.62667	4.48333	1.75
CIL0203S0012	CAMK_CDPK	53.34	64.1967	76.11	79.4267	84.5433	95
CIL1006S0075	CAMK_CDPK	0.403333	0.853333	5.48667	16	17.2833	7.03333
CIL0909S0138	CAMK_CDPK	2.83667	4.78	1.65333	0.93	0.47	0.38
CIL1134S0065	CAMK_CDPK	1.90333	4.62333	3.70667	2.78333	2.96	1.71333
CIL1446S0031	CAMK_CDPK	66.86	72.8367	92.9467	108.77	110.4	91.4267
CIL1198S0007	CAMK_CDPK	7.04667	5.55	10.0367	6.48333	5.43	5.60333
CIL1264S0074	CAMK_CDPK	14.6833	17.7333	19.9533	17.7133	14.9433	9.04
CIL0979S0047	CAMK_CDPK	11.4133	15.88	11.7867	7.36667	4.49333	2.67667
CIL1611S0002	CAMK_CDPK	28.54	24.0567	17.2033	12.0533	9.32333	8.38
CIL1404S0007	CAMK_CDPK	27.7467	20.1033	25.45	23.21	14.4867	5.74667
CIL1136S0043	CAMK_CDPK	20.41	20.32	17.4633	16.6467	12.1033	12.2867
CIL1554S0020	CAMK_CDPK	2.95	2.81333	10.2133	13.8033	20.85	48.27
CIL1047S0142	CAMK_CDPK	6.74	8.69	19.0033	78.2933	101.447	120.033
CIL1021S0115	CAMK_CDPK	5.74667	6.64333	8.87	7.86667	6.51	4.67333
CIL1169S0047	CAMK_CDPK	0	0	0.0266667	0	0	0
CIL0992S0042	CAMK_CDPK	10.9933	7.14333	6.29333	5.61333	7.97	11.5833
CIL1194S0038	CAMK_CDPK	6.22	8.72333	9.57667	9.5	8.79667	8.15667
CIL0538S0004	CAMK_CDPK	26.42	23.2467	58.3967	37.55	37.8267	46.9567
CIL1031S0047	CAMK_CDPK	41.26	37.48	34.5667	31.6633	31.01	12.0233
CIL1032S0135	CAMK_CDPK	19.24	26.46	30.6467	26.23	24.33	21.22
CIL1212S0043	CAMK_CDPK	17.4567	21.65	20.5133	17.9067	16.4333	16.2933
CIL0974S0083	CAMK_CDPK	0.44	1.22	1.21333	7.98667	8.18333	12.32
CIL1579S0004	CAMK_CDPK	20.8033	29.51	37.3033	45.65	50.6433	32.7433
CIL1259S0005	CAMK_CDPK	17.6267	15.1067	15.97	19.0067	18.01	11.5033
CIL1032S0059	CAMK_CDPK	0.0266667	0	0.0333333	0	0	0
CIL1081S0032	CAMK_CDPK	10.87	12.06	14.4833	14.5567	14.43	15.94
CIL1603S0022	CAMK_CDPK	9.56	10.25	11.3767	10.9633	9.26	4.59667
CIL0923S0007	CAMK_CDPK	0	0	0	0	0	0
CIL1611S0012	CAMK_OST1L	39.7433	39.1067	48.5367	58.53	59.9167	51.3267
CIL0302S0016	CAMK_OST1L	6.7	5.54	3.59	4.02333	3.66	3.04667
CIL1164S0057	CAMK_OST1L	16.6133	21.2367	22.3233	16.19	10.1333	5.52333
CIL1607S0017	CAMK_OST1L	41.6933	43.7567	147.437	117.487	101.883	144.457
CIL1071S0009	CAMK_OST1L	3.14667	2.95	2.91333	2.08667	1.02667	0.293333
CIL0409S0006	CAMK_OST1L	7.91	6.86	9.52667	12.1533	4.05	1.51667
CIL0909S0118	CAMK_OST1L	28.94	40.7233	41.9233	59.1833	63.1767	56.59
CIL1189S0070	CAMK_OST1L	3.57333	5.36	3.76	3.72	3.52333	2.53
CIL1082S0113	CAMK_OST1L	5.63667	5.5	15.7	12.6967	12.7667	5.31333
CIL0143S0028	CAMK_OST1L	2.62	3.75	8.94	10.1933	10.8267	18.4233
CIL0940S0189	CAMK_OST1L	47.7	65.3933	69.75	63.7733	54.71	34.1433
CIL1012S0075	CAMK_OST1L	2.08	3.21667	14.54	18.2367	18.8	17.8133
CIL0976S0023	CAMK_OST1L	15.8067	18.1067	16.14	12.3467	11.0767	6.01333
CIL1393S0049	CK1_CK1	49.04	47.4367	60.9767	62.8033	63.52	58.69
CIL1131S0040	CK1_CK1	12.6633	12.81	19.5633	20.6567	24.2133	33.9067
CIL0259S0012	CK1_CK1	38.55	42.7333	43.02	57.12	67.5233	70.3633
CIL0899S0175	CK1_CK1	42.8667	44.44	45.4033	45.56	44.8	43.2467
CIL1579S0034	CK1_CK1	34.7667	34.3033	35.41	33.8433	31.41	21.65
CIL1130S0055	CK1_CK1	16.7133	18.67	19.5367	17.5667	16.1167	12.2733
CIL0899S0156	CK1_CK1	20.4433	23	30.98	29.48	30.5233	25.33
CIL0895S0186	CK1_CK1	32.7433	56.8233	39.44	34.1133	31.9033	36.2233
CIL1211S0038	CK1_CK1	0.02	0	0	0	0	0
CIL1293S0007	CK1_CK1	8.74333	11.5567	11.97	11.34	12.6067	22.6733
CIL1012S0021	CK1_CK1-Pl	70.21	72.87	86.08	92.1	94.5567	95.1367
CIL0987S0126	CK1_CK1-Pl	23.3767	24.1033	27.33	28.4433	28.9467	29.75
CIL0344S0005	CK1_CK1-Pl	15.9767	21.7267	29.3767	30.3	29.1267	30.51
CIL0212S0006	CK1_CK1-Pl	52.9333	52.7067	51.4767	63.17	67.8967	70.0033
CIL1268S0048	CK1_CK1-Pl	1.73	1.97	1.72333	2.82667	2.74	2.98333
CIL1468S0014	CK1_CK1-Pl	38.9867	32.9967	40.28	44.07	47.8933	35.7733
CIL0893S0218	CK1_CK1-Pl	31.37	26.4133	24.7633	25.79	25.63	15.9467
CIL1040S0079	CMGC_CDK-CCRK	20.46	22.4033	25.1933	28.3067	30.4333	50.3267
CIL1224S0026	CMGC_CDK-CCRK	0.15	0.126667	0.136667	0.166667	0.16	0.0633333
CIL1178S0046	CMGC_CDK-CDK7	8.7	10.15	10.3567	9.47667	8.54333	7.37667
CIL1099S0086	CMGC_CDK-CDK7	10.33	11.5367	12.9933	15.2333	15.2867	11.8767
CIL1372S0026	CMGC_CDK-CDK8	29.3533	36.24	39.8467	32.18	31.1	20.6533
CIL1025S0116	CMGC_CDK-CRK7-CDK9	11.51	10.3333	8.96667	7.39333	5.53333	1.76667
CIL1564S0044	CMGC_CDK-CRK7-CDK9	16.8067	14.8833	13.6267	13.3633	12.4967	8.74333
CIL1018S0107	CMGC_CDK-CRK7-CDK9	13.0533	15.37	15.3933	17.42	22.9033	28.2367
CIL1263S0094	CMGC_CDK-CRK7-CDK9	16.53	21.0067	17.5933	11.2867	8.48	1.95667
CIL1343S0048	CMGC_CDK-CRK7-CDK9	10.3867	13.4233	14.1033	12.0367	10.2933	8.11333
CIL1305S0047	CMGC_CDK-CRK7-CDK9	0.3	0.216667	0.0933333	0.25	0.43	0.95
CIL1240S0069	CMGC_CDK-CRK7-CDK9	2.59667	3.48667	3.13	3.60667	3.91667	6.47
CIL1265S0107	CMGC_CDK-CRK7-CDK9	0.133333	0.17	0.143333	0.146667	0.13	0.12
CIL0018S0001	CMGC_CDK-CRK7-CDK9	10.6433	11.27	14.44	14.6033	13.7833	8.75667
CIL1578S0038	CMGC_CDK-CRK7-CDK9	3.32333	3.27333	1.05	1.53667	0.82	0.833333
CIL0401S0002	CMGC_CDK-CRK7-CDK9	14.8667	20.0333	21.2467	14.47	9.85333	4.56
CIL1520S0019	CMGC_CDK-CRK7-CDK9	9.89667	11.32	13.3133	24.8633	23.3233	21.3233
CIL1104S0028	CMGC_CDK-CRK7-CDK9	9.55667	10.17	24.46	30.1467	40.4133	65.39
CIL0293S0011	CMGC_CDK-CRK7-CDK9	5.49667	5.19667	4.59333	3.42333	3.42333	11.5533
CIL0176S0021	CMGC_CDK-CRK7-CDK9	1.06333	0.766667	0.94	0.733333	0.886667	1.72667
CIL0990S0067	CMGC_CDK-CRK7-CDK9	35.83	45.97	49.56	44.6267	43.3533	35.09
CIL0982S0106	CMGC_CDK-CRK7-CDK9	14.4733	15.4433	13.85	11.0233	8.96	5.29333
CIL1515S0020	CMGC_CDK-CRK7-CDK9	0.11	0.37	0.316667	0.3	0.283333	0.596667
CIL1015S0091	CMGC_CDK-CRK7-CDK9	0.143333	0.05	0.233333	0.243333	0.33	1.16
CIL1476S0015	CMGC_CDK-PITSLRE	37.7467	44.1367	38.3433	37.0733	37.0667	31.7267
CIL1531S0055	CMGC_CDK-PITSLRE	59.5467	63.1067	55.4067	50.5367	50.7267	39.8667
CIL1229S0031	CMGC_CDK-PITSLRE	54.6767	58.6967	57.76	66.1733	68.47	76.2867
CIL1324S0012	CMGC_CDK-Pl	0.733333	13.3267	0.71	0.496667	0.373333	0.243333
CIL0948S0014	CMGC_CDK-Pl	10.85	20.75	21.9	10.2467	8.87	0.766667
CIL1055S0114	CMGC_CDK-Pl	14.59	17.4233	18.94	12.5367	12.6133	7.98333
CIL1294S0017	CMGC_CDK-Pl	1.33667	13.2467	0.713333	1.01667	1.40667	2.77
CIL0185S0005	CMGC_CDK-Pl	0.04	0	0	0	0	0
CIL1207S0073	CMGC_CK2	46.1867	54.4667	48.1833	48.68	42.6333	33.6833
CIL1032S0081	CMGC_CK2	39.5433	54.6833	49.68	45.78	42.03	37.6633
CIL0099S0005	CMGC_CK2	17.2933	18.58	15.6367	14.5667	11.6667	7.29333
CIL1201S0010	CMGC_CK2	28.4867	26.3233	31.91	36.3433	37.1433	39.7167
CIL1198S0013	CMGC_CLK	79.97	90.9833	91.54	97.25	108.393	141.59
CIL1570S0024	CMGC_CLK	15.27	17.7167	18.6767	20.4033	19.2233	21.14
CIL1141S0060	CMGC_CLK	20.97	27.27	24.71	24.0633	25.95	32.88
CIL1439S0027	CMGC_CLK	27.96	23.24	25.6267	28.41	26.8033	21.5767
CIL1144S0063	CMGC_DYRK-PRP4	16.0933	15.6233	14.6333	14.56	13.6633	8.76333
CIL1055S0124	CMGC_DYRK-PRP4	15.24	16.4967	15.5833	15.06	13.87	11.1033
CIL1204S0071	CMGC_DYRK-PRP4	18.9767	13.5767	14.8267	25.2767	27.0167	18.0167
CIL1021S0087	CMGC_DYRK-PRP4	2.15	1.84333	1.61667	0.896667	0.966667	0.56
CIL0987S0064	CMGC_DYRK-PRP4	16.84	17.86	18.33	18.4167	17.4067	15.2733
CIL1021S0040	CMGC_DYRK-PRP4	8.06333	9.83	14.6	18.33	15.8633	18.9167
CIL1075S0049	CMGC_DYRK-YAK	24.5367	26.0333	25.5033	25.67	25.99	28.5067
CIL0895S0011	CMGC_DYRK-YAK	16.6433	18.1467	20.0533	19.69	19.4033	16.55
CIL1306S0047	CMGC_GSK	63.7767	70.56	79.2833	46.93	36.4267	14.18
CIL1594S0019	CMGC_GSK	102.237	110.22	164.05	190.313	217.143	265.59
CIL1066S0079	CMGC_GSK	47.1267	55.2633	72.32	93.2033	104.923	124.677
CIL1240S0060	CMGC_GSK	34.6967	35.4767	41.3767	41.2133	41.34	31.11
CIL1371S0017	CMGC_GSK	43.2367	43.56	68.9567	58.0933	47.81	25.03
CIL0992S0108	CMGC_GSK	49.2867	53.5233	52.72	45.6667	41.33	32.0567
CIL0989S0045	CMGC_GSK	24.53	29.4767	24.9933	24	21.0267	15.19
CIL0893S0285	CMGC_GSK	73.7467	84.3133	94.7567	87.4033	88.25	80.5967
CIL1231S0031	CMGC_GSK	29.7533	40.5633	53.62	55.5767	65.08	80.3167
CIL1075S0064	CMGC_GSK	21.07	23.5	54.02	42.6467	56.5233	56.85
CIL0967S0151	CMGC_GSK	10.0233	10.66	19.7333	20.01	19.7633	24.2733
CIL1445S0028	CMGC_GSKL	23.5467	25.37	25.6667	31.68	34.1367	34.3067
CIL0906S0066	CMGC_MAPK	35.51	37.1567	35.2533	31.8	30.17	38.1867
CIL1336S0052	CMGC_MAPK	35.4667	35.18	28.7467	27.2267	22.8367	26.5967
CIL1251S0042	CMGC_MAPK	14.54	23.6333	45.68	30.9033	24.5967	15.4167
CIL0039S0012	CMGC_MAPK	11.2167	13.9133	12.5767	17.21	18.0167	18.9333
CIL1193S0033	CMGC_MAPK	34.9167	35.3233	36.8167	38.9867	35.8933	34.75
CIL1266S0019	CMGC_MAPK	3.80667	3.49333	4.71333	3.21	1.72667	1.21
CIL1094S0022	CMGC_MAPK	14.23	17.9167	21.5167	23.95	26.24	52.0833
CIL0163S0018	CMGC_MAPK	12.44	14.6733	15.6133	12.4567	12.8133	9.51333
CIL0948S0181	CMGC_MAPK	25.55	28.14	25.8933	19.5167	20.6633	13.1267
CIL0436S0015	CMGC_MAPK	8.1	9.24	10.4433	9.79333	8.65667	6.72333
CIL1142S0037	CMGC_MAPK	32.3967	32.6467	40.8267	45.1733	49.2667	58.9067
CIL1295S0044	CMGC_MAPK	0.34	0.433333	0.583333	0.863333	0.863333	1.84667
CIL1497S0005	CMGC_MAPK	20.2967	18.58	17.13	13.1533	9.06333	4.73333
CIL1411S0014	CMGC_MAPK	6.50667	9.44667	43.5667	44.12	45.4333	52.5133
CIL1406S0036	CMGC_MAPK	49.8367	62.0233	97.54	153.077	190.613	277.963
CIL1197S0077	CMGC_MAPK	27.0167	31.7033	60.77	56.68	67.1167	55.13
CIL1227S0038	CMGC_MAPK	1.27333	1.66	1.25333	1.06667	0.556667	0.866667
CIL1507S0030	CMGC_MAPK	7.65333	10.1633	16.4267	15.9567	16.4	10.9
CIL1235S0001	CMGC_MAPK	0	0	0	0	0	0
CIL1342S0003	CMGC_Pl-Tthe	25.24	27.92	31.71	30.78	31.2367	27.5467
CIL1157S0040	CMGC_RCK	80.9133	76.0933	66.9333	76.6033	90.99	98.9
CIL0902S0027	CMGC_RCK	74.1533	71.3533	73.6533	82.1733	101.643	109.517
CIL1508S0007	CMGC_RCK	38.8433	36.5267	31.5433	27.2533	25.8933	38.7867
CIL0465S0011	CMGC_SRPK	14.72	19.9033	22.9433	23.4433	22.3633	24.82
CIL0893S0029	CMGC_SRPK	7.22333	7.21333	5.80667	4.51	3.65667	0.886667
CIL1094S0044	CMGC_SRPK	16.3567	15.8767	18.9467	18.0267	19.84	25.55
CIL1363S0033	CMGC_SRPK	18.19	17.4533	20.9967	23.23	25.28	33.3167
CIL1403S0050	Group-Pl-2	4.95	6.74	1.87333	2.11667	2.18333	0.823333
CIL1501S0031	Group-Pl-3	11.9233	11.5333	14.24	15.7867	16.05	18.34
CIL1205S0017	Group-Pl-3	10.41	12.47	12.04	12.07	11.24	8.15667
CIL0962S0129	Group-Pl-3	3.37	8.30667	9.21	6.14333	6.06667	4.70333
CIL1032S0005	Group-Pl-4	255.59	293.447	193.85	160.437	125.783	55.8033
CIL1324S0038	Group-Pl-4	36.05	23.8033	27.33	27.78	36.3667	43.06
CIL1304S0014	IRE1	8.49333	8.77333	10.1367	12.2933	11.98	13.3233
CIL1268S0020	IRE1	17.2867	19.54	20.8267	18.29	16.2033	13.4167
CIL1144S0005	NAK	20.9433	26.9533	22.1633	21.94	22.6467	26.4
CIL1372S0045	NAK	35.8133	38.4067	44.6433	39.7833	43.8333	29.5033
CIL1133S0061	NEK	0.1	1.29333	0.116667	0.243333	0.0733333	0.0633333
CIL0976S0015	NEK	6.35667	3.87333	1.53667	1.95667	0.913333	0.213333
CIL1433S0008	NEK	4.11	4.56	2.48	2.27	2.35667	0.766667
CIL1445S0032	NEK	3.73667	3.82	1.56667	2.08333	3.7	9.69333
CIL1047S0125	NEK	29.9133	16.8667	19.1167	16.24	13.6767	5.07
CIL0008S0014	NEK	1.8	3.16	0.51	0.21	0.18	0.14
CIL1465S0027	NEK	7.80667	3.62333	2.85333	1.12	1.44	0.25
CIL1158S0028	PEK_GCN2	4.29333	4.93	4.74667	4.46667	4.54	3.72333
CIL0962S0105	RLK-Pelle_C-LEC	11.33	11.1833	12.7633	13.99	14.2067	9.29
CIL1158S0027	RLK-Pelle_CR4L	0.856667	2.15333	0.533333	0.466667	0.19	0.713333
CIL1204S0069	RLK-Pelle_CR4L	6.82	6.30333	11.1067	11.6667	7.25667	9.40333
CIL1503S0013	RLK-Pelle_CR4L	5.50333	3.67	15.17	14.8333	11.0667	8.41667
CIL0976S0073	RLK-Pelle_CR4L	5.42	5.82667	4.44667	3.95	3.18667	1.93333
CIL1588S0009	RLK-Pelle_CR4L	2.50667	2.64333	3.85	3.55	1.70667	1.61
CIL1081S0022	RLK-Pelle_CR4L	6.23667	6.26333	4.98333	3.05	2.52	1.23667
CIL1031S0140	RLK-Pelle_CR4L	10.7633	6.52333	10.8767	11.4867	5.68	2.77333
CIL1607S0031	RLK-Pelle_CR4L	1.09333	2.09	2.05	1.15333	0.876667	0.653333
CIL0945S0165	RLK-Pelle_CR4L	0	0.0866667	0	0.01	0.00666667	0
CIL1324S0036	RLK-Pelle_CrRLK1L-1	20.91	22.4	34.3267	24.3667	15.0667	17.16
CIL0935S0072	RLK-Pelle_CrRLK1L-1	0	0	0	0	0	0
CIL1286S0036	RLK-Pelle_CrRLK1L-1	5.61333	2.43333	1.72	0.866667	1.04	0.313333
CIL1009S0054	RLK-Pelle_CrRLK1L-1	0.00666667	0	0.00666667	0	0.00666667	0.02
CIL0990S0002	RLK-Pelle_CrRLK1L-1	10.93	12.57	20.71	12.9067	10.11	4.49333
CIL1321S0046	RLK-Pelle_CrRLK1L-1	7.21667	6.59667	6.89	4.04	4.58667	0.713333
CIL0909S0241	RLK-Pelle_CrRLK1L-1	2.40333	2.48333	7.28	8.50667	5.84667	3.85667
CIL0568S0001	RLK-Pelle_CrRLK1L-1	25.1233	25.49	60.4267	42.07	38.5733	15.35
CIL1101S0002	RLK-Pelle_CrRLK1L-1	11.41	7.65667	0.446667	7.38667	9.72667	2.24
CIL1201S0040	RLK-Pelle_CrRLK1L-1	4.32	3.51333	4.72667	3.69667	3.92667	0.55
CIL0909S0242	RLK-Pelle_CrRLK1L-1	13.8733	9.74333	12.8967	23.08	22.4667	7.04333
CIL0895S0004	RLK-Pelle_CrRLK1L-1	29.01	10.4567	4.46333	22.3467	25.4267	9.84
CIL1078S0101	RLK-Pelle_CrRLK1L-1	8.66667	8.76667	14.99	11.21	8.24333	4.81667
CIL0954S0001	RLK-Pelle_CrRLK1L-1	3.60333	2.20667	2.74333	2.88667	2.65667	1.13333
CIL1050S0021	RLK-Pelle_CrRLK1L-1	9.11	8.49333	9.25	7.84333	6.42333	5.07667
CIL1546S0029	RLK-Pelle_CrRLK1L-1	3.73667	3.10333	5.7	6.73667	6.35667	14.5333
CIL1207S0059	RLK-Pelle_CrRLK1L-1	0.0666667	0	0.0733333	1.07667	0.863333	1.82667
CIL0951S0111	RLK-Pelle_CrRLK1L-1	8.24	8.55	20.8033	14.0633	13.2933	5.10333
CIL0917S0053	RLK-Pelle_CrRLK1L-1	0	0	0.0133333	0.0166667	0.176667	0.39
CIL0946S0116	RLK-Pelle_DLSV	28.11	28.6133	53.84	37.3833	29.75	17.23
CIL0945S0080	RLK-Pelle_DLSV	0.32	0.55	5.98333	8.70667	7.38333	1.04333
CIL0895S0064	RLK-Pelle_DLSV	0.176667	0.43	1.17333	1.89333	3.28	8.01
CIL0470S0005	RLK-Pelle_DLSV	0.243333	0.18	1.39667	3.06667	2.29	3.54333
CIL0895S0100	RLK-Pelle_DLSV	0.566667	0.423333	0.26	0.12	0.203333	0.04
CIL0914S0155	RLK-Pelle_DLSV	0.846667	1.2	2.57333	4.26667	5.13	12.3467
CIL0945S0082	RLK-Pelle_DLSV	9.69333	13.9467	31.4533	17.1367	12.0867	4.72667
CIL0974S0020	RLK-Pelle_DLSV	0.346667	0.686667	5.26	4.24667	3.89	0.603333
CIL1171S0045	RLK-Pelle_DLSV	9.43667	10.4133	12.7667	18.4467	23.0633	13.7433
CIL0899S0037	RLK-Pelle_DLSV	15.3267	19.9467	25.7533	31.69	29.9667	19.2233
CIL0895S0106	RLK-Pelle_DLSV	10.7333	12.5	23.8067	17.34	15.1233	2.99667
CIL1239S0002	RLK-Pelle_DLSV	5.75333	2.11	0.69	0.556667	0.106667	0.0333333
CIL0946S0088	RLK-Pelle_DLSV	23.5	24.1667	17.7767	15.1133	16.2367	14.4533
CIL0978S0059	RLK-Pelle_DLSV	2.53667	2.80667	3.85333	8.11667	9.91667	11.84
CIL1148S0074	RLK-Pelle_DLSV	44.26	46.0367	33.2467	34.02	30.5333	22.3433
CIL0263S0008	RLK-Pelle_DLSV	0.363333	0.84	1.9	1.39667	1.57333	1.42
CIL1050S0078	RLK-Pelle_DLSV	7.23	6.88	14.3567	20.9633	25.29	40.7633
CIL0554S0001	RLK-Pelle_DLSV	0.156667	0.533333	1.11333	2.88333	2.79667	1.22333
CIL0411S0002	RLK-Pelle_DLSV	2.59333	8.85667	47.56	75.46	76.5067	21.8333
CIL1009S0101	RLK-Pelle_DLSV	1.81333	2.32333	7.11333	9.31667	11.73	22.7167
CIL1551S0015	RLK-Pelle_DLSV	6.09667	6.4	13.91	14.3167	15.29	17.5733
CIL0953S0089	RLK-Pelle_DLSV	4.07667	7.62667	8.78333	6.81	6.85667	3.71667
CIL1021S0046	RLK-Pelle_DLSV	0.286667	5.26333	15.95	5.20667	2.52	0.503333
CIL0925S0023	RLK-Pelle_DLSV	0.9	2.1	9.08333	3.36333	4.96667	4.16667
CIL0953S0080	RLK-Pelle_DLSV	2.97	4.12	2.26333	3.98	10.06	24.5333
CIL1053S0002	RLK-Pelle_DLSV	6.30667	12.73	18.09	8.88333	11.5867	6.70333
CIL1366S0020	RLK-Pelle_DLSV	9.82	6.91333	5.76	4.37667	4.45	1.17333
CIL0957S0149	RLK-Pelle_DLSV	4.75	8.07333	10.82	7.41333	7.30667	14.8233
CIL1300S0014	RLK-Pelle_DLSV	5.27	6.56667	7.98	10.3333	11.09	8.39667
CIL1029S0085	RLK-Pelle_DLSV	0.37	0.853333	0.46	0.57	0.183333	0.163333
CIL1028S0001	RLK-Pelle_DLSV	9.36333	8.46	15.2033	9.83	8.35667	9.20667
CIL1084S0021	RLK-Pelle_DLSV	0.386667	1.38667	8.26	14.3633	14.8467	46.8233
CIL1084S0022	RLK-Pelle_DLSV	41.8767	35.9467	95.7833	81.6267	65.2433	125.37
CIL1494S0056	RLK-Pelle_DLSV	2.3	3.21667	12.4933	9.87	10.73	4.47
CIL0914S0154	RLK-Pelle_DLSV	6.22667	6.43	22.17	31.18	38.13	74.62
CIL0123S0001	RLK-Pelle_DLSV	0.0666667	0.23	1.38	3.34667	6.92667	14.0967
CIL1546S0061	RLK-Pelle_DLSV	8.68667	4.68	4.14667	9.75	8.31667	8.10667
CIL1114S0012	RLK-Pelle_DLSV	1.77667	4.46	11.55	12.1267	16.7133	24.34
CIL1242S0107	RLK-Pelle_DLSV	11.1033	8.85667	7.83333	8.77667	12.23	14.26
CIL0914S0153	RLK-Pelle_DLSV	4.17333	6.20667	11.3167	14.22	19.0167	34.7467
CIL1122S0041	RLK-Pelle_DLSV	12.7633	21.6833	27.22	23.9667	22.12	38.75
CIL1502S0060	RLK-Pelle_DLSV	33.26	36.08	52.24	54.51	57.8867	39.3833
CIL1567S0013	RLK-Pelle_DLSV	17.4967	25.1133	24.47	23.9033	25.23	20.9533
CIL0452S0002	RLK-Pelle_DLSV	3.88667	11.8133	59.5933	59.8067	72.4367	164.25
CIL1025S0056	RLK-Pelle_DLSV	2.65	3.64	7.41667	5.67667	6.01	3.88333
CIL0247S0009	RLK-Pelle_DLSV	5.87	13.08	133.143	71.9733	82.7967	51.2233
CIL0366S0018	RLK-Pelle_DLSV	0.623333	0.86	1.88667	2.23667	1.96333	3.13333
CIL0972S0002	RLK-Pelle_DLSV	0.0166667	0.0266667	0.0533333	0.0266667	0.0833333	0.0333333
CIL0010S0030	RLK-Pelle_DLSV	0.18	0.94	3.11	1.08	1.44	1.34
CIL0974S0021	RLK-Pelle_DLSV	0.683333	2.12	14.4633	23.8433	23.6833	4.8
CIL1147S0042	RLK-Pelle_DLSV	0	0.0233333	0	1.12	0	0
CIL1076S0104	RLK-Pelle_DLSV	12.9333	17.4467	25.2467	20.1533	23.3567	26.0433
CIL1133S0070	RLK-Pelle_DLSV	15.0967	9.23	12.0767	25.6067	21.3633	7.27667
CIL0419S0009	RLK-Pelle_DLSV	0	0	0	0	0	0
CIL0945S0164	RLK-Pelle_DLSV	5.04667	8.29333	7.35667	11.5633	13.26	21.32
CIL0539S0006	RLK-Pelle_DLSV	1.37333	2.44667	3.75	3.47	3.76	2.67667
CIL1028S0002	RLK-Pelle_DLSV	0.493333	0.526667	0.743333	3.77	5.90333	21.8767
CIL1239S0006	RLK-Pelle_DLSV	0	0.0833333	0	0	0.04	0.0433333
CIL1020S0003	RLK-Pelle_DLSV	4.45	2.85667	1.55	9.04333	8.31	4.64
CIL0462S0003	RLK-Pelle_DLSV	2.86	4.44333	4.15667	3.30667	3.43667	2.03667
CIL0523S0002	RLK-Pelle_DLSV	0.0666667	0.436667	0.506667	0.146667	0.136667	0.0433333
CIL0123S0010	RLK-Pelle_DLSV	1.00333	1.55333	1.97333	1.44	1.13333	0.82
CIL0554S0003	RLK-Pelle_DLSV	0	0	0	0	0	0.103333
CIL0895S0070	RLK-Pelle_DLSV	2.57667	1.43	0.553333	0.17	0.263333	0.0533333
CIL0938S0063	RLK-Pelle_Extensin	22.43	23.6633	25.7633	25.44	23.6867	35.0833
CIL1130S0018	RLK-Pelle_Extensin	11.1467	14.4633	7.51333	6.37	3.56667	5.72667
CIL1317S0066	RLK-Pelle_Extensin	3.09	7	3.21333	1.81333	0.67	0.39
CIL1545S0039	RLK-Pelle_Extensin	18.15	23.85	18.2767	18.8	19.51	18.7933
CIL1330S0039	RLK-Pelle_Extensin	10.15	8.61333	7.22	6.17	4.88333	2.9
CIL1087S0054	RLK-Pelle_Extensin	0.263333	3.46333	1.58333	0.69	0.336667	0.56
CIL1440S0008	RLK-Pelle_Extensin	2.07667	5.82333	2.59333	1.37667	1.24667	0.33
CIL1055S0026	RLK-Pelle_Extensin	0.703333	1.92	0.393333	0.0366667	0.0333333	0.0333333
CIL1083S0027	RLK-Pelle_L-LEC	0.25	0.606667	3.24	4.97333	6.39	17.0133
CIL0906S0101	RLK-Pelle_L-LEC	0.186667	0.12	0.17	2.52333	3.21	7.79333
CIL1579S0037	RLK-Pelle_L-LEC	0.0266667	0.0633333	0	0	0	0
CIL0978S0141	RLK-Pelle_L-LEC	8.66333	10.7167	14.4633	25.9467	26.92	22.4567
CIL0979S0135	RLK-Pelle_L-LEC	0.05	0.0133333	0	0	0	0
CIL1372S0010	RLK-Pelle_L-LEC	0.973333	1.73333	24.3767	23.4167	31.5767	22.8067
CIL0987S0030	RLK-Pelle_L-LEC	14.0933	13.4867	27.2233	31.3267	30.1833	22.4167
CIL1372S0012	RLK-Pelle_L-LEC	0.316667	0.166667	2.31333	1.07333	3.10333	0.0366667
CIL1047S0081	RLK-Pelle_L-LEC	0.35	0.67	17.77	34.8367	42.2733	27.07
CIL0078S0016	RLK-Pelle_L-LEC	0.286667	0.24	0.253333	0.516667	0.416667	0.59
CIL1592S0009	RLK-Pelle_L-LEC	14.97	19.67	26.7767	20.1433	21.83	3.68333
CIL1358S0004	RLK-Pelle_L-LEC	7.01333	9.81333	6.04667	2.38667	1.86333	1.58333
CIL1216S0023	RLK-Pelle_L-LEC	0.39	0.63	0.186667	0.1	0.0533333	0.01
CIL1346S0028	RLK-Pelle_LRK10L-2	89.5633	91.6967	427.25	273.95	218.377	79.4833
CIL1071S0063	RLK-Pelle_LRK10L-2	7.22	16.1733	105.14	44.2167	34.3967	12.8867
CIL1154S0079	RLK-Pelle_LRK10L-2	6.88667	5.75333	31.5	42.46	34.9133	32.3767
CIL1050S0012	RLK-Pelle_LRK10L-2	18.8367	28.29	42.4733	36.14	30.89	6.10667
CIL1083S0004	RLK-Pelle_LRK10L-2	184.837	166.203	380.353	270.687	235.047	88.83
CIL1396S0004	RLK-Pelle_LRK10L-2	68.1767	79.6133	172.683	104.667	90.7867	34.0167
CIL0897S0175	RLK-Pelle_LRK10L-2	41.8567	39.8733	30.1833	21.4167	20.2	2.59333
CIL0454S0007	RLK-Pelle_LRK10L-2	46.88	75.6667	89.0333	43.22	52.9467	12.0267
CIL0344S0023	RLK-Pelle_LRR-I-1	88.9967	81.9433	13.4233	62.1867	68.1467	46.57
CIL1131S0100	RLK-Pelle_LRR-I-1	3.80333	9.00333	0.176667	31.6567	55.1333	1.45667
CIL1131S0101	RLK-Pelle_LRR-I-1	0.2	0.126667	0.893333	0.663333	0.123333	0.02
CIL0697S0001	RLK-Pelle_LRR-I-1	0.0666667	0.08	0.166667	0.116667	0.0333333	0.0133333
CIL1157S0104	RLK-Pelle_LRR-I-1	4.80667	4.95667	1.92	1.42	1.92	0.18
CIL0004S0023	RLK-Pelle_LRR-I-1	0.01	0	0	0.02	0	0
CIL0989S0068	RLK-Pelle_LRR-I-1	13.6267	11.0667	18.69	10.7967	8.19	1.72667
CIL0979S0147	RLK-Pelle_LRR-I-1	0.0233333	0	0.0533333	0.0266667	0	0
CIL1321S0026	RLK-Pelle_LRR-I-2	28.3467	30.32	40.57	35.5733	36.4533	17.9867
CIL1577S0043	RLK-Pelle_LRR-I-2	7.09667	10.91	4.92333	5.33	12.2967	26.7433
CIL0987S0076	RLK-Pelle_LRR-II	1.38667	2.83667	1.2	0.806667	0.446667	0.273333
CIL1237S0020	RLK-Pelle_LRR-II	1.52	3.33	3.96667	4.60333	2.84	3.59333
CIL1092S0121	RLK-Pelle_LRR-II	38.9467	39.85	48.2333	39.2367	23.93	9.75
CIL0091S0004	RLK-Pelle_LRR-II	5.34333	8.86333	4.18	2.12667	0.91	0.44
CIL0010S0023	RLK-Pelle_LRR-II	15.27	17.3478	18.7933	15.3222	9.22667	4.59444
CIL0948S0105	RLK-Pelle_LRR-II	15.5067	11.9367	10.5567	5.14	2.8	0.35
CIL0982S0116	RLK-Pelle_LRR-II	62.9233	70.1667	87.2867	89.67	87.9667	41.5733
CIL1082S0050	RLK-Pelle_LRR-II	5.29333	6.79667	21.0967	20.81	24.0233	12.6867
CIL1469S0044	RLK-Pelle_LRR-II	1.59	2.58667	1.40333	0.96	0.503333	0.156667
CIL0228S0004	RLK-Pelle_LRR-II	2.53333	1.73667	1.18667	0.78	0.74	0.513333
CIL1096S0071	RLK-Pelle_LRR-II	2.67333	3.88333	1.95667	0.93	0.363333	0.233333
CIL1147S0095	RLK-Pelle_LRR-II	17.67	14.4333	9.96	8.83333	5.96	1.47333
CIL1231S0030	RLK-Pelle_LRR-II	0.2	0.18	0.64	0.696667	1.42333	4.72667
CIL1492S0038	RLK-Pelle_LRR-II	19.2533	20.2933	42.53	44.1967	49.1367	36.2333
CIL1282S0022	RLK-Pelle_LRR-II	31.9067	21.66	22.7867	22.3833	13.41	6.79667
CIL1173S0072	RLK-Pelle_LRR-III	35.17	46.7367	29.3133	27.4667	25.92	11.3833
CIL1312S0019	RLK-Pelle_LRR-III	6.93333	13.5133	4.71	3.14	2.24	3.97333
CIL0895S0253	RLK-Pelle_LRR-III	1.3	6.17	2.28667	2.21	2.23333	0.693333
CIL1565S0020	RLK-Pelle_LRR-III	5.68333	13.9167	5.02333	1.41667	0.7	0.663333
CIL1151S0013	RLK-Pelle_LRR-III	1.51	4.98	2.02333	1.12667	0.756667	1.03667
CIL0030S0014	RLK-Pelle_LRR-III	1.81667	5.25	2.93	2.94667	1.8	1.81667
CIL0465S0002	RLK-Pelle_LRR-III	14.6767	17.9133	8.52	4.02333	3.55333	1.01667
CIL1031S0030	RLK-Pelle_LRR-III	0.99	6.80333	1.02	0.16	0.113333	0.0366667
CIL1090S0028	RLK-Pelle_LRR-III	8.12667	13.6567	18.29	12.23	9.97667	3.3
CIL1324S0034	RLK-Pelle_LRR-III	1.51	3.12333	2.15333	1.02667	0.533333	0.206667
CIL0919S0046	RLK-Pelle_LRR-III	7.07333	14.09	7.38	5.03333	3.37333	2.31333
CIL1290S0041	RLK-Pelle_LRR-III	2.53	5.35333	17.0567	7.5	5.79	6.04333
CIL0921S0073	RLK-Pelle_LRR-III	1.43333	1.40667	1.73	1.35	1.25	0.723333
CIL0906S0030	RLK-Pelle_LRR-III	9.1	9.77	11.35	10.8267	9.74	4.53667
CIL1242S0088	RLK-Pelle_LRR-III	0.31	1.98	0.21	0.14	0.363333	0.696667
CIL1396S0029	RLK-Pelle_LRR-III	2.59667	4.65333	2.55667	1.62667	0.816667	0.62
CIL1030S0126	RLK-Pelle_LRR-III	0.76	11.5133	0.483333	0.156667	0.22	0.25
CIL1333S0040	RLK-Pelle_LRR-III	0	0.08	0	0	0	0.01
CIL1127S0015	RLK-Pelle_LRR-III	2.23333	4.40667	1.59333	1.23667	0.61	0.47
CIL1615S0016	RLK-Pelle_LRR-III	0.803333	1.42	1.74	1.18	2.16333	5.29
CIL1143S0052	RLK-Pelle_LRR-III	0	0	0.0133333	0	0	0
CIL1582S0040	RLK-Pelle_LRR-III	0	0	0	0	0	0
CIL1547S0015	RLK-Pelle_LRR-III	0.0866667	0	0	0	0	0.0133333
CIL1154S0074	RLK-Pelle_LRR-III	1.1	1.44667	1.97667	9.79333	6.49667	2.26333
CIL1584S0028	RLK-Pelle_LRR-III	0	0.04	0	0	0	0
CIL1023S0022	RLK-Pelle_LRR-III	0.386667	1.09667	0.42	0.35	0.06	0.16
CIL1136S0074	RLK-Pelle_LRR-III	0	0	0	0	0	0
CIL1495S0018	RLK-Pelle_LRR-III	2.43333	5.23333	5.58333	3.09667	2.2	1.65333
CIL1207S0052	RLK-Pelle_LRR-III	3.08333	1.88333	0.836667	0.49	0.206667	0.116667
CIL1427S0029	RLK-Pelle_LRR-III	0.0333333	1.13333	0.07	0.0233333	0	0.0333333
CIL1486S0052	RLK-Pelle_LRR-III	3.59	2.16333	0.876667	0.653333	0.22	0.373333
CIL1037S0101	RLK-Pelle_LRR-III	0.42	0.706667	0.553333	0.6	0.336667	0.553333
CIL1363S0018	RLK-Pelle_LRR-III	6.27	6.28667	4.91667	2.16667	2.11667	0.993333
CIL0899S0068	RLK-Pelle_LRR-III	0.0966667	3.95	0.286667	0.0633333	0.01	0.02
CIL1463S0013	RLK-Pelle_LRR-III	0.87	1.57667	1.89	1.12667	0.393333	0.48
CIL1619S0012	RLK-Pelle_LRR-III	8.51	5.80667	2.49333	3.11	2.34667	1.09
CIL1390S0029	RLK-Pelle_LRR-III	31.6767	31.6767	12.6567	4.93333	3.01	0.7
CIL0984S0119	RLK-Pelle_LRR-III	1.28	4.42333	1.42333	1.42333	1.08333	0.493333
CIL1246S0095	RLK-Pelle_LRR-III	0.29	0.236667	0.166667	0.173333	0.03	0
CIL0893S0036	RLK-Pelle_LRR-III	0.626667	1.48	0.26	0.04	0.16	0.0366667
CIL1047S0114	RLK-Pelle_LRR-III	3.35667	6.42667	1.91333	1.21667	0.676667	0.176667
CIL1371S0065	RLK-Pelle_LRR-III	0.233333	2.63333	0.486667	0.393333	0.206667	0.11
CIL0009S0021	RLK-Pelle_LRR-III	1.40556	3.51333	0.886667	0.55	0.347778	0.107778
CIL0940S0109	RLK-Pelle_LRR-III	2.45333	4.18667	2.25	1.43	1.37333	2.50333
CIL1286S0033	RLK-Pelle_LRR-III	1.59333	7.13	0.93	0.483333	0.236667	0.226667
CIL0003S0001	RLK-Pelle_LRR-III	1.81741	4.94333	1.35556	0.821111	0.652593	0.945926
CIL1106S0005	RLK-Pelle_LRR-III	0.523333	2.30667	0.556667	0.176667	0.126667	0.0566667
CIL1531S0041	RLK-Pelle_LRR-IV	0.136667	1.86667	0.08	0.12	0.0233333	0.0466667
CIL1328S0065	RLK-Pelle_LRR-IV	0.8	8.07	0.993333	0.466667	0.276667	0.156667
CIL1264S0063	RLK-Pelle_LRR-IV	5.68	5.84333	4.69	3.08667	2.38	1.15333
CIL1100S0108	RLK-Pelle_LRR-IV	8.30333	11.13	2.89667	2.55333	1.74667	2.26333
CIL0929S0152	RLK-Pelle_LRR-IV	0.00666667	0.0666667	0.03	0.03	0.0433333	0.0366667
CIL0923S0083	RLK-Pelle_LRR-IV	0.856667	1.06333	2.85	5.57333	2.83	4.29
CIL0364S0012	RLK-Pelle_LRR-IX	6.72667	11.0167	4.23667	1.23667	0.56	0.476667
CIL1015S0018	RLK-Pelle_LRR-IX	1.20667	4.06333	2.81	0.953333	0.713333	1.04667
CIL1006S0100	RLK-Pelle_LRR-IX	9.59	19.3233	23.75	11.25	6.52667	6.21
CIL1060S0012	RLK-Pelle_LRR-IX	9.29333	13.6833	11.2267	5.62	2.69333	1.18
CIL1043S0017	RLK-Pelle_LRR-IX	2.80667	3.38333	3.79667	3.39333	3	2.68
CIL1433S0005	RLK-Pelle_LRR-IX	21.2033	14.45	17.8467	16.7733	13.1967	8.73
CIL1068S0023	RLK-Pelle_LRR-IX	0	0.0266667	0.0266667	0	0	0.00666667
CIL1180S0038	RLK-Pelle_LRR-V	3.85	4.72667	2.41667	1.79	0.75	0.493333
CIL1552S0027	RLK-Pelle_LRR-V	1.02333	0.486667	0.353333	0.64	0.603333	0.596667
CIL0998S0061	RLK-Pelle_LRR-V	34.0833	29.41	16.9933	10.56	8.94333	1.82
CIL1143S0076	RLK-Pelle_LRR-V	45.31	36.2767	37.85	24.81	13.4933	6.28
CIL0902S0141	RLK-Pelle_LRR-V	13.1133	13.23	10.8	7.91	6.58	3.25
CIL1526S0046	RLK-Pelle_LRR-V	1.12667	3.57333	3.73	3.68	5.57	7.90333
CIL0059S0001	RLK-Pelle_LRR-V	1.49667	2.37	1.75	1.18333	0.586667	0.243333
CIL1047S0100	RLK-Pelle_LRR-V	0.15	0.06	0.0633333	0.18	0.316667	0.733333
CIL1105S0034	RLK-Pelle_LRR-VI-1	17.49	9.21333	5.76333	5.08333	2.37667	0.92
CIL1145S0085	RLK-Pelle_LRR-VI-1	5.74667	6.43667	3.49	2.41667	1.56333	0.746667
CIL1277S0031	RLK-Pelle_LRR-VI-1	23.6567	24.88	9.34333	6.92667	2.95333	1.14
CIL1229S0018	RLK-Pelle_LRR-VI-1	8.53333	11.2	4.16333	1.10333	0.543333	0.166667
CIL1535S0024	RLK-Pelle_LRR-VI-1	1.47	1.04667	0.763333	0.666667	0.416667	0.446667
CIL1187S0071	RLK-Pelle_LRR-VI-1	13.1667	24.2667	9.92333	3.66333	2.52333	1.38333
CIL1404S0017	RLK-Pelle_LRR-VI-1	4.17667	4.08	3.17667	1.22	0.36	0.42
CIL1231S0043	RLK-Pelle_LRR-VI-2	4.57667	5.87	5.49333	2.74	2.10333	1.18333
CIL1127S0040	RLK-Pelle_LRR-VI-2	19.4967	22.7033	70	85.62	103.277	134.543
CIL0893S0292	RLK-Pelle_LRR-VI-2	3.41667	4.68333	4.5	4.55667	6.60667	17.0633
CIL0972S0133	RLK-Pelle_LRR-VI-2	36.4467	6.38333	10.17	6.78	8.56	3.68
CIL0134S0022	RLK-Pelle_LRR-VI-2	42.2533	32.53	59.4133	49.73	39.45	16.8667
CIL1197S0046	RLK-Pelle_LRR-VI-2	8.93667	7.92	4.46333	1.36667	0.906667	0.236667
CIL1497S0056	RLK-Pelle_LRR-VI-2	20.6967	16.3567	20.6733	18.84	13.6	11.6933
CIL1114S0080	RLK-Pelle_LRR-VI-2	13.2033	2.11667	3.19667	1.95333	1.85	0.0366667
CIL0993S0058	RLK-Pelle_LRR-VII-1	5.97333	12.0067	5.74667	4.27667	2.94667	1.13667
CIL1100S0077	RLK-Pelle_LRR-VII-1	2.56667	4.68	1.11667	0.343333	0.37	1.38
CIL1090S0042	RLK-Pelle_LRR-VII-1	1.91667	5.17333	2.80333	1.74667	1.43667	2.12333
CIL0923S0109	RLK-Pelle_LRR-VII-1	1.96	2.22667	2.56667	1.18333	0.57	0.41
CIL0984S0025	RLK-Pelle_LRR-VII-1	4.26333	12.3067	3.2	1.12667	0.696667	0.24
CIL0609S0002	RLK-Pelle_LRR-VII-2	1.32	2.77667	1.83667	1.15333	1.96	3.15667
CIL1119S0065	RLK-Pelle_LRR-VII-2	1.05	0.8	0.436667	0.376667	0.49	1.40667
CIL1306S0009	RLK-Pelle_LRR-VII-2	5.65667	6.26	6.06333	3.93333	2.39667	0.783333
CIL0893S0289	RLK-Pelle_LRR-VII-2	10.4433	7.81333	7.46667	5.14	4.27667	1.47667
CIL1231S0035	RLK-Pelle_LRR-VII-2	2.45667	3.25667	9.79333	14.66	11.01	4.64
CIL0948S0223	RLK-Pelle_LRR-VII-3	0.0166667	0.826667	0	0.0233333	0.0266667	0.19
CIL1020S0105	RLK-Pelle_LRR-VII-3	1.54667	1.68333	1.63333	1.97	1.64	0.303333
CIL1476S0005	RLK-Pelle_LRR-VIII-1	4.96	7.4	7.56	6.43	5.22333	3.2
CIL1002S0129	RLK-Pelle_LRR-VIII-1	75.0767	70.08	41.41	20.57	21.9	3.03667
CIL1246S0094	RLK-Pelle_LRR-VIII-1	0.186667	0.353333	0.59	0.436667	0.2	0.286667
CIL1229S0011	RLK-Pelle_LRR-VIII-1	0	0	0	0	0	0
CIL1425S0048	RLK-Pelle_LRR-Xa	34.6667	33.74	119.733	112.367	121.077	86.08
CIL0922S0101	RLK-Pelle_LRR-Xa	14.4033	20.11	39.8933	35.3033	42.1533	43.5333
CIL1030S0082	RLK-Pelle_LRR-Xa	7.68	7.33333	3.23	2.26	1.36667	0.78
CIL1375S0033	RLK-Pelle_LRR-Xa	12.6567	13.9167	13.9333	19.34	20.4	23.7567
CIL1325S0062	RLK-Pelle_LRR-Xa	8.4	8.86	35.25	43.7233	46.6767	26.7667
CIL1263S0052	RLK-Pelle_LRR-Xa	4.74667	4.89	5.95333	4.92333	5.75	3.57
CIL1086S0049	RLK-Pelle_LRR-Xb-1	0.276667	1.12	4.77667	6.76667	12.0667	26.5567
CIL0893S0367	RLK-Pelle_LRR-Xb-1	0.0533333	0.0166667	0.553333	1.25667	4.57	9.65667
CIL0246S0018	RLK-Pelle_LRR-Xb-1	6.61	6.74	6.48667	10.4733	16.82	35.45
CIL0902S0137	RLK-Pelle_LRR-Xb-1	4.29	4.31	4.83	5.17333	6.09	8.28667
CIL1078S0071	RLK-Pelle_LRR-Xb-1	0.89	1.72	1.29	1.11	0.643333	0.7
CIL0962S0054	RLK-Pelle_LRR-Xb-1	0.523333	0.776667	0.73	0.286667	0.213333	0.103333
CIL1361S0045	RLK-Pelle_LRR-Xb-1	2.66667	2.91	4.74333	7.25	10.8333	16.1667
CIL1032S0107	RLK-Pelle_LRR-Xb-1	0.28	1.28333	2.01333	0.87	0.37	0.233333
CIL1526S0002	RLK-Pelle_LRR-Xb-1	0.506667	0.713333	0.47	0.44	0.356667	0.2
CIL1614S0001	RLK-Pelle_LRR-Xb-1	0.843333	1.06333	0.603333	0.51	0.533333	0.263333
CIL1312S0044	RLK-Pelle_LRR-Xb-1	7.94333	7.14667	2.61	1.26	0.826667	0.366667
CIL0324S0017	RLK-Pelle_LRR-Xb-1	12.4067	12.12	26.4467	24.9867	24.19	23.0167
CIL0171S0002	RLK-Pelle_LRR-Xb-2	2.94333	5.15333	7.79667	18.98	33	80.8467
CIL1402S0034	RLK-Pelle_LRR-Xb-2	0.33	0.486667	3	3.84667	5.06333	2.57333
CIL1447S0031	RLK-Pelle_LRR-XI-1	0.406667	0.323333	0.59	0.513333	0.586667	0.506667
CIL0951S0170	RLK-Pelle_LRR-XI-1	44.37	42.1833	14.9833	8.56667	6.22667	1.10333
CIL0979S0177	RLK-Pelle_LRR-XI-1	23.5033	22.0733	8.43	5.68	2.90667	0.523333
CIL0906S0115	RLK-Pelle_LRR-XI-1	2.87667	3.75	2.78	1.56	1.44	0.51
CIL1029S0032	RLK-Pelle_LRR-XI-1	0.586667	0.866667	0.84	0.473333	0.45	0.406667
CIL0293S0019	RLK-Pelle_LRR-XI-1	1.21667	3.59	1.49333	0.443333	0.393333	0.166667
CIL1416S0051	RLK-Pelle_LRR-XI-1	17.6633	17.4767	16.0133	12.6667	9.03667	5.74
CIL0176S0010	RLK-Pelle_LRR-XI-1	4.35667	7.52333	3.47667	1.17667	1.16	0.373333
CIL1495S0015	RLK-Pelle_LRR-XI-1	0	0	0	0	0	0
CIL1416S0044	RLK-Pelle_LRR-XI-1	0.0266667	0.0733333	0.0366667	0.00666667	0.00666667	0
CIL0937S0005	RLK-Pelle_LRR-XI-1	31.1667	12.1133	8.71333	4.93333	5.46333	0.463333
CIL1371S0026	RLK-Pelle_LRR-XI-1	1.93667	2.68667	1.73667	0.686667	0.63	0.12
CIL0979S0179	RLK-Pelle_LRR-XI-1	2.65	4.01	4.95333	3.04333	1.06667	0.273333
CIL1081S0043	RLK-Pelle_LRR-XI-1	3.8	3.60667	3.12667	2.51	2.05333	0.306667
CIL1055S0087	RLK-Pelle_LRR-XI-1	11.3267	8.39333	6.66333	7.74	6.05	3.33
CIL1293S0054	RLK-Pelle_LRR-XI-1	0.123333	0.42	0.3	0.733333	2.11333	10.9167
CIL1055S0088	RLK-Pelle_LRR-XI-1	50.5367	34.1833	66.9333	78.9067	52.1133	33.42
CIL0001S0028	RLK-Pelle_LRR-XI-1	20.6622	14.3322	24.6322	29.1267	20.0922	15.8889
CIL1386S0050	RLK-Pelle_LRR-XI-1	14.9667	10.6033	3.15333	1.94	1.81	0.396667
CIL0987S0132	RLK-Pelle_LRR-XI-1	0.553333	1.93333	18.6467	39.54	41.48	51.15
CIL1503S0012	RLK-Pelle_LRR-XI-1	30.54	20.32	12.3833	9.77667	7.77333	1.58
CIL0282S0004	RLK-Pelle_LRR-XI-1	1.37667	2.14333	33.22	37.87	51.7167	19.74
CIL1031S0141	RLK-Pelle_LRR-XI-1	8.47	8.22	18.98	11.5	5.08	2.06
CIL0938S0143	RLK-Pelle_LRR-XI-1	17.6067	16.9467	5.45333	2.62333	0.766667	0.483333
CIL0392S0007	RLK-Pelle_LRR-XI-1	0.713333	0.233333	0.32	0.413333	0.61	0.0633333
CIL1086S0052	RLK-Pelle_LRR-XI-1	0.9	2.39667	0.703333	0.35	0.21	0.256667
CIL0893S0368	RLK-Pelle_LRR-XI-1	13.2567	10.7867	3.45333	1.77333	0.533333	0.453333
CIL0170S0013	RLK-Pelle_LRR-XI-1	0.383333	1.56333	12.5133	16.3467	23.7767	31.95
CIL1591S0005	RLK-Pelle_LRR-XI-1	0.453333	1.01667	0.536667	0.08	0.136667	0.0266667
CIL1585S0002	RLK-Pelle_LRR-XI-1	17.52	22.5233	58.9533	35.52	27.6567	6.69333
CIL1149S0075	RLK-Pelle_LRR-XI-1	1.59333	3.56333	0.46	0.126667	0.17	0.09
CIL1047S0120	RLK-Pelle_LRR-XI-1	0.383333	1.1	0.21	0.0533333	0.156667	0.173333
CIL1006S0055	RLK-Pelle_LRR-XI-1	8.38667	22.7867	194.593	127.32	159.04	13.6667
CIL1303S0021	RLK-Pelle_LRR-XI-1	0.16	0.173333	1.16	3.04333	2.12333	0.56
CIL1068S0102	RLK-Pelle_LRR-XI-1	8.79333	4.4	8.88667	5.25	2.21	0.206667
CIL1093S0111	RLK-Pelle_LRR-XI-1	0.99	1.22333	4.24	2.77333	2.84333	0.806667
CIL1242S0028	RLK-Pelle_LRR-XI-1	1.47	0.786667	11.86	13.21	8.45333	2.20333
CIL0970S0010	RLK-Pelle_LRR-XI-1	0.0266667	0.09	0.113333	0.483333	0.443333	1.62
CIL0133S0005	RLK-Pelle_LRR-XI-1	0.55	0.213333	0.923333	1.12333	0.843333	0.36
CIL1526S0041	RLK-Pelle_LRR-XI-1	1.03	1.60667	17.4067	16.9633	26.3667	4.13333
CIL0942S0152	RLK-Pelle_LRR-XI-1	0	0	0	0	0	0
CIL1454S0055	RLK-Pelle_LRR-XI-1	16.3367	18.4	5.24667	2.03333	1.48	1.09
CIL1034S0068	RLK-Pelle_LRR-XI-1	10.4767	10.1067	6.59667	3.61	2.39667	0.353333
CIL1130S0047	RLK-Pelle_LRR-XI-1	0.643333	0.396667	6.58	6.23	6.14667	0.543333
CIL1310S0009	RLK-Pelle_LRR-XI-1	0.286667	0.09	0.686667	0.4	0.68	0.103333
CIL1038S0114	RLK-Pelle_LRR-XI-1	0	0	0.0833333	0	0.0766667	0.166667
CIL1554S0017	RLK-Pelle_LRR-XI-1	0.03	0.103333	0.0333333	0.0533333	0.0566667	0.133333
CIL1390S0007	RLK-Pelle_LRR-XI-1	4.12	5.72	39.6833	28.79	22.7333	10.01
CIL1390S0008	RLK-Pelle_LRR-XI-1	3.04667	3.29	15.1467	11.7933	11.3133	5.00333
CIL1149S0038	RLK-Pelle_LRR-XI-1	1.14667	1.90667	0.523333	0.426667	0.38	0.406667
CIL1143S0043	RLK-Pelle_LRR-XI-1	10.3367	10.8367	13.85	18.23	18.67	12.7067
CIL1147S0111	RLK-Pelle_LRR-XI-1	0.12	0.386667	1.16	0.946667	1.40333	0.29
CIL1198S0027	RLK-Pelle_LRR-XI-2	4.88667	6.06333	13.1367	15.8267	19.58	19.84
CIL1216S0080	RLK-Pelle_LRR-XI-2	0.69	1.56667	0.416667	0.38	0.336667	0.496667
CIL1277S0072	RLK-Pelle_LRR-XI-2	0.306667	0.3	0.176667	0.18	0.16	0.5
CIL1135S0026	RLK-Pelle_LRR-XII-1	0.136667	0.316667	0.536667	0.343333	0.42	0.41
CIL0929S0099	RLK-Pelle_LRR-XII-1	2.56	2.81	2.7	2.31	1.81667	1.57333
CIL1587S0017	RLK-Pelle_LRR-XII-1	2.65333	3.98	3.69333	2	0.996667	1.17667
CIL1136S0016	RLK-Pelle_LRR-XII-1	2.01	3.73667	2.11	0.516667	1.25667	0.683333
CIL1099S0084	RLK-Pelle_LRR-XII-1	0	0	0.0166667	0.03	0.0233333	0.01
CIL1178S0027	RLK-Pelle_LRR-XII-1	0	0.02	0.01	0	0.186667	2.00333
CIL1321S0049	RLK-Pelle_LRR-XII-1	0.183333	2.94667	9.55	13.9033	16.7233	10.4267
CIL1055S0042	RLK-Pelle_LRR-XII-1	0.686667	0.456667	0.503333	0.396667	0.423333	0.17
CIL1030S0008	RLK-Pelle_LRR-XII-1	0.853333	0.636667	0.18	0.233333	0.196667	0.0233333
CIL1393S0025	RLK-Pelle_LRR-XII-1	1.77667	2.33333	1.38333	0.69	0.48	0.303333
CIL0902S0049	RLK-Pelle_LRR-XIIIa	26.9067	21.17	14.95	9.68	8.97	2.34667
CIL1157S0056	RLK-Pelle_LRR-XIIIa	57.38	51	38.5667	35.09	31.64	13.2733
CIL1137S0052	RLK-Pelle_LRR-XIIIa	0.81	3.27333	0.506667	0.103333	0.02	0.03
CIL1193S0038	RLK-Pelle_LRR-XIIIa	0.316667	0.283333	0.99	0.903333	0.983333	5.73667
CIL1271S0048	RLK-Pelle_LRR-XIIIb	2.21667	10.7667	0.883333	0.51	0.266667	0.123333
CIL1562S0018	RLK-Pelle_LRR-XIIIb	0.163333	1.36333	0.1	0.123333	0.0466667	0.05
CIL0183S0010	RLK-Pelle_LRR-XIIIb	6.13667	11.55	2.12667	1.44	0.86	0.413333
CIL0125S0004	RLK-Pelle_LRR-XIV	3.18333	4.30667	5.61333	8.66667	15.69	18.0467
CIL1315S0017	RLK-Pelle_LRR-XIV	6.75667	8.85333	56.5967	72.1833	79.7233	75.06
CIL1190S0048	RLK-Pelle_LRR-XIV	1.44	1.39333	1.74	1.47333	1.25	0.986667
CIL0838S0001	RLK-Pelle_LRR-XIV	11.3133	5.45333	7.36	6.25667	3.02333	0.863333
CIL1286S0016	RLK-Pelle_LRR-XIV	57.7633	32.0933	64.8	38.3133	21.2567	7.44667
CIL1106S0063	RLK-Pelle_LRR-XV	13.5333	14.6033	19.9367	17.9	13.9733	12.8633
CIL0006S0014	RLK-Pelle_LRR-XV	0	0	0	0	0	0
CIL1268S0029	RLK-Pelle_LysM	3.13667	3.07667	2.39667	2	2.08667	0.803333
CIL1220S0004	RLK-Pelle_LysM	1.36	1.15333	1.79667	1.51	2.48	1.22333
CIL0394S0021	RLK-Pelle_LysM	16.0833	16.97	19.34	20.74	19.5633	13.9267
CIL1230S0082	RLK-Pelle_LysM	0.246667	0.153333	1.5	2.80333	1.47333	0.57
CIL1464S0020	RLK-Pelle_LysM	1.76667	1.83333	10.95	23.81	28.03	61.11
CIL0922S0049	RLK-Pelle_LysM	0	0	0	0	0	0
CIL1196S0041	RLK-Pelle_LysM	3.18	5.01667	3.84	3.95	3.28667	6.31333
CIL1473S0003	RLK-Pelle_LysM	1.94667	3.64667	2.85	3.10667	2.92333	6.57
CIL0344S0013	RLK-Pelle_LysM	11.0067	8.90333	9.58	11.7233	11.6533	7.63
CIL1145S0081	RLK-Pelle_LysM	0	0	0	0	0	0.0233333
CIL1404S0019	RLK-Pelle_LysM	0.103333	0.0666667	0.03	0.01	0.0733333	0.466667
CIL1112S0095	RLK-Pelle_LysM	5.82667	6.89	11.8167	16.0367	24.6067	55.0367
CIL0394S0014	RLK-Pelle_LysM	0.0766667	0.08	0.913333	0.826667	0.886667	0
CIL1153S0068	RLK-Pelle_LysM	3.05	5.10333	19.1633	31.27	47.4	79.35
CIL1224S0037	RLK-Pelle_PERK-1	0.763333	1.01333	1.86667	3.39667	1.96333	2.44667
CIL1190S0038	RLK-Pelle_PERK-1	0	0	0	0.0333333	0.14	0.656667
CIL1184S0039	RLK-Pelle_PERK-1	6.88333	9.30667	6.58	5.31667	4.21667	3.04667
CIL1543S0011	RLK-Pelle_PERK-1	2.85667	4.93	8.83	13.85	16.8767	25.4433
CIL1476S0040	RLK-Pelle_PERK-1	4.76667	9.40667	5.19333	4.81	2.77667	2.14
CIL0331S0006	RLK-Pelle_PERK-1	0	0	0.04	0.0133333	0.0566667	0.12
CIL1505S0057	RLK-Pelle_PERK-1	0.0933333	0.49	0.49	0.373333	0.513333	1.01667
CIL0010S0006	RLK-Pelle_PERK-1	1.62	3.29889	1.90778	1.73222	1.11556	1.09222
CIL0948S0083	RLK-Pelle_PERK-1	5.44667	6.65333	4.83667	8.55667	6.39667	3.04
CIL1246S0122	RLK-Pelle_PERK-1	2.06333	1.56667	1.92667	1.38333	1.19667	0.893333
CIL1218S0031	RLK-Pelle_PERK-1	7.62333	6.88333	12.24	17.8633	15.33	20.0367
CIL1505S0039	RLK-Pelle_PERK-2	0.0133333	0.11	0.0166667	0.0333333	0.11	0.08
CIL1317S0050	RLK-Pelle_PERK-2	14.6	22.56	15.96	14.12	8.08	5.29
CIL1407S0014	RLK-Pelle_PERK-2	2.14333	1.79333	2.76	2.67667	2.16667	1.36
CIL1099S0019	RLK-Pelle_PERK-2	1.38333	2.01333	1.32667	1.12	1.02667	1.29
CIL1131S0078	RLK-Pelle_PERK-2	1.18667	4.79667	0.32	0.223333	0.0666667	0.04
CIL1473S0020	RLK-Pelle_PERK-2	4.16333	8.33	6.05667	3.60333	5.57	6.50333
CIL1082S0106	RLK-Pelle_RKF3	1.13333	1.71333	3.85333	4.23333	5.68	2.60667
CIL1164S0087	RLK-Pelle_RKF3	0.0466667	0.1	0.186667	1.46667	7.16333	31.3767
CIL1087S0081	RLK-Pelle_RKF3	3.68667	2.91667	5.07333	10.8133	15.4	49.34
CIL0938S0048	RLK-Pelle_RKF3	32.1433	30.6267	50.1667	74.7533	83.1567	93.53
CIL0644S0033	RLK-Pelle_RKF3	12.2467	10.7067	17.7267	14.7567	13.37	6.13667
CIL0644S0034	RLK-Pelle_RKF3	13.0133	7.94333	9.41	10.9533	10.67	4.7
CIL1090S0045	RLK-Pelle_RLCK-II	28.1333	25.9633	31.62	36.1467	38.79	40.4733
CIL1324S0053	RLK-Pelle_RLCK-II	27.4833	24.8833	37.6833	47.07	55.89	78.52
CIL1197S0085	RLK-Pelle_RLCK-IV	49.25	58.0967	94.9067	87.7733	87.4333	114.443
CIL0982S0017	RLK-Pelle_RLCK-IV	42.0733	45.5767	92.0467	89.42	92.27	49.57
CIL0064S0025	RLK-Pelle_RLCK-IV	3.90667	2.56333	3.63667	6.53333	15.5167	38.2533
CIL1584S0005	RLK-Pelle_RLCK-IV	19.26	18.1133	61.2133	51.15	58.05	67.5167
CIL1003S0150	RLK-Pelle_RLCK-IV	15.8033	16.62	26.5733	28.7433	27.5833	19.4067
CIL0948S0049	RLK-Pelle_RLCK-IXa	6.28333	10.2367	3.36667	2.70333	1.78667	0.546667
CIL0972S0053	RLK-Pelle_RLCK-IXa	1.06	0.96	0.653333	0.393333	0.106667	0.02
CIL1166S0040	RLK-Pelle_RLCK-IXa	2.06667	3.30667	2.81	3.45333	3.27667	1.94667
CIL1506S0027	RLK-Pelle_RLCK-IXb	0	0	0	0	0	0.0133333
CIL0243S0002	RLK-Pelle_RLCK-IXb	0.04	0.103333	0.06	0	0.0266667	0.06
CIL1333S0039	RLK-Pelle_RLCK-IXb	0	0.0233333	0.02	0.01	0.03	0.01
CIL1615S0017	RLK-Pelle_RLCK-IXb	1.38333	1.86333	2.25667	0.92	0.976667	0.766667
CIL1131S0046	RLK-Pelle_RLCK-IXb	0.9	0.69	1.66	0.983333	0.556667	0.666667
CIL1393S0041	RLK-Pelle_RLCK-IXb	0	0	0	0	0.04	0.0433333
CIL0940S0108	RLK-Pelle_RLCK-IXb	19.4	16.23	63.17	46.9333	48.26	30.1033
CIL0009S0020	RLK-Pelle_RLCK-IXb	6.76667	5.64	21.61	15.9722	16.2856	10.2711
CIL0061S0011	RLK-Pelle_RLCK-IXb	26.9	31.0067	40.9933	40.3533	38.48	35.3933
CIL1167S0065	RLK-Pelle_RLCK-IXb	12.01	16.3933	16.0133	11.3333	11.56	8.49
CIL1330S0058	RLK-Pelle_RLCK-IXb	2.58667	5.33333	3.75	1.57333	1.77	1.20333
CIL0061S0012	RLK-Pelle_RLCK-IXb	32.47	25.0667	49.54	47.19	49.12	8.09667
CIL1553S0005	RLK-Pelle_RLCK-IXb	10.0767	13.95	16.3433	14.14	13.2867	7.38
CIL1330S0061	RLK-Pelle_RLCK-IXb	0.24	1.85	0.573333	0.0433333	0.01	0
CIL1402S0029	RLK-Pelle_RLCK-IXb	22.4133	19.6	29.73	32.7267	35.9533	38.0733
CIL1246S0091	RLK-Pelle_RLCK-IXb	0.136667	0.263333	0.936667	1.99	1.93	3.66333
CIL1143S0055	RLK-Pelle_RLCK-IXb	0.12	0.31	0.283333	0.19	0.123333	0
CIL1329S0001	RLK-Pelle_RLCK-IXb	2.66	2.93667	11.3833	7.84	9.4	6.59667
CIL1416S0072	RLK-Pelle_RLCK-IXb	1.47333	1.13	1.13667	0.95	0.733333	0.63
CIL0049S0022	RLK-Pelle_RLCK-IXb	1.41778	1.45889	4.26778	2.99333	3.41889	2.40889
CIL1173S0045	RLK-Pelle_RLCK-IXb	9.36333	10.07	28.67	28.1667	25.0167	30.0067
CIL0294S0003	RLK-Pelle_RLCK-IXb	0	0	0	0	0	0
CIL1424S0013	RLK-Pelle_RLCK-Os	3.22333	3.66	14.53	19.4967	22.1333	51.79
CIL1424S0012	RLK-Pelle_RLCK-Os	0.806667	1.57333	13.1833	10.0233	8.82	5.36667
CIL1333S0017	RLK-Pelle_RLCK-Os	0.286667	0.436667	0.776667	0.35	0.28	0.266667
CIL0893S0191	RLK-Pelle_RLCK-V	10.6533	8.28667	8.34333	7.46	4.92	2.28
CIL1594S0006	RLK-Pelle_RLCK-V	19.96	9.61	9.20667	7.04333	5.92667	2
CIL0899S0089	RLK-Pelle_RLCK-V	35.95	25.6	22.22	22.8633	13.7333	4.31
CIL0917S0149	RLK-Pelle_RLCK-V	22.82	16.5467	19.9867	16.74	7.64667	3.49
CIL1197S0075	RLK-Pelle_RLCK-V	5.05	1.82	1.00667	0.626667	0.716667	0.16
CIL1037S0068	RLK-Pelle_RLCK-V	38.5333	19.1033	22.7	14.73	12.2767	1.84
CIL0205S0009	RLK-Pelle_RLCK-V	5.68333	1.88667	1.47667	1.22667	1.24	0.39
CIL1339S0002	RLK-Pelle_RLCK-V	2.32667	4.19	2.36	1.06667	0.716667	0.413333
CIL1190S0044	RLK-Pelle_RLCK-V	2.27	4.07	1.68333	0.72	0.633333	0.15
CIL1078S0068	RLK-Pelle_RLCK-V	3.55	3.62333	3.58667	2.00667	1.34667	1.32
CIL0982S0034	RLK-Pelle_RLCK-V	73.26	34.4033	17.3733	13.0167	14.53	3.19
CIL0974S0060	RLK-Pelle_RLCK-V	0	0	0	0	0	0
CIL0037S0022	RLK-Pelle_RLCK-VI	25.6033	12.6756	6.98667	5.00778	5.29222	1.50333
CIL0049S0020	RLK-Pelle_RLCK-VI	32.9544	15.693	8.12	6.00815	6.60741	1.56444
CIL1132S0014	RLK-Pelle_RLCK-VI	17.5333	15.2867	26.3	40.2133	45.7167	85.43
CIL0937S0011	RLK-Pelle_RLCK-VI	1.02667	1.06667	2.55	6.74	11.5767	15.91
CIL1154S0026	RLK-Pelle_RLCK-VI	5.7	6.19333	3.08	1.15	0.773333	0.34
CIL0047S0014	RLK-Pelle_RLCK-VI	8.08667	7.51556	10.6433	16.0344	19.3556	33.8933
CIL1133S0019	RLK-Pelle_RLCK-VI	0.203333	0.0366667	0.07	0.323333	0.35	0.913333
CIL1173S0050	RLK-Pelle_RLCK-VI	5.71	8.29	2.55667	1.16667	1.28	0.843333
CIL1253S0017	RLK-Pelle_RLCK-VI	11.9533	12.28	11.4967	6.73667	4.68667	2.48667
CIL1003S0036	RLK-Pelle_RLCK-VI	2.22333	8.41333	4.25	1.16	0.79	0.906667
CIL1203S0028	RLK-Pelle_RLCK-VI	0.223333	0.533333	0.423333	0.0533333	0.0533333	0.27
CIL0899S0147	RLK-Pelle_RLCK-VI	44.3833	39.2333	20.7933	18.1633	15.3733	3.40667
CIL1424S0009	RLK-Pelle_RLCK-VI	3.04	3.65667	3.85333	2.05333	0.96	0.64
CIL1147S0058	RLK-Pelle_RLCK-VI	6.72333	11.1233	8.17667	5.26	4.94333	3.68333
CIL1546S0048	RLK-Pelle_RLCK-VIIa-1	8.93667	8.86333	8.11667	6.41333	5.29667	1.87667
CIL1003S0057	RLK-Pelle_RLCK-VIIa-1	6.63	5.92667	7.09333	8.20333	8.73333	7.93
CIL0166S0014	RLK-Pelle_RLCK-VIIa-1	0.11	0.04	0.18	0.08	0.0866667	0.09
CIL0996S0024	RLK-Pelle_RLCK-VIIa-1	10.0467	14.9767	13.6367	21.9667	22.37	33.8167
CIL1427S0001	RLK-Pelle_RLCK-VIIa-1	0	0	0	0	0	0
CIL0942S0226	RLK-Pelle_RLCK-VIIa-1	0.146667	0.37	1.23667	1.44667	2.32667	4.00667
CIL1219S0037	RLK-Pelle_RLCK-VIIa-1	14.4833	17.6433	19.5667	19.15	18.0767	22.3033
CIL1405S0038	RLK-Pelle_RLCK-VIIa-1	0.0233333	0.19	0.163333	0.406667	0.423333	0.916667
CIL0112S0019	RLK-Pelle_RLCK-VIIa-1	12.0033	13.98	22.0733	22.49	25.0167	35.62
CIL0917S0140	RLK-Pelle_RLCK-VIIa-1	6.35667	8.35667	12.51	14.6267	13.6767	15.8567
CIL1012S0098	RLK-Pelle_RLCK-VIIa-1	19.75	16.87	16.9233	16.93	17.2233	11.69
CIL1305S0062	RLK-Pelle_RLCK-VIIa-1	6.94333	7.75333	10.52	9.21667	7.70667	7.61333
CIL1025S0130	RLK-Pelle_RLCK-VIIa-1	1.56333	1.39	2.20333	2.41333	1.58667	1.11
CIL1324S0017	RLK-Pelle_RLCK-VIIa-2	30.3367	33.5467	30.2033	26.2033	21.09	13.08
CIL0176S0067	RLK-Pelle_RLCK-VIIa-2	2.73667	4.86333	1.31	0.793333	0.25	0.136667
CIL1277S0046	RLK-Pelle_RLCK-VIIa-2	13.7367	17.7833	18.43	14.31	11.82	9.37333
CIL1092S0008	RLK-Pelle_RLCK-VIIa-2	11.3267	14.63	14.67	16.36	16.73	18.0067
CIL1128S0055	RLK-Pelle_RLCK-VIIa-2	10.7033	13.03	20.0367	32.9333	40.71	44.78
CIL1402S0011	RLK-Pelle_RLCK-VIIa-2	68.1267	62.9267	96.35	87.01	87.6267	51.5067
CIL1358S0009	RLK-Pelle_RLCK-VIIa-2	9.64667	7.96667	7.18333	5.09333	5.27	1.83
CIL1499S0043	RLK-Pelle_RLCK-VIIa-2	2.96667	5	30.7433	123.877	160.2	131.557
CIL1611S0017	RLK-Pelle_RLCK-VIIa-2	0.58	1.12	4.85	14.2033	25.0567	52.6267
CIL0990S0142	RLK-Pelle_RLCK-VIIa-2	5.14667	8.20667	15.88	23.6767	33.3133	51.42
CIL1525S0040	RLK-Pelle_RLCK-VIIa-2	6.56	7.05667	12.94	19.77	23.7	11.62
CIL1025S0011	RLK-Pelle_RLCK-VIIa-2	18.2367	13.23	14.4267	13.15	13.57	18.3567
CIL1325S0041	RLK-Pelle_RLCK-VIIa-2	1.07667	1.57333	1.35333	1.66667	1.45333	1.46333
CIL1277S0029	RLK-Pelle_RLCK-VIIa-2	12.4633	10.6233	18.32	24.0133	23.6967	24.2433
CIL0996S0044	RLK-Pelle_RLCK-VIIa-2	5.15333	5.80667	4.62667	5.53	5.28667	4.22667
CIL1378S0029	RLK-Pelle_RLCK-VIIa-2	2.93667	3.31667	2.34667	2.81	2.04333	0.856667
CIL0922S0210	RLK-Pelle_RLCK-VIIa-2	19.1667	14.88	23.9567	26.23	27.3933	5.81333
CIL1094S0060	RLK-Pelle_RLCK-VIIa-2	10.2133	10.87	23.74	16.4233	11.5067	10.9267
CIL1584S0017	RLK-Pelle_RLCK-VIIa-2	0.0466667	0.05	0.0466667	0.116667	0.21	0.146667
CIL0909S0055	RLK-Pelle_RLCK-VIIa-2	6.86333	9.09667	16.99	10.36	7.21333	0.96
CIL1264S0007	RLK-Pelle_RLCK-VIIa-2	3.45667	3.90333	13.52	12.4467	21.1467	48.3433
CIL1602S0001	RLK-Pelle_RLCK-VIIa-2	6.17333	2.13667	22.6	22.9833	27.69	7.11667
CIL1048S0074	RLK-Pelle_RLCK-VIIa-2	7.27333	7.07333	21.9467	24.54	33.0533	51.1233
CIL0976S0048	RLK-Pelle_RLCK-VIIa-2	0.0633333	0.296667	0.816667	2.13667	3.38667	3.02333
CIL0902S0216	RLK-Pelle_RLCK-VIIa-2	3.88	6.90667	29.8267	23.9233	20.21	11.5833
CIL1012S0097	RLK-Pelle_RLCK-VIIa-2	1.74333	2.35667	18.3567	16.3133	19.6133	11.49
CIL1106S0032	RLK-Pelle_RLCK-VIIa-2	3.26	2.79667	13.2567	21.1	31.06	60.3733
CIL1402S0010	RLK-Pelle_RLCK-VIIa-2	10.8267	10.9733	11.9533	13.44	17.55	20.15
CIL1122S0022	RLK-Pelle_RLCK-VIIa-2	6.22667	10	9.89	8.41667	8.31667	2.95667
CIL1457S0001	RLK-Pelle_RLCK-VIIa-2	9.92333	9.65667	28.5633	33.0567	32.5467	56.7833
CIL1304S0038	RLK-Pelle_RLCK-VIIa-2	11.7733	11.6767	28.01	36.4667	42.1633	39.35
CIL1348S0051	RLK-Pelle_RLCK-VIIa-2	11.39	11.4567	15.97	15.1467	10.42	6.84
CIL0940S0029	RLK-Pelle_RLCK-VIIa-2	0.943333	1.03333	0.726667	1.24667	1.03667	1.83333
CIL1196S0036	RLK-Pelle_RLCK-VIIa-2	16.2667	20.2333	34.6667	31.5667	33.6433	31.8067
CIL1375S0025	RLK-Pelle_RLCK-VIIa-2	4.96333	4.00667	4.16333	3.76333	2.73333	1.45667
CIL1310S0053	RLK-Pelle_RLCK-VIIa-2	0.0266667	0.0333333	0	0	0.09	0.24
CIL1263S0063	RLK-Pelle_RLCK-VIIa-2	11.17	16.04	16.6733	15.7967	14.5833	9.62667
CIL0897S0043	RLK-Pelle_RLCK-VIIb	8.94333	5.29333	2.68667	3.43333	2.71	1.02667
CIL0993S0026	RLK-Pelle_RLCK-VIII	13.63	15.69	13.3267	12.03	12.9733	11.3967
CIL1169S0037	RLK-Pelle_RLCK-VIII	19.2067	16.93	15.4467	17.66	20.1767	26.0233
CIL1028S0080	RLK-Pelle_RLCK-VIII	3.99333	5.38667	4.88333	4.63	3.84333	2.81
CIL1153S0128	RLK-Pelle_RLCK-X	7.01667	4.67333	4.40333	7.6	8.95667	12.8033
CIL1030S0056	RLK-Pelle_RLCK-X	2.76	2.47333	2.25333	1.03667	0.646667	0.236667
CIL1030S0022	RLK-Pelle_RLCK-XI	9.95333	9.67	10.3533	3.92	2.54667	1.76
CIL1328S0030	RLK-Pelle_RLCK-XI	15.8367	15.2733	7.72667	4.85333	3.45	2.48667
CIL1519S0027	RLK-Pelle_RLCK-XI	6.55667	10.8467	13.6733	27.29	24.43	28.6333
CIL0064S0004	RLK-Pelle_RLCK-XII-1	10.7822	11.93	10.5844	12.0211	10.1422	10.96
CIL0951S0066	RLK-Pelle_RLCK-XII-1	1.86333	5.14667	2.35667	1.07333	1.14	1.15667
CIL0156S0021	RLK-Pelle_RLCK-XII-1	6.51333	9.14667	11.38	23.65	27.22	26.9233
CIL1497S0045	RLK-Pelle_RLCK-XII-1	23.43	24.81	30.0933	35.49	34.23	30.6433
CIL1256S0031	RLK-Pelle_RLCK-XII-1	2.06333	2.4	2.23667	3.57667	4.78333	4.52667
CIL1505S0018	RLK-Pelle_RLCK-XII-1	1.23333	3.66333	2.17667	1.55	1.81333	0.96
CIL1179S0031	RLK-Pelle_RLCK-XII-1	0.0666667	0.0866667	0.0133333	0	0.02	0
CIL0917S0064	RLK-Pelle_RLCK-XII-1	14.51	26.43	35.8133	30.6433	30.9033	40.9833
CIL1318S0014	RLK-Pelle_RLCK-XII-1	14.89	19.2	24.9733	29.4867	31.34	13.69
CIL0381S0008	RLK-Pelle_RLCK-XII-1	0.03	1.19	0.21	1.88333	7.61667	23.0133
CIL1295S0047	RLK-Pelle_RLCK-XII-2	0.956667	1.44667	13.6867	20.1367	15.44	25.6567
CIL1295S0048	RLK-Pelle_RLCK-XII-2	0.43	0.833333	2.66333	1.88667	1.63667	2.58
CIL1100S0112	RLK-Pelle_RLCK-XII-2	2.54667	2.70333	17.62	10.23	10.81	3.94667
CIL1295S0050	RLK-Pelle_RLCK-XII-2	0.32	0.49	9.75333	8.66	7.25333	10.64
CIL1294S0020	RLK-Pelle_RLCK-XII-2	0.11	0.406667	0.6	0.2	0.603333	0.456667
CIL0902S0054	RLK-Pelle_RLCK-XIII	0.126667	0.17	0.0866667	0.06	0.0233333	0.0533333
CIL1139S0046	RLK-Pelle_RLCK-XIII	3.11333	2.01667	1.39333	1.56667	1.29667	1.05333
CIL1126S0031	RLK-Pelle_RLCK-XV	9.76	12.0433	11.2833	9.23333	7.89	4.94
CIL1562S0030	RLK-Pelle_RLCK-XV	1.26667	0.47	0.283333	1.96333	1.90667	2.35667
CIL1203S0027	RLK-Pelle_RLCK-XV	0	0	0	0	0	0
CIL0957S0166	RLK-Pelle_RLCK-XV	13.79	14.19	19.5533	13.97	13.4233	7.81333
CIL0035S0004	RLK-Pelle_RLCK-XVI	5.01889	4.88667	6.61222	5.31111	5.11	3.39
CIL0895S0168	RLK-Pelle_RLCK-XVI	12.5033	9.47	6.49333	2.76667	2.04	1.11333
CIL1502S0001	RLK-Pelle_SD-2b	2.31333	1.99333	2.12333	2.35333	1.59667	0.866667
CIL1265S0022	RLK-Pelle_SD-2b	0.743333	1.73	2.51333	2.35	2.89667	4.26333
CIL1021S0037	RLK-Pelle_SD-2b	4.25667	4.83667	9.84333	12.2667	14.11	15.6467
CIL1265S0021	RLK-Pelle_SD-2b	12.02	12.7367	14.1667	11.2233	8.9	2.91
CIL1332S0005	RLK-Pelle_SD-2b	11.83	12.0267	5.76667	4.19333	3.65667	2.53667
CIL1126S0041	RLK-Pelle_SD-2b	0.196667	0.186667	0.126667	0.1	0.223333	0.793333
CIL1501S0032	RLK-Pelle_SD-2b	2.53667	2.67333	1.70333	2.39333	1.53	0.596667
CIL0987S0068	RLK-Pelle_SD-2b	0.183333	0.403333	0.676667	0.966667	1.26333	3.07
CIL1181S0005	RLK-Pelle_SD-2b	1.70333	4.09333	30.6	35.0067	51.4167	56.36
CIL0078S0009	RLK-Pelle_SD-2b	0	0.01	0.01	0.09	0.03	0.253333
CIL1582S0030	RLK-Pelle_SD-2b	1.5	1.71333	7.95	5.67333	6.39333	1.05333
CIL1400S0018	RLK-Pelle_SD-2b	0.283333	1.74	5.40333	8.2	11.2067	6.56667
CIL1290S0029	RLK-Pelle_SD-2b	0.25	0.21	1.45	0.706667	0.676667	3.1
CIL1060S0039	RLK-Pelle_SD-2b	0.03	0.0933333	0.0166667	0.09	0.06	0.396667
CIL0962S0128	RLK-Pelle_SD-2b	0.733333	1.59333	9.26333	3.01333	3.29333	0.36
CIL1582S0028	RLK-Pelle_SD-2b	0.636667	0.546667	5.01667	4.84667	3.10333	0.21
CIL0516S0003	RLK-Pelle_SD-2b	2.06667	3	1.72	2.41667	1.73333	0.78
CIL1018S0006	RLK-Pelle_SD-2b	4.07667	3.69333	1.94	2.06333	1.89333	1.14
CIL0895S0206	RLK-Pelle_Singleton	5.36667	5.09	4.04333	2.90667	2.32333	0.76
CIL0987S0125	RLK-Pelle_Singleton	0.946667	1.04333	0.33	0.306667	0.36	0.213333
CIL1219S0074	RLK-Pelle_URK-1	0.646667	1.12667	0.453333	0.4	0.246667	0.346667
CIL1371S0047	RLK-Pelle_URK-1	2.78	2.82333	1.91	1.52667	1.45667	0.513333
CIL1152S0050	RLK-Pelle_URK-1	4.68667	5.34	5.91333	5.85667	5.78667	4.27
CIL1056S0002	RLK-Pelle_URK-2	0	0.15	0.196667	0.47	1.02333	8.60667
CIL1118S0016	RLK-Pelle_URK-3	0.05	0.0266667	0.143333	0.36	0.216667	0.0566667
CIL0080S0001	RLK-Pelle_WAK	14.0267	16.18	8.15	28.81	45.0233	15.94
CIL1386S0001	RLK-Pelle_WAK	3.82667	4.42333	22.69	21.58	24.7367	7.52
CIL1519S0002	RLK-Pelle_WAK	19.1567	31.2867	124.377	101.587	82.67	39.1867
CIL0168S0002	RLK-Pelle_WAK	1.30667	1.42667	2.76	0.866667	1.40333	0
CIL0050S0013	RLK-Pelle_WAK	0	0	0	0	0	0
CIL0030S0018	RLK-Pelle_WAK_LRK10L-1	12.92	10.9367	31.7133	22.3867	19.23	18.0667
CIL1369S0007	RLK-Pelle_WAK_LRK10L-1	16.6667	19.5533	25.2067	16.2567	9.44	5.16667
CIL1551S0002	RLK-Pelle_WAK_LRK10L-1	6.74333	9.31	34.3333	44.8333	72.89	116.037
CIL1409S0031	RLK-Pelle_WAK_LRK10L-1	2.14667	1.66333	7.86333	8.77333	7.30333	6.36333
CIL0993S0093	RLK-Pelle_WAK_LRK10L-1	10.1567	10.1567	11.96	34.7767	55.7233	103.007
CIL1619S0010	RLK-Pelle_WAK_LRK10L-1	14.81	27.3067	112.587	77.9367	71.8267	124.74
CIL0990S0174	RLK-Pelle_WAK_LRK10L-1	0.29	0.366667	1.69	1.91333	4.53	15.65
CIL1501S0010	RLK-Pelle_WAK_LRK10L-1	0	0.0133333	0	0	0	0
CIL0967S0155	RLK-Pelle_WAK_LRK10L-1	4.24333	9.08333	9.09333	4.99333	3.21	0.993333
CIL0982S0151	RLK-Pelle_WAK_LRK10L-1	4.31667	2.35	2.12	1.32667	1.78667	1.36333
CIL0962S0102	SCY1_SCYL2	21.75	25.8467	29.8733	29.7367	32.3167	36.48
CIL1528S0019	STE_STE11	0.163333	2.16667	0.0866667	0.15	0.13	0.116667
CIL1492S0022	STE_STE11	33.4833	31.08	41.21	48.99	43.1467	25.1367
CIL1197S0011	STE_STE11	49.1267	49.4067	45.7833	38.16	33.24	21.9067
CIL1391S0026	STE_STE11	0.22	0.336667	1.26333	3.66667	13.4433	84.7733
CIL1087S0030	STE_STE11	0.896667	1.57333	1.14	0.946667	0.77	2.12667
CIL0145S0010	STE_STE11	1.14667	2.47333	7.1	13.6367	24.29	25.27
CIL1082S0003	STE_STE11	24.86	25.6133	49.87	59.5567	73.2067	79.6333
CIL1611S0005	STE_STE11	16.09	7.43667	8.41333	8.76667	10.08	5.67
CIL1055S0038	STE_STE11	0.403333	0.3	0.416667	0.396667	0.346667	0.326667
CIL1374S0027	STE_STE11	0.553333	0.356667	0.68	0.453333	0.263333	0.786667
CIL1371S0004	STE_STE11	6.16333	8.41667	8.15333	3.56	3.51333	1.78
CIL1417S0052	STE_STE11	0.08	0.226667	0.44	0.423333	1.2	4.14667
CIL0909S0127	STE_STE11	10.25	10.0133	29.9033	20.1367	22.9867	18.08
CIL1061S0064	STE_STE11	1.81667	4.04	2.37333	1.81	2.08	1.98333
CIL1060S0073	STE_STE11	13.35	15.22	29.9067	26.5833	28.1067	40.1133
CIL1326S0040	STE_STE11	13.19	15.42	24.0167	22.85	26.3967	36.0833
CIL1383S0021	STE_STE11	0.366667	1.09333	1.35	3.07333	3.39333	3.61
CIL0942S0004	STE_STE11	0.0866667	0.28	1.62333	2.11	2.13333	5.26667
CIL0120S0007	STE_STE11	2.46667	1.47333	2.54333	4.86667	3.66	3.85
CIL1037S0063	STE_STE11	2.21667	0.626667	1.40667	1.93667	1.66667	1.25333
CIL0135S0010	STE_STE11	2.09333	2.32333	8.98333	14.3	20.7267	65.7167
CIL0978S0018	STE_STE11	0	0	0	0	0	0
CIL0978S0016	STE_STE11	0	0	0	0	0	0.02
CIL0992S0080	STE_STE11	0.303333	0.47	1.16667	1.21333	1.68667	4.21333
CIL1040S0007	STE_STE11	16.7267	16.2533	18.8333	19.7733	16.5067	12.43
CIL1553S0003	STE_STE11	0	0	0	0	0	0
CIL1492S0021	STE_STE11	1.26333	0.2	0.226667	1.04333	0.653333	0.426667
CIL1078S0078	STE_STE11	0.143333	0.0433333	0.163333	0.133333	0.0733333	0
CIL1445S0006	STE_STE11	0	0	0	0	0	0
CIL1082S0077	STE_STE11	10.48	10.5967	12.0333	12.4967	13.06	15.39
CIL1263S0010	STE_STE20-Fray	13.9033	17.5533	16.9133	17.9533	16.7567	17.8467
CIL1171S0006	STE_STE20-Fray	14.3933	15.2433	16.6467	17.3733	16.6833	6.22333
CIL0923S0164	STE_STE20-Fray	22.1433	24.07	22.0433	20.2633	19.8333	12.1267
CIL1445S0003	STE_STE20-Fray	4.52667	3.24	3.99	3.31	3.16	3.21333
CIL1443S0030	STE_STE20-Fray	3.94	3.98	3.31667	2.45	1.64333	1.97333
CIL1118S0042	STE_STE20-Fray	13.5367	14.61	15.0367	18.2133	19.2833	16.4533
CIL1066S0033	STE_STE20-Pl	6.48	7.95	9.38	8.82	7.78333	6.85333
CIL1361S0051	STE_STE20-YSK	12.2967	13.4933	14.73	11.0667	9.90333	6.76667
CIL1342S0007	STE_STE7	0.203333	1	0.283333	0.35	0.39	0.583333
CIL1167S0055	STE_STE7	25.58	28.44	44.8667	92.4267	143.193	200.573
CIL1604S0014	STE_STE7	61.0067	73.1633	41.64	18.66	15.4567	7.34667
CIL1348S0008	STE_STE7	0.113333	4.42	0.566667	0.213333	0.0966667	0.05
CIL0899S0185	STE_STE7	35.4933	45.2433	62.79	57.31	63.5033	38.7433
CIL1494S0042	STE_STE7	18.4167	19.39	24.0467	21.2167	19.9033	15.05
CIL0149S0012	STE_STE7	6	7.18333	46.88	44.4267	60.2	136.36
CIL1318S0034	STE_STE-Pl	13.9067	14.33	13.7	12.53	10.72	8.37333
CIL1440S0017	TKL_CTR1-DRK-1	8.82	13.9333	14.4867	13.93	11.9967	10.7967
CIL1227S0018	TKL_CTR1-DRK-1	3.19333	3.99667	2.04667	1.96333	1.93667	0.92
CIL0897S0068	TKL_CTR1-DRK-2	9.25333	13.8333	8.8	8.15333	7.91667	4.81667
CIL1189S0026	TKL_CTR1-DRK-2	13.22	14.1233	15.4733	15.2067	16.1267	13.6533
CIL0909S0025	TKL_CTR1-DRK-2	14.24	17.68	27.7933	28.55	35.6	53.97
CIL1092S0018	TKL_CTR1-DRK-2	11.2367	10.48	8.17333	6.96	6.86667	5.22
CIL1134S0036	TKL_CTR1-DRK-2	13.5833	11.26	8.34	8.45333	6.15	6.21667
CIL0039S0009	TKL_CTR1-DRK-2	13.02	13.14	14.7689	14.6544	16.2056	21.8022
CIL1101S0081	TKL_CTR1-DRK-2	10.5533	10.9967	12.2667	13.49	14.6933	15.64
CIL1520S0033	TKL_CTR1-DRK-2	5.59667	8.96667	8.00333	6.82333	6.11333	4.85333
CIL1220S0033	TKL_CTR1-DRK-2	1.39333	1.51333	0.51	1.04333	0.9	0.546667
CIL0235S0010	TKL_CTR1-DRK-2	45.5033	60.2833	45.14	38.9867	40.3833	14.0333
CIL1152S0020	TKL_CTR1-DRK-2	28.1633	28.78	22.41	17.79	16.25	11.84
CIL1175S0063	TKL_CTR1-DRK-2	10.89	8.44	9.30667	6.73	5.46	2.22333
CIL0893S0046	TKL_CTR1-DRK-2	16.2367	21.3833	22.3167	23.85	23.7133	22.5267
CIL1267S0024	TKL_Gdt	0	0	0	0	0	0.0133333
CIL0919S0040	TKL_Gdt	7.63333	9.51333	12.6367	24.01	33.7567	65.1533
CIL1271S0004	TKL-Pl-1	27.3633	21.5433	43.2933	48.8733	35.1367	49.6333
CIL1153S0088	TKL-Pl-1	29.6767	34.1967	35.0367	42.19	38.5567	32.4333
CIL0957S0171	TKL-Pl-1	13.1567	14.0933	14.5333	15.3833	14.4567	9.83667
CIL0937S0043	TKL-Pl-1	9.73	10.2833	11.8433	11.63	11.2867	12.9167
CIL1226S0042	TKL-Pl-1	10.3	12.33	19.2067	23.42	26.7467	30.47
CIL1153S0045	TKL-Pl-2	13.5167	16.51	36.8867	34.7133	40.18	61.4467
CIL0979S0069	TKL-Pl-3	11.61	10.8667	18.7133	15.32	16.9267	16.7833
CIL1153S0004	TKL-Pl-4	7.47333	31.19	8.16	5.47333	4.48	4.31
CIL1096S0073	TKL-Pl-4	79	85.3833	131.543	140.37	140.903	112.77
CIL0906S0179	TKL-Pl-4	32.8967	33.4367	45.0767	44	39.2367	40.8967
CIL0410S0003	TKL-Pl-4	21.21	22.1067	22.3767	12.4633	7.57333	5.65
CIL1153S0015	TKL-Pl-4	61.8967	65.15	46.4367	52.1367	73.7867	147.367
CIL1445S0037	TKL-Pl-4	41.16	33.9867	42.9	47.8133	58.5633	46.0633
CIL1282S0021	TKL-Pl-4	33.05	38.9433	67.7533	72.18	77.5133	65.94
CIL1263S0020	TKL-Pl-4	6.69	6.82667	3.31667	2.35667	1.66667	1.18667
CIL1555S0014	TKL-Pl-4	1.59	1.47333	1.00333	0.813333	0.513333	0.333333
CIL1118S0062	TKL-Pl-4	13.1167	13.2167	14.68	12.6933	10.61	6.54333
CIL1094S0089	TKL-Pl-4	13.9933	19.2367	23.0433	17.7967	14.26	12.3
CIL1448S0011	TKL-Pl-4	4.44	4.01333	2.85	2.11333	1.62667	0.74
CIL0938S0096	TKL-Pl-4	0.306667	0.376667	0.413333	0.06	0.0866667	0.256667
CIL0132S0007	TKL-Pl-4	28.8	26.0633	29.1	25.4233	22.3633	15.93
CIL1254S0057	TKL-Pl-4	2.14333	2.06667	1.93667	1.16667	0.563333	0.19
CIL1376S0015	TKL-Pl-4	20.3133	26.32	37.6367	37.2067	34.83	31.6367
CIL0893S0400	TKL-Pl-4	55.8333	56.3833	63.55	57.4267	57.3367	61.98
CIL0131S0019	TKL-Pl-4	5.65	5.74667	5.72667	6.92333	5.60667	3.38667
CIL0319S0009	TKL-Pl-4	38.8033	42.4467	56.4767	43.3567	29.4267	14.8633
CIL1494S0017	TKL-Pl-4	3.20333	2.54333	3.74333	3.60667	3.88333	4.44333
CIL1324S0062	TKL-Pl-4	43.3633	35.5867	51.1267	58.66	52.8	29.0067
CIL1009S0084	TKL-Pl-4	7.62333	6.27667	10.31	6.31	5.96333	1.37667
CIL0922S0178	TKL-Pl-4	0.456667	0.92	3.51333	2.58333	1.82667	0.853333
CIL0978S0157	TKL-Pl-4	0	0	0	0	0	0
CIL1310S0043	TKL-Pl-4	5.65	8.74	3.77667	2.36333	2.39667	1.40333
CIL1018S0049	TKL-Pl-4	0.03	0	0	0.12	0.476667	2.80667
CIL0100S0009	TKL-Pl-5	50.2333	62.1567	51.4067	48.2433	44.9967	28.25
CIL1182S0079	TKL-Pl-5	33.6567	45.48	43.0933	44.6067	47.2033	37.5733
CIL1143S0009	TKL-Pl-5	6.73667	7.96	9.13667	9.58667	7.54	4.85667
CIL1084S0026	TKL-Pl-5	9.1	10.3433	24.99	23.25	31.6533	49.32
CIL1431S0023	TKL-Pl-5	56.71	79.58	95.28	101.28	84.7067	68.5667
CIL1003S0119	TKL-Pl-5	26.0567	28.4933	22.8033	24.8867	23.3933	18.65
CIL1427S0022	TKL-Pl-6	10.56	11.26	12.3433	13.6533	14.7833	15.7567
CIL1231S0003	TKL-Pl-6	31.3733	32.19	35.36	43.6133	43.36	38.71
CIL1310S0060	TKL-Pl-6	42.8667	43.8833	40.3967	39.8667	36.9633	23.9967
CIL1366S0002	TKL-Pl-6	0.393333	0.813333	0.77	1.07333	0.59	0.46
CIL1158S0060	TKL-Pl-6	42.32	43.4033	35.5433	35.6067	33.6167	28.6067
CIL0202S0003	TKL-Pl-6	15.1433	14.8667	14.65	24.0533	30.8733	48.0133
CIL0189S0002	TKL-Pl-6	11.21	15.58	14.93	18.3033	20.0167	22.06
CIL1018S0002	TKL-Pl-6	0	0	0	0	0	0.0333333
CIL0972S0129	TKL-Pl-7	1.45333	3.19667	2.86667	1.91333	1.31333	0.906667
CIL1048S0036	TLK	9.71667	9.96	9.38333	9.28667	7.20333	5.39333
CIL1060S0056	TTK	1.81667	4.92667	2.74667	2.58667	3.96333	5.75
CIL1416S0073	ULK_Fused	0.31	3.07333	0.373333	0.356667	0.556667	0.733333
CIL1025S0107	ULK_ULK4	0.366667	3.93	0.226667	0.113333	0.166667	0.336667
CIL1564S0036	ULK_ULK4	0.103333	0.653333	0.0966667	0.196667	0.06	0.0466667
CIL1002S0049	WEE	0.396667	0.59	0.0566667	0.0833333	0.133333	0.19
CIL1171S0013	WNK_NRBP	14.9	14.69	16.2533	17.3233	18.4067	18.72
CIL0923S0173	WNK_NRBP	25.7167	22.09	20.0867	18.81	24.5933	40.3833
CIL0978S0166	WNK_NRBP	9.60667	10.6333	11.5667	11.3067	13.3233	15.7667
CIL1162S0026	WNK_NRBP	8.48	8.51667	9.26333	8.17667	6.39	4.50333
CIL0319S0005	WNK_NRBP	6.61667	7.29333	6.68	8.33667	12.6867	23.7133
CIL0909S0035	WNK_NRBP	10.8067	11.6033	18.55	17.8933	10.3767	7.94667
CIL1061S0097	WNK_NRBP	23.6533	23.4033	28.9067	22.99	11.9633	7.09667
CIL1326S0005	WNK_NRBP	85.0067	62.7733	33.8333	21.4433	22.4433	1.72333
CIL1429S0039	WNK_NRBP	26.1167	53.62	88.05	153.067	155.727	200.017
CIL1226S0053	WNK_NRBP	6.71	9.58	18.87	39.2733	35.34	43.68
CIL0942S0045	WNK_NRBP	2.72667	2.09	1.5	1.40667	0.666667	1.08
CIL1483S0025	WNK_NRBP	0.22	0.306667	0.483333	1.49	1.92667	5.38667
CIL1595S0011	WNK_NRBP	6.97	5.54	7.88	7.86	8.86333	13.55
CIL1520S0052	WNK_NRBP	4.79667	4.92333	8.02667	6.41667	6.20667	5.19667
CIL1230S0038	WNK_NRBP	0	0	0	0	0.1	0.986667
CIL1161S0008	UNKNOWN	8.99333	38.7133	25.44	21.3233	35.87	22.05
CIL0171S0007	UNKNOWN	0	0	0	0	0	0
CIL0328S0007	UNKNOWN	0	0	0	0	0	0
CIL0925S0088	UNKNOWN	0.0166667	0.136667	0.0166667	0.0166667	0.0133333	0
CIL1071S0014	UNKNOWN	0	0	0	0	0	0
CIL1342S0024	UNKNOWN	40.5433	33	47.71	37.1067	22.7067	11.5867
CIL1119S0029	UNKNOWN	3.73	6.38	2.97667	2.02333	1.66	1.20333
CIL1429S0009	UNKNOWN	2.49333	1.69333	1.1	0.32	0.326667	1.05333
CIL1277S0028	UNKNOWN	0	0	0	0	0	0.156667
CIL1175S0018	UNKNOWN	0.0233333	0	0.08	0	0.0466667	0.0233333
CIL1526S0023	UNKNOWN	13.5467	13.2633	15.0933	14.2833	13.9467	6.61
